# Supplementary material for: The Amino Acid Composition of Quadruplex Binding Proteins Reveals a Shared Motif and Predicts New Potential Quadruplex Interactors
Source: Molecules. 2018 Sep 13;23(9):2341. doi: 10.3390/molecules23092341 (PMC6225207; doi:10.3390/molecules23092341)
Supplement: Supplementary file 1 [file molecules-23-02341-s001.zip]

Archive with 21 entries (20 files):
- molecules-355581-supplementary/
- molecules-355581-supplementary/Supplementary material 1.pdf
- molecules-355581-supplementary/supplementary material 10 - GLAM2 text output.txt
- molecules-355581-supplementary/supplementary material 11 - GLAM2 in MEME format.txt
- molecules-355581-supplementary/Supplementary material 12.pdf
- molecules-355581-supplementary/supplementary material 13.xls
- molecules-355581-supplementary/Supplementary material 14.tiff
- molecules-355581-supplementary/Supplementary material 15.xlsx
- molecules-355581-supplementary/Supplementary material 16.xls
- molecules-355581-supplementary/Supplementary material 2.xlsx
- molecules-355581-supplementary/Supplementary material 3A - all human protein sequences.pdf
- molecules-355581-supplementary/Supplementary material 3B - randomly selected  5000 human protein seq.pdf
- molecules-355581-supplementary/Supplementary material 3C.pdf
- molecules-355581-supplementary/Supplementary material 3D.pdf
- molecules-355581-supplementary/Supplementary material 4.xlsx
- molecules-355581-supplementary/Supplementary material 5.pdf
- molecules-355581-supplementary/Supplementary material 6 - R code for corrplot.txt
- molecules-355581-supplementary/Supplementary material 7.nwk
- molecules-355581-supplementary/Supplementary material 8.pdf
- molecules-355581-supplementary/supplementary material 9 - FIMO output.xls
- molecules-355581-supplementary/~$pplementary material 3A - all human protein sequences.doc
