# Supplementary material for: The Amino Acid Composition of Quadruplex Binding Proteins Reveals a Shared Motif and Predicts New Potential Quadruplex Interactors
Source: Molecules. 2018 Sep 13;23(9):2341. doi: 10.3390/molecules23092341 (PMC6225207; doi:10.3390/molecules23092341)
Supplement: Supplementary file 1 [file molecules-23-02341-s001.zip › molecules-355581-supplementary/supplementary material 10 - GLAM2 text output.txt]

GLAM2: Gapped Local Alignment of Motifs
Version 1056

/home/meme/meme_5.0.1/bin/glam2 -Q -O . -M -z 2 -a 2 -b 50 -w 20 -r 10 -n 2000 -D 0.1 -E 2.0 -I 0.02 -J 1.0 p Supplementary_material_1.txt
Sequences: 77
Greatest sequence length: 2492
Residue counts: A=3429 C=981 D=2839 E=4037 F=1782 G=4023 H=1208 I=2052 K=3603 L=4148 M=1121 N=2030 P=3210 Q=2470 R=3399 S=4349 T=2543 V=2960 W=446 Y=1406 x=0

Score: 866.915  Columns: 20  Sequences: 74

                  ********************
sp|P62633|CN   19 CPTGGGRGRGMRSRGRGGFT   38 + 21.2
sp|P01344|IG   48 RGFYFSRP.ASRVSRRS.RG   65 + 12.2
sp|P56270|MA  242 SGAGGGGGEAGAGGGAA.AV  260 + 20.6
sp|P09651|RO  251 GGYGGGGPGYSGGSRGYGSG  270 + 27.8
sp|P19338|NU  654 GGRGGGRGGFGGRGGGRGGR  673 + 32.8
sp|P06748|NP  139 SGKRSA.PGGGSKVPQK.KV  156 + 9.54
sp|P35637|FU  216 RGRGGSGGGGGGGGGGY.NR  234 + 28.2
sp|P54132|BL 1342 SQRSKRRKTASSGSKAKGGS 1361 + 13.2
sp|Q9BX63|FA 1020 TPELGS.SENSASSPPR.FK 1037 + 8.61
sp|Q9H2U1|DH   34 RGSGGGGGGGGGGRGGRGRH   53 + 37.7
sp|P15692|VE  141 KKSVRG.KGKGQKRKRK.KS  158 + 8.67
sp|P08047|SP   22 GGNNGGNGNGGGAFSQA.RS   40 + 11.3
sp|P38398|BR 1183 KGELSRSPSPFTHTHLA.QG 1201 + 5.10
sp|P11387|TO  358 PGLFRGRGNHPKMGMLK.RR  376 + 3.05
sp|P09874|PA  167 REELGFRPEYSASQ.LKGFS  185 + 12.4
sp|P04637|P5  351 KDAQAG.KEPGGSRAHS.SH  368 + 10.4
sp|Q16666|IF  153 SPAGAGMSTAMGRSPSP.KT  171 + 13.5
sp|O94761|RE  120 GPALGRRPWPLGRASSK.AS  138 + 11.7
sp|Q07864|DP 2013 DGLRRSAP.GSTPVRRRGAS 2031 + 14.3
sp|Q9Y253|PO  691 CTNKRPRPEGMQTLESF.FK  709 + 6.63
sp|P55265|DS  106 RGFQHPSP.RGRSLPQR.GV  123 + 14.5
sp|Q16236|NF  351 SPSVAS.PEHSVESSSYGDT  369 + 5.21
sp|P19447|ER  731 GEFGSRSSQASRRFGTM.SS  749 + 11.5
sp|P18074|ER  282 RDEYRRLVEGLREASAA.RE  300 + 8.65
sp|P54274|TE   88 RAFRDGRSEDFRRTRNS.AE  106 + 6.71
sp|Q9BSI4|TI  261 APLGRRRV.QSQWASTRGGH  279 + 6.80
sp|Q96AP0|AC   26 SGSLHTGPRAGRPRAQA.RG   44 + 14.4
sp|Q9UBP0|SP    7 RGKKKGSGGASNPVPPR.PP   25 + 12.5
sp|P22626|RO  253 GGNFGGSPGYGGGRGGYGGG  272 + 31.6
sp|P15927|RF   11 SSSYGGAGGYTQSPGGFGSP   30 + 16.9
sp|P27694|RF  135 SPAASSRPQPQNGSSGMGST  154 + 16.4
sp|P15172|MY  185 PPGRGG.EHYSGDSDAS.SP  202 + 8.52
sp|P13349|MY   23 SPEGEFGDEFVPRVAAFGAH   42 + 7.23
sp|P23409|MY   42 SPCQDQMP.PEAGSDSSGEE   60 + 5.53
sp|P15173|MY  145 DLRYRGGGGPQPGVPSECSS  164 + 10.4
sp|O14746|TE  219 PGARRRGGSASRSLPLP.KR  237 + 17.7
sp|P43489|TN  197 RTSQGPSTRPVEVPGGR.AV  215 + 3.31
sp|P18146|EG   67 SGGGGGGGGGSNSSSSS.ST   85 + 24.1
sp|P67809|YB   32 SGAGSGGPGGLTSAAPAGGD   51 + 18.3
sp|Q9NYB0|TE   23 RDDGSSMSFYVRPSPAK.RR   41 + 14.9
sp|Q96FI4|NE  357 KGRRKGRQAASGHCRPR.KV  375 + 6.98
sp|Q969S2|NE   86 PKQVGE.PSGQKTLDGS.SR  103 + 4.91
sp|Q8TAT5|NE   21 GQAVTG.VRGSALRSLQGRA   39 + 6.57
sp|Q9NS56|TO  592 RKRGRSRSSDSRSQSRS.GH  610 + 20.1
sp|P46100|AT   61 KEEGTSSSEKSKSSGSS.RS   79 + 12.5
sp|Q9Y6K1|DN  101 PEEGSPAGGQKGGAPAEGEG  120 + 13.9
sp|Q9UBC3|DN  114 RERHRPSPRSTRGRQGR.NH  132 + 16.2
sp|P26358|DN 1099 PPNHARSPGNKGKGKGKGKG 1118 + 16.1
sp|Q06787|FM  528 RGDGRRRGGGGRGQGGRGRG  547 + 34.8
sp|O14672|AD  109 GEEGSF.S.HGSVIDGR.FE  125 + 4.69
tr|A0A024QZ7   18 GEGGGETPEQPGLNGAA.AA   36 + 3.01
sp|Q07955|SR   93 RGTGRGGGGGGGGGAPR.GR  111 + 27.6
sp|P26368|U2   31 RSRSRDRKRRSRSRDRR.NR   49 + 16.8
sp|Q8NC60|NO  105 RQQRRE.ERRQQNLRAR.SR  122 + 7.93
sp|P52597|HN  237 STGYGGYEEYSGLSDGYGFT  256 + 16.2
tr|Q6IB29|Q6  279 RGLKRPGKKGSNKRPGK.RT  297 + 15.9
sp|P51991|RO  240 GGNFGGRGGYGGGGGGS.RG  258 + 29.0
sp|P23246|SF    3 RDRFRSRGGGGGGFHRRGGG   22 + 30.1
sp|Q15393|SF  110 SGCRRIVPGQFLAVDPKGRA  129 + 2.32
sp|Q15717|EL  202 SPARRF.GGPVHHQAQR.FR  219 + 14.1
sp|Q12906|IL  636 PPNLRGRG.RGGSIRGRGRG  654 + 24.9
sp|Q15233|NO  186 RPSGKGIVEFSGKPAAR.KA  204 + 11.6
sp|O43390|HN  500 RGRGGGRGGRGAPPPPRGRG  519 + 31.7
sp|Q15554|TE   55 RAAGRRAS.RSSGRARRGRH   73 + 20.0
sp|P14866|HN   67 GDQHGGGGGGGGGAGAAGGG   86 + 25.8
sp|Q15424|SA  895 GGFGGQ.SRGSRPSDAR.FT  912 + 18.2
sp|Q9NZI8|IF  163 PENGRRGGFGSRGQPRQGSP  182 + 23.4
sp|Q14151|SA  897 RGGVAGRGGFAQGGHSQ.GH  915 + 14.8
sp|O43143|DH  465 SAQQRA.GRAGRTRPGKCFR  483 + 13.6
sp|Q12905|IL    3 GDRGRGRGGRFGSRGGPGGG   22 + 30.1
sp|Q7L2E3|DH  170 PESIRP.GGPGGLSRSLGRE  188 + 11.7
sp|P61978|HN  284 SPRRGP.PPPPPGRGGRGGS  302 + 19.1
sp|Q9NR30|DD  739 DGNRRFRGQREGSRGPRGQR  758 + 22.6
sp|Q13148|TA  273 SGRFGGNPGGFGNQGGFGNS  292 + 23.9

                  RG GRGRGGGSGGRGGRGR 
                  SP  G GP  GRSS      

 A  C  D  E  F  G  H  I  K  L  M  N  P  Q  R  S  T  V  W  Y Del Ins Score
 1  2  3  0  0 13  0  0  5  0  0  0  9  0 22 18  1  0  0  0   0      77.1
                                                                  0 -0.141
 3  0  6  9  0 29  0  0  3  1  0  0 15  3  0  2  3  0  0  0   0      69.1
                                                                  0 -0.141
10  2  2  8  5  5  0  0  2  4  0  8  0  4 13  8  2  0  0  1   0      12.3
                                                                  0 -0.141
 1  0  0  0  5 26  3  1  3  6  0  1  0  5 11  2  0  5  0  5   0      42.7
                                                                  0 -0.141
 5  0  2  1  1 24  2  0  4  0  0  0  0  0 25  8  2  0  0  0   0      82.9
                                                                  0 -0.141
 2  0  1  3  5 30  0  1  0  0  0  0  8  2 11 10  1  0  0  0   0      63.6
                                                                  0 -0.141
 4  0  0  0  0 14  0  1  0  1  3  2  0  0 22  9  1  1  0  1  15     -4.48
                                                                  0 -0.141
 0  0  1  3  0 27  0  0  5  0  0  0 22  1  0 10  1  4  0  0   0      85.9
                                                                  0 -0.141
 1  0  0 13  2 26  1  0  1  0  0  2  1  3  9  4  2  0  1  0   8      13.3
                                                                  0 -0.141
10  0  2  0  4 20  3  0  2  0  0  2 10  4  8  1  0  0  0  8   0      43.6
                                                                  0 -0.141
 1  0  0  2  5 21  0  0  2  3  3  0  3  4  0 24  2  4  0  0   0      47.8
                                                                  0 -0.141
 6  0  0  1  0 25  1  0  3  1  0  4  3  6 16  4  3  1  0  0   0      49.1
                                                                  0 -0.141
 2  0  1  2  0 20  3  0  5  4  1  2  6  0  6 15  3  3  1  0   0      18.5
                                                                  0 -0.141
 6  1  0  0  3  8  0  2  0  5  0  1  4  6 15 15  2  6  0  0   0      20.3
                                                                  0 -0.141
 8  0  8  1  0 18  3  0  3  0  1  0 13  1  8  9  0  0  0  0   1      37.5
                                                                  0 -0.141
12  0  0  0  0 21  1  0  0  5  0  1  8  5  9 10  2  0  0  0   0      44.1
                                                                  0 -0.141
 8  0  0  2  4  1  0  0 11  1  2  0  3  3 24 10  0  0  0  5   0      51.4
                                                                  0 -0.141
 0  2  0  0  0 32  0  0  0  0  0  0  0  0  0  0  0  0  0  0  40      27.6
                                                                  0 -0.141
 7  0  1  2  9 13  0  0  7  0  0  4  1  2 17 11  0  0  0  0   0      49.1
                                                                  0 -0.141
 4  0  1  5  0 14  8  0  2  0  0  0  4  0 12 11  8  5  0  0   0      38.0

Score: 837.238  Columns: 21  Sequences: 74

                  *********..************
sp|P62633|CN   16 AR.ECPTGG..GRGRGMRSRGRG   35 + 21.5
sp|P01344|IG   48 RG.FYF.SR..PASRVSRR.SRG   65 + 5.70
sp|P56270|MA  239 PQLSGA.GG...GGGEAGA.GGG  256 + 18.3
sp|P09651|RO  223 SGRGGF.GG..SRGGGGYG.GSG  241 + 23.5
sp|P19338|NU  654 GGRGGGRGG...FGGRGGGRGGR  673 + 30.1
sp|P06748|NP  139 SG.KRSAPG...GGSKVPQKKVK  157 + 12.9
sp|P35637|FU  213 RG.GRGRGG..SGGGGGGG.GGG  231 + 29.1
sp|Q9NUX5|PO  357 PQ.QYR.IR...AKLRSYK.PRR  373 + 4.39
sp|P54132|BL 1342 SQRSKRRKT...ASSGSKAKGGS 1361 + 8.93
sp|Q9BX63|FA 1021 PELGSS.EN..SASSPPRF.KTE 1039 + 8.61
sp|Q9H2U1|DH   34 RG.SGG.GG..GGGGGGRG.GRG   51 + 27.5
sp|P15692|VE  138 RQ.EKK.SV..RGKGKGQKRKRK  156 + 16.4
sp|P08047|SP   44 GS.SSSTGG..GGQESQPS.PLA   62 + 11.3
sp|P38398|BR 1579 PS.EDRAPES.ARVGNIPS.STS 1598 + 3.64
sp|P11387|TO  357 PP.GLFRGR..GNHPKMGMLKRR  376 + 10.4
sp|P09874|PA  358 PP.ETSASV...AATPPPS.TAS  375 + 9.24
sp|P04637|P5  295 PHHELP.PG..STKRALPNNTSS  314 + 11.7
sp|Q16666|IF  124 PG.AQKRKK..STKEKAGP.KGS  142 + 9.14
sp|O94761|RE   80 PHLNRAATKS.PQSTPGRSRQGS  101 + 15.2
sp|Q07864|DP 2012 KD.GLRRSA..PGSTPVRRRGAS 2031 + 9.96
sp|Q9Y253|PO  507 AP.MSN.SP...SKPSLPF.QTS  523 + 1.26
sp|P55265|DS  106 RG.FQH.PS..PRGRSLPQRGVD  124 + 15.1
sp|Q16236|NF  502 RRRGKN.KV...AAQNCRKRKLE  520 + 8.69
sp|P19447|ER  763 SSRSKA.PS..KHVHPLFKRFRK  782 + 10.7
sp|P18074|ER   30 RTLDAK.GH...GVLEMPS.GTG   47 + 4.41
sp|P54274|TE  363 PV.SKSQPVT.PEKHRARKRQAW  383 + 1.26
sp|Q9BSI4|TI  319 GTRAASTGK...SKSPCQTLGGR  338 + 9.16
sp|Q96AP0|AC   37 RPRAQARGVR.GRGLLLRPRPAK   58 + 21.4
sp|Q9UBP0|SP    7 RGKKKG.SG..GASNPVPPRPPP   26 + 15.6
sp|P22626|RO  260 PGYGGGRGGY.GGGGPGYGNQGG  281 + 31.4
sp|P15927|RF   18 GGYTQS.PG..GFGSPAPS.QAE   36 + 16.7
sp|P27694|RF  129 PP.APAASPA.ASSRPQPQNGSS  149 + 12.3
sp|P15172|MY  172 PG.AAAAFY..APGPLPPGRGGE  191 + 8.34
sp|P23409|MY   53 GS.DSS.GE..EHVLAPPGLQPP   71 + 4.87
sp|P15173|MY  144 RDLRYR.GGG.GPQPGVPS.ECS  163 + 7.27
sp|O14746|TE  219 PG.ARRRGGSASRSLPLPKRPRR  240 + 24.9
sp|P43489|TN  241 RR.DQRLPP...DAHKPPG.GGS  258 + 6.79
sp|P18146|EG   63 SS.SSS.GG..GGGGGGGSNSSS   81 + 20.3
sp|P67809|YB  242 RPRFRR.GP..PRQRQPRE.DGN  260 + 16.4
sp|Q9NYB0|TE  115 PG.ALA.EG...AAEPEPQRHAG  132 + 7.85
sp|Q96FI4|NE  317 PSKAPSRTR..RAKRDLPKRTAT  337 + 12.6
sp|Q969S2|NE   65 PG.SSPTPE..PPQKEVQK.EGA   83 + 8.45
sp|Q8TAT5|NE   20 PG.QAVTGV...RGSALRSLQGR   38 + 11.4
sp|Q9NS56|TO  630 RSRESSRPR..GRRDKKRSRTRD  650 + 18.8
sp|P46100|AT 2470 PPLQRA.PPPMRSKNPGPS.QGK 2490 + 15.6
sp|Q9Y6K1|DN  101 PE.EGS.PA...GGQKGGA.PAE  117 + 11.5
sp|Q9UBC3|DN  112 SSRERHRPS..PRSTRGRQ.GRN  131 + 22.2
sp|P26358|DN 1100 PNHARS.PGN.KGKGKGKG.KGK 1119 + 14.8
sp|Q06787|FM  529 GD.GRRRGGG.GRGQGGRGRGGG  549 + 31.3
sp|O14672|AD  718 GTLKRRRPPQ.PIQQPQRQRPRE  739 + 19.4
tr|A0A024QZ7   12 RRLQME.GE...GGGETPE.QPG   29 + 8.43
sp|Q07955|SR   91 SGRGTGRGG..GGGGGGGA.PRG  110 + 26.9
sp|P26368|U2   27 RSHSRSRSR..DRKRRSRSRDRR   47 + 25.3
sp|Q8NC60|NO  103 RQRQQRREE..RRQQNLRARSRE  123 + 22.4
sp|P52597|HN  233 PG.AYSTGY...GGYEEYS.GLS  250 + 6.72
tr|Q6IB29|Q6  279 RGLKRP.GKK.GSNKRPGKRTRE  299 + 14.8
sp|P51991|RO  281 PGYSSR.GGY.GGGGPGYGNQGG  301 + 28.0
sp|P23246|SF    7 RSRGGG.GG..GFHRRGGG.GGR   25 + 26.0
sp|Q15393|SF   94 PSKNMF.EK...IHQETFG.KSG  111 + 2.92
sp|Q15717|EL  205 RR.FGG.PV...HHQAQRFRFSP  222 + 7.92
sp|Q12906|IL  636 PP.NLR.GR..GRGGSIRGRGRG  654 + 24.3
sp|Q15233|NO  398 RGAMPPAPV..PAGTPAPP.GPA  417 + 11.1
sp|O43390|HN  500 RGRGGGRGG...RGAPPPPRGRG  519 + 30.0
sp|Q15554|TE   65 SGRARR.GRH.EPGLGGPA.ERG   84 + 17.4
sp|P14866|HN  342 GRRMGP.PV..GGHRRGPSRYGP  361 + 21.9
sp|Q15424|SA  862 PGHMMNRGGM..SGRGSFA.PGG  881 + 19.7
sp|Q9NZI8|IF  163 PE.NGRRGG...FGSRGQPRQGS  181 + 23.9
sp|Q14151|SA  891 PGHMASRGGV..AGRGGFA.QGG  910 + 24.2
sp|O43143|DH   27 RDRDRDRED..RSKDRDRERDRG   47 + 11.0
sp|Q12905|IL    3 GDRGRGRGG..RFGSRGGP.GGG   22 + 26.8
sp|Q7L2E3|DH  170 PE.SIR.PG..GPGGLSRSLGRE  188 + 15.6
sp|P61978|HN  285 PRRGPP.PP..PPGRGGRG.GSR  303 + 23.8
sp|Q9NR30|DD  746 GQREGSRGP..RGQRSGGGNKSN  766 + 23.4
sp|Q13148|TA  268 RQLERS.GRF.GGNPGGFGNQGG  288 + 21.6

                  PGR RSRGG  GGGGPGPGRGGG
                  R L  R P   PR    RS  R 

 A  C  D  E  F  G  H  I  K  L  M  N  P  Q  R  S  T  V  W  Y Del Ins Score
 2  0  0  0  0 10  0  0  1  0  0  0 30  0 23  8  0  0  0  0   0      130.
                                                                  0 -0.141
 0  0  5  4  0 25  2  0  0  0  0  1  8  7  7 11  3  1  0  0   0      54.0
                                                                  0 -0.141
 1  0  0  0  0  0  5  0  3 10  0  0  0  0 20  0  0  0  0  3  32     -10.6
                                                                  0 -0.141
11  0  4 10  4 14  0  0  4  0  5  4  0  5  1 11  1  0  0  0   0      29.5
                                                                  0 -0.141
 5  1  1  0  0 12  0  1  6  5  3  0  4  6 16  8  2  0  0  4   0      16.9
                                                                  0 -0.141
 8  0  1  1  4 10  2  0  3  0  0  3  7  0 16 18  0  1  0  0   0      44.3
                                                                  0 -0.141
 7  0  0  0  0  0  0  0  0  1  0  0  0  1 24  0  6  0  0  0  35     -3.72
                                                                  0 -0.141
 0  0  0  5  1 34  0  1  3  0  0  0 20  0  0  8  2  0  0  0   0      100.
                                                                  0 -0.141
 2  0  1  5  0 27  1  0  5  0  0  1  8  0  9  3  1  9  0  2   0      46.1
                                                                 20 -76.9
 3  0  1  2  0 20  0  0  2  0  0  0 11  0  7  6  0  0  0  0  22     -18.5
                                                                  0 -0.141
11  0  1  1  5 19  3  2  0  0  0  1  6  1 15  7  2  0  0  0   0      39.4
                                                                  0 -0.141
 4  0  0  0  0 30  5  0 12  0  0  2  0  7  1  9  0  4  0  0   0      73.6
                                                                  0 -0.141
 1  0  2  3  0 15  3  0  2  6  0  2  5  7 14  8  5  0  0  1   0      23.7
                                                                  0 -0.141
 4  0  1  6  0 14  0  0  8  3  0  3 17  1 11  5  0  1  0  0   0      38.4
                                                                  0 -0.141
 5  2  1  2  0 24  0  2  1  9  3  0  8  4  0  6  2  5  0  0   0      20.6
                                                                  0 -0.141
 0  0  0  0  5 12  0  0  2  0  0  0 24  4 22  0  0  0  0  5   0      105.
                                                                  0 -0.141
 8  0  0  3  3 17  0  0  9  0  1  1  7  6  2 16  1  0  0  0   0      36.6
                                                                  0 -0.141
 0  0  0  0  0  0  0  0  2  5  0  7  0  0 27  0  0  0  0  0  33      15.3
                                                                  0 -0.141
 0  0  3  3  2 24  1  0  9  0  0  0  9 13  0  4  5  0  0  1   0      58.1
                                                                  0 -0.141
 8  1  0  0  0 24  0  0  0  3  0  0  4  0 20  8  4  2  0  0   0      67.8
                                                                  0 -0.141
 3  0  2  9  0 22  0  0  6  0  0  3  4  0  9 14  1  0  1  0   0      50.5

Score: 814.336  Columns: 20  Sequences: 77

                  ********..........................******.******
sp|P62633|CN   63 LAKDCDLQEDACYNCGRGGH..............IAKDCK.EPKRER   94 + 1.74
sp|P01344|IG   89 KSERDVSTPPTVLPDNFPRYPVGKFFQYDTWKQSTQRLRRGLPALLR  135 + 7.92
sp|P56270|MA  299 LSHSDEKPYQCPVCQQRF................KRKDRM.S.YHVR  327 + 7.99
sp|P09651|RO   91 SREDSQRPGAHLTVKKIFVGG.............IKEDTE.E.HHLR  122 + 22.5
sp|P19338|NU  238 EEEDDEDEDDDDDEDDEDDDD.............EDDEEE.EEEEEE  270 + 21.2
sp|P06748|NP  118 AVEEDAES..........................EDEEEE.DVKLLS  137 + 13.6
sp|P35637|FU  273 SRHDSEQDN.........................SDNNTIFV.QGLG  293 + 5.64
sp|Q9NUX5|PO  325 EVERCQQLSATILTDHQYLERTPLCAIL......KQKAPQ.Q.YRIR  363 + 10.9
sp|P54132|BL 1312 AEELDEEIPVSSHYFASKTRNERK..........RKKMPA.SQRSKR 1347 + 12.4
sp|Q9BX63|FA 1109 SEEDKQSTSN........................RDFETE.A.EDES 1129 + 17.6
sp|Q9H2U1|DH  410 EQKEHRSQFKRGFMQGHVN...............RQEKEE.KEAIYK  440 + 15.8
sp|P15692|VE  108 RIKPHQGQHIGEMSFLQHNKCECRPK........KDRARQ.EKKSVR  145 + 8.78
sp|P08047|SP  678 RTHTGEKKFACPECP...................KRFMRS.D.HLSK  703 + 7.95
sp|P38398|BR 1571 FSDDPESDPS........................EDRAPE.S.ARVG 1591 + 11.9
sp|P11387|TO  167 EEEDGKLKKPKNKDKDKKVPEPDN..........KKKKPK.KEEEQK  202 + 18.1
sp|P09874|PA  431 STKKEVEKM.........................NKKMEEVKEANIR  452 + 16.3
sp|P04637|P5  271 EVRVCACPG.........................RDRRTE.E.ENLR  290 + 18.9
sp|Q16666|IF   95 SRKRKKEVDATSPAPSTSSTVKTEGAEATPGAQKRKKSTK.EKAGPK  140 + 10.4
sp|O94761|RE 1109 EEEEGQEPGGMED.....................AQGPEPGQ.ARLQ 1133 + 8.60
sp|Q07864|DP 1951 ENEDDEEE..........................RDGEEE.EEAEES 1970 + 21.8
sp|Q9Y253|PO  147 IEGLPQGPT.........................TAEETV.QKEGMR  167 + 12.1
sp|P55265|DS  408 KVENGQEPVIKLEN....................RQEARP.EPARLK  433 + 20.6
sp|Q16236|NF   48 LEKQKKLE..........................KERQEQLQKEQEK   68 + 14.0
sp|P19447|ER  234 RVTDPQGKSDIPMDLFDFYEQ.............MDKDEE.E.EEET  265 + 13.5
sp|P18074|ER  273 IKETDEQRL.........................RDEYRR.LVEGLR  293 + 15.4
sp|P54274|TE   31 TERNDEEQFECQELLECQVQVGA...........PEEEEE.EEEDAG   65 + 14.2
sp|Q9BSI4|TI   93 IVRDPKAT..........................KQDLRKILEAQET  113 + 10.8
sp|Q96AP0|AC  239 EEHLSESTSSNAGLSLSQL...............LDEMRE.DQEHQG  269 + 19.6
sp|Q9UBP0|SP  561 IRELKPEQVKNMSASEMRNIRL............SDFTES.LKKIKR  594 + 9.10
sp|P49913|CA  139 FRKSKEKIG.........................KEFKRI.V.QRIK  158 + 10.0
sp|P22626|RO   98 AREESGKPGAHVTVKKLFVGG.............IKEDTE.E.HHLR  129 + 13.3
sp|P15927|RF   80 IRHAEKAPTNIVYK....................IDDMTA.APMDVR  105 + 8.25
sp|P27694|RF  573 RVRVKVETY.........................NDESRI.K.ATVM  592 + 10.1
sp|P22392|ND   24 IIKRFEQKGFRLVA....................MKFLRA.SEEHLK   49 + 15.3
sp|P15172|MY  116 MRERRRLSKVNEAFETLKRCTSSNP.........NQRLPK.V.EILR  151 + 20.1
sp|P13349|MY   90 MRERRRLKKVNQAFETLKRCTTTNP.........NQRLPK.V.EILR  125 + 21.9
sp|P23409|MY  100 LRERRRLKKINEAFEALKRRTVANP.........NQRLPK.V.EILR  135 + 20.2
sp|P15173|MY   88 LREKRRLKKVNEAFEALKRSTLLNP.........NQRLPK.V.EILR  123 + 18.4
sp|O14746|TE  598 LRELSEAEV.........................RQHREA.RPALLT  618 + 9.30
sp|P43489|TN  240 LRRDQRLPPDAHKPPGGGSFRTP...........IQEEQA.D.AHST  273 + 10.5
sp|P18146|EG  388 RTHTGEKPFACDICG...................RKFARS.D.ERKR  413 + 15.5
sp|P67809|YB  246 RRGPPRQRQPR.......................EDGNEE.DKENQG  268 + 12.2
sp|Q9NYB0|TE  287 PEEDSETQ..........................PDEEEE.E.EEEK  305 + 18.8
sp|Q96FI4|NE   81 MSGSFQLVP.........................REELPR.H.AHLR  100 + 9.32
sp|Q969S2|NE  119 ERDAPAGDAGRWLRVSFGLFGSVWV.........NDFSRA.KKANKR  155 + 10.7
sp|Q8TAT5|NE  150 MKELDVCSPEFSFL....................RAESEV.K.KQKG  174 + 5.93
sp|Q9NS56|TO   12 SREEGEAPPPAPA.....................SEGRRR.S.RRVR   35 + 15.4
sp|P46100|AT 1445 EEEEKEEE..........................EEEEEE.EEEEEE 1464 + 28.6
sp|Q9Y6K1|DN   18 EREEDRKDGE........................EQEEPRGKEERQE   40 + 22.8
sp|Q9UBC3|DN   94 TRTRSESPAVRTRNNNSVSS..............RERHRP.SPRSTR  125 + 5.81
sp|P26358|DN  300 EEKEPEKVNPQISDE...................KDEDEK.EEKRRK  326 + 21.6
sp|Q06787|FM  424 LKEVDQLR..........................LERLQI.D.EQLR  442 + 16.6
sp|O14672|AD  721 KRRRPPQPIQQPQ.....................RQRPRE.S.YQMG  744 + 14.5
tr|A0A024QZ7  203 VSSRFEEEIKA.......................EQEERK.KQAEEM  225 + 17.4
sp|Q07955|SR  211 SRSRSRSRS.........................NSRSRSYSPRRSR  232 + 7.71
sp|P26368|U2   32 SRSRDRKRRSRSRDRRNRDQRSAS..........RDRRRR.S.KPLT   66 + 14.4
sp|Q8NC60|NO   99 EEEERQRQQ.........................RREERR.Q.QNLR  118 + 23.2
sp|P52597|HN   58 FVELGSEDDVKMA.....................LKKDRE.S.MGHR   81 + 6.10
tr|Q6IB29|Q6  164 SEKAKQLRALRKYGKKVQTEV.............LQKRQQ.EKAHMM  196 + 14.3
sp|P51991|RO  112 SREDSVKPGAHLTVKKIFVGG.............IKEDTE.E.YNLR  143 + 20.7
sp|P23246|SF  540 MRRQEELRRMEELH....................NQEMQKRKEMQLR  566 + 20.4
sp|Q15393|SF 1194 SEELDRTP..........................PEVSKK.L.EDIR 1212 + 7.12
sp|Q15717|EL    9 MAEDCRGDIGRTNLIVNYL...............PQNMTQ.D.ELRS   38 + 10.5
sp|Q12906|IL  374 MEEDGEEKSPS.......................KKKKKI.QKKEEK  396 + 20.4
sp|Q15233|NO  343 RQEEERRRR.........................EEEMRR.QQEEMM  363 + 23.5
sp|O43390|HN  106 RQREKQGSKVQESTKG..................PDEAKI.K.ALLE  132 + 7.62
sp|Q15554|TE  347 FAKLDQKDLVLPTQALPASPALK...........NKRPRK.D.ENES  380 + 12.9
sp|P14866|HN    8 RAEKRRRRL.........................EQRQQP.DEQRRR   28 + 15.0
sp|Q15424|SA  679 ERRREQERIHRE......................REELRR.Q.QELR  701 + 25.6
sp|Q9NZI8|IF  106 TVENCEQVNTESETAVVNVTYS............NREQTR.Q.AIMK  138 + 10.3
sp|Q14151|SA  695 ERERRKEQERIHRE....................REELRR.QQEQLR  720 + 29.1
sp|O43143|DH   37 SKDRDRERDRGDRE....................REREKE.KEKELR   62 + 24.1
sp|Q12905|IL  363 EKKEGEEEEEN.......................TEEPPQGEEEESM  386 + 16.1
sp|Q7L2E3|DH  182 SRSLGREEE.........................EDEEEE.L.EEGT  201 + 14.6
sp|P61978|HN    2 ETEQPEETFPNTETNGEFGKRP............AEDMEE.EQAFKR   35 + 11.7
sp|Q9NR30|DD   29 EKEKKEKPK.........................SDKTEEIAEEEET   50 + 15.3
sp|Q13148|TA  190 SRKVFVGRC.........................TEDMTE.D.ELRE  209 + 11.0

                  ERE  EEP                          RDE RE EEE LR
                   E   R                             QR E   KA   
                                                     E           

 A  C  D  E  F  G  H  I  K  L  M  N  P  Q  R  S  T  V  W  Y Del Ins Score
 3  0  0 18  4  0  0  6  3  8  7  0  1  0  9 14  3  1  0  0   0      39.1
                                                                  0 -0.142
 4  0  0 16  0  0  0  2  6  0  0  1  0  3 27  5  4  9  0  0   0      76.8
                                                                  0 -0.142
 0  0  3 37  0  3  6  0 13  0  0  0  0  0  9  4  2  0  0  0   0      111.
                                                                  0 -0.142
 3  0 15 12  0  0  0  0  4 10  0  3  2  3 15  3  3  4  0  0   0      36.6
                                                                  0 -0.142
 0  5 15  5  4 10  2  0 10  0  0  0  9  1  7  9  0  0  0  0   0      44.3
                                                                  0 -0.142
 3  0  1 26  0  1  0  0  6  0  0  0  2 15 16  1  0  6  0  0   0      92.3
                                                                  0 -0.142
 4  2  1 20  0  7  0  0 11 12  0  0  0  7  4  7  2  0  0  0   0      37.7
                                                                  0 -0.142
 0  0  7  8  0  0  0  2  9  1  0  0 16  8 12  4  6  4  0  0   0      46.0
                                                                584 -354.
 2  0  0 10  0  0  0  6 10  4  2 11  5  0 19  4  4  0  0  0   0      45.2
                                                                  0 -0.142
 3  0 22 16  0  0  0  0 12  0  0  0  0 19  4  1  0  0  0  0   0      116.
                                                                  0 -0.142
 0  0  5 28  7  4  1  0 12  0  0  2  0  0 17  0  0  1  0  0   0      91.3
                                                                  0 -0.142
 6  0  8 14  0  0  1  0  4 11 10  2  4  3  5  6  2  0  0  1   0      21.5
                                                                  0 -0.142
 0  1  0 19  0  0  0  0  4  0  0  0 11  5 25  0 12  0  0  0   0      105.
                                                                  0 -0.142
 6  0  0 24  0  0  0  6 13  0  1  0  4  6 11  4  0  2  0  0   0      65.5
                                                                 11 -54.0
 3  0 11 18  0  0  1  0 11  6  0  0  0 10  1 10  0  6  0  0   0      54.6
                                                                  0 -0.142
 0  0  0 16  0  0  0  0  9  0  0  0  7  6  0  0  0  2  0  0  37     -24.7
                                                                  0 -0.142
19  0  0 30  0  0  3  0  9  0  3  0  0  5  4  0  0  0  0  4   0      96.7
                                                                  0 -0.142
 0  0  4 14  1  5  8  7  0  7  0  7  1  7 12  3  1  0  0  0   0      31.7
                                                                  0 -0.142
 1  0  0 13  0  1  1  4  6 25  5  0  1  4  4  4  1  6  0  1   0      31.0
                                                                  0 -0.142
 0  0  0  5  0  7  0  0 12  0  5  0  0  1 35  5  7  0  0  0   0      107.

Score: 812.710  Columns: 21  Sequences: 75

                  *********..************
sp|P62633|CN   76 NCGRGGHIA..KDCKEPKREREQ   96 + 12.8
sp|P01344|IG  135 RARRGHVLA..KELEAFREAKRH  155 + 11.1
sp|P56270|MA  297 HKLSHSDEK..PYQCPVCQQRFK  317 + 3.62
sp|P09651|RO  163 VIQKYHTVN..GHNCEVRKALSK  183 + 17.0
sp|P19338|NU  259 EDDEEEEEE..EEEEPVKEAPGK  279 + 15.2
sp|P06748|NP  214 SKPSSTPRS..KGQESFKKQEKT  234 + 16.9
sp|P35637|FU  507 GPGKMDSRG..EHR.QDRRERPY  526 + 5.82
sp|Q9NUX5|PO  314 SFPSSGSVS..LYEVERCQQLSA  334 + 13.2
sp|P54132|BL 1341 ASQRSKRRKT.ASSGSKAKGGSA 1362 + 7.58
sp|Q9BX63|FA  497 VLQKEEKISP.IYGKEEAREVPV  518 + 11.6
sp|Q9H2U1|DH  260 VCTQPRRIS..AISVAERVAAER  280 + 6.72
sp|P15692|VE  140 EKKSVRGKG..KGQ.KRKRKKSR  159 + 13.1
sp|P08047|SP  343 TSGSSGTNS..QGQTPQRVSGLQ  363 + 5.03
sp|P38398|BR  717 ELKEFVNPS..LPREEKEEKLET  737 + 9.71
sp|P11387|TO   28 HKDREHRHK..EHKKEKDREKSK   48 + 18.7
sp|P09874|PA  220 AKKKSKKEKD.KDSKLEKALKAQ  241 + 11.0
sp|P04637|P5  276 ACPGRDRRT..EEENLRKKGEPH  296 + 14.7
sp|Q16666|IF   85 EKLKVKGPA..LSR.KRKKEVDA  104 + 10.2
sp|O94761|RE   17 AFRRQRGRR..PSQDDVEAAPEE   37 + 16.6
sp|Q07864|DP 1946 AEDEQENEDD.EEERDGEEEEEA 1967 + 15.5
sp|Q9Y253|PO  149 GLPQGPTTA..EETVQKEGMRKQ  169 + 9.09
sp|P55265|DS  410 ENGQEPVIK..LENRQEARPEPA  430 + 11.0
sp|Q16236|NF   47 ELEKQKKLEK.ERQEQLQKEQEK   68 + 16.8
sp|P19447|ER  631 GSRRQEAQR..LGRVLRAKKGMV  651 + 11.6
sp|P18074|ER  275 ETDEQRLRD..EYRRLVEGLREA  295 + 16.7
sp|P54274|TE   43 ELLECQVQVG.APEEEEEEEEDA   64 + 10.9
sp|Q9BSI4|TI  218 NPPQQQRLA..LHNPLPKAKPGT  238 + 9.73
sp|Q96AP0|AC  434 LSPRSHVPS..PHQALVTRPQKP  454 + 7.57
sp|Q9UBP0|SP  219 ACRNGHLQS..ESGAVPKRKDPL  239 + 7.39
sp|P49913|CA   85 VCPRTTQQS..PEDCDFKKDGLV  105 + 10.2
sp|P22626|RO  170 VLQKYHTIN..GHNAEVRKALSR  190 + 22.9
sp|P15927|RF   23 SPGGFGSPA..PSQ.AEKKSRAR   42 + 12.1
sp|P27694|RF  215 SRGEGKLFS..LELVDESGEIRA  235 + 7.33
sp|P15172|MY  131 TLKRCTSSN..PNQRLPKVEILR  151 + 21.1
sp|P13349|MY  105 TLKRCTTTN..PNQRLPKVEILR  125 + 22.4
sp|P23409|MY  115 ALKRRTVAN..PNQRLPKVEILR  135 + 21.5
sp|P15173|MY  103 ALKRSTLLN..PNQRLPKVEILR  123 + 24.6
sp|O14746|TE  592 HLKRVQLRE..LSEAEVRQHREA  612 + 16.9
sp|P43489|TN  193 EAWPRTSQG..PSTRPVEVPGGR  213 + 5.58
sp|P18146|EG  410 ERKRHTKIH..LRQKDKKADKSV  430 + 18.7
sp|P67809|YB  250 PRQRQPRED..GNEEDKENQGDE  270 + 14.1
sp|Q9NYB0|TE  288 EEDSETQPD..EEEEEEEEKVSQ  308 + 21.5
sp|Q96FI4|NE  314 ALPPSKAPS..RTRRAKRDLPKR  334 + 8.35
sp|Q969S2|NE   64 PPGSSPTPE..PPQKEVQKEGAA   84 + 15.9
sp|Q8TAT5|NE  157 SPEFSFLRA..ESEVKKQKGRML  177 + 6.74
sp|Q9NS56|TO  628 RSRSRESSR..PRG.RRDKKRSR  647 + 14.7
sp|P46100|AT 1500 EEERRKRIA..EREREREKLREV 1520 + 27.1
sp|Q9Y6K1|DN   17 AEREEDRKDG.EEQEEPRGKEER   38 + 23.2
sp|Q9UBC3|DN  112 SSRERHRPS..PRSTRGRQGRNH  132 + 15.6
sp|P26358|DN  224 RAKSGTRTE..KEEERDEKEEKR  244 + 19.3
sp|Q06787|FM  520 EERESFLRR..GDG.RRRGGGGR  539 + 7.80
sp|O14672|AD  719 TLKRRRPPQ..PIQ.QPQRQRPR  738 + 16.4
tr|A0A024QZ7  204 SSRFEEEIK..AEQEERKKQAEE  224 + 20.5
sp|Q07955|SR  198 RSPSYGRSR..SRSRSRSRSRSR  218 + 10.5
sp|P26368|U2   24 HRKRSHSRS..RSRDRKRRSRSR   44 + 23.1
sp|Q8NC60|NO   93 ELQQQQEEE..ERQRQQRREERR  113 + 27.1
sp|P52597|HN   51 GRQSGEAFVELGSEDDVKMALKK   73 + 1.93
tr|Q6IB29|Q6  172 ALRKYGKKV..QTEVLQKRQQEK  192 + 14.5
sp|P51991|RO  184 VVQKYHTIN..GHNCEVKKALSK  204 + 20.7
sp|P23246|SF  556 EMQKRKEMQ..LRQEEERRRREE  576 + 22.7
sp|Q15393|SF  567 EMDPSGQLN..EYTERKEMSADV  587 + 11.8
sp|Q12906|IL  380 EKSPSKKKK..KIQKKEEKAEPP  400 + 12.5
sp|Q15233|NO  333 EVQKRKQLE..LRQEEERRRREE  353 + 24.9
sp|O43390|HN  409 AKPPDKKRK..ERQAARQASRST  429 + 15.2
sp|Q15554|TE   68 ARRGRHEPG..LGGPAERGAGEA   88 + 12.7
sp|P14866|HN    9 AEKRRRRLE..QRQ.QPDEQRRR   28 + 20.0
sp|Q15424|SA  680 RRREQERIHR.EREELRRQQELR  701 + 22.6
sp|Q9NZI8|IF   61 VELQGKRLEI.EHS.VPKKQRSR   81 + 14.4
sp|Q14151|SA  624 ERQRQRERE..IRETERRREREQ  644 + 26.9
sp|O43143|DH   43 ERDRGDRER..EREKEKEKELRA   63 + 25.8
sp|Q12905|IL  363 EKKEGEEEE..ENTEEPPQGEEE  383 + 17.1
sp|Q7L2E3|DH  184 SLGREEEED..EEEELEEGTIDV  204 + 17.0
sp|P61978|HN   18 EFGKRPAEDM.EEEQAFKRSRNT   39 + 12.1
sp|Q9NR30|DD   16 AMKKGETLRK.QTEEKEKKEKPK   37 + 18.0
sp|Q13148|TA   81 NKRKMDETD..ASS.AVKVKRAV  100 + 8.91

                  ELKR  R    E QEE KKERER
                  A            E   RR    
                                   E     

 A  C  D  E  F  G  H  I  K  L  M  N  P  Q  R  S  T  V  W  Y Del Ins Score
15  0  0 22  0  4  4  0  0  1  0  3  2  0  5  8  4  7  0  0   0      41.9
                                                                  0 -0.141
 3  5  1  7  3  0  0  1 10 16  3  1  5  0  9  8  1  2  0  0   0      15.1
                                                                  0 -0.141
 0  0  7  3  0  9  0  0 15  4  0  0 10 11 13  1  1  0  1  0   0      50.5
                                                                  0 -0.141
 0  0  0 11  2  3  0  0 14  0  0  1  5  6 22 11  0  0  0  0   0      72.8
                                                                  0 -0.141
 0  3  1  8  2 11  2  0  0  0  2  0  1 10 12 14  1  3  0  5   0      29.6
                                                                  0 -0.141
 0  0  5 11  2  7 10  0 12  0  0  0  5  4  7  1 10  1  0  0   0      42.1
                                                                  0 -0.141
 4  0  1  9  0  3  1  0  7  7  0  2  2  4 15  7  8  5  0  0   0      12.0
                                                                  0 -0.141
 1  0  0 10  2  0  1 10  4  9  1  1 10  5 12  3  4  2  0  0   0      17.4
                                                                  0 -0.141
 8  0  8 11  0  4  2  0  8  0  0  8  0  2  7 13  1  3  0  0   0      30.1
                                                                 13 -59.5
 5  0  0 22  0  6  0  2  7 12  0  0 14  4  2  1  0  0  0  0   0      50.5
                                                                  0 -0.141
 0  0  3 14  0  5  8  3  0  0  0  6  3  0 14 11  3  0  0  5   0      46.9
                                                                  0 -0.141
 0  1  1 19  0  5  0  0  1  2  0  5  0 23  7  7  4  0  0  0   0      72.7
                                                                  0 -0.141
 5  4  3 18  0  1  0  0  8  0  0  1  2  1 12  0  3  7  0  0  10     -6.39
                                                                  0 -0.141
 8  0  7 20  0  0  0  0  5 13  0  0  4  7  6  3  0  2  0  0   0      43.3
                                                                  0 -0.141
 0  0  2 14  4  2  0  0 11  1  0  0 12  3 13  0  0 13  0  0   0      54.6
                                                                  0 -0.141
 4  2  3 15  0  0  0  0 24  0  0  0  1  5 18  2  1  0  0  0   0      88.7
                                                                  0 -0.141
 5  0  1  7  0  7  0  0 21  0  2  1  0  6 17  0  0  8  0  0   0      65.5
                                                                  0 -0.141
10  0  2 19  0  6  1  0  9  4  1  0  3 10  2  7  1  0  0  0   0      31.9
                                                                  0 -0.141
 3  0  1 11  0  9  0  6  6  7  0  0  4  3 22  0  0  3  0  0   0      41.0
                                                                  0 -0.141
 4  0  5 17  1  4  0  0  6  7  2  2  8  0  5 14  0  0  0  0   0      25.0
                                                                  0 -0.141
12  0  0  6  0  0  3  0  9  2  0  0  2  6 21  0  5  8  0  1   0      49.7

Score: 801.971  Columns: 19  Sequences: 74

                  ****.....****.***********
sp|P62633|CN   23 GGRGR....GMRS..RGR.GGFT.S   39 + 15.9
sp|P01344|IG   46 GDRGFYF..SRPA.SRVS.RRSR.G   65 + 14.6
sp|P56270|MA  136 PPPPV....SAPA.AEAA.PPAS.A  153 + 14.5
sp|P09651|RO  216 FGRG.....GNFS.GRGGFGGSR.G  233 + 24.1
sp|P19338|NU  664 GGRG.....GGRG.GRGGFGGRG.R  681 + 27.5
sp|P06748|NP  140 GKRS.....APGG.GSKV.PQKK.V  156 + 7.32
sp|P35637|FU  384 GGRGR....GGPM.GRGGYGGGG.S  402 + 28.4
sp|P54132|BL 1295 SSPGI....SLSS.SRGP.GRSA.A 1312 + 12.8
sp|Q9BX63|FA   39 KQHC.....LLES.PTGS.GKSL.A   55 + 7.21
sp|Q9H2U1|DH   28 GGHG.....GNRG.SGGG.GGGG.G   44 + 27.8
sp|P15692|VE  168 GARCCLMPWSLPG.PHPC.GPCS.E  189 + 12.0
sp|P08047|SP   19 KGVG.....GNNG.GNGN.GGGAFS   36 + 14.2
sp|P38398|BR  309 KQPG.....LARS.QHNRWAGSK.E  326 + 14.4
sp|P11387|TO  356 EPPG.....LFRG..RGN.HPKM.G  371 + 5.38
sp|P09874|PA  369 PPPS.....TASA.PAAV.NSSA.S  385 + 7.28
sp|P04637|P5   71 PPVAP....APAA.PTPA.APAP.A   88 + 10.2
sp|Q16666|IF  152 PSPA.....GAGM.STAM.GRSP.S  168 + 14.6
sp|O94761|RE   74 EPRCWGPH.LNRA.ATKS.PQST.P   94 + 12.0
sp|Q07864|DP 2014 GLRR.....SAPG.STPV.RRRG.A 2030 + 14.7
sp|Q9Y253|PO  622 PNPSLL...AAED.QVPC.EKCG.S  640 + 4.98
sp|P55265|DS  100 RSQG.....LQRGFQHPS.PRGR.S  117 + 5.56
sp|Q16236|NF  376 SEVEELD..SAPG.SVKQ.NGPK.T  395 + 3.80
sp|P19447|ER  228 GGPS.....TSRV..TDP.QGKS.D  243 + 5.18
sp|P18074|ER  657 MRHA.....AQCV.GRAI.RGKT.D  673 + 2.23
sp|P54274|TE    3 EDVSS....AAPS.PRGC.ADGR.D   20 + 16.6
sp|Q9BSI4|TI  264 GRRRVQ...SQWA.STRG.GHKE.R  282 + 8.72
sp|Q96AP0|AC   28 SLHT.....GPRA.GRPR.AQAR.G   44 + 14.3
sp|Q9UBP0|SP   25 PPPC.....LAPA.PPAA.GPAP.P   41 + 20.6
sp|P22626|RO  249 GGPGG....GNFG.GSPGYGGGR.G  267 + 25.8
sp|P15927|RF   22 QSPGGF...GSPA.PSQA.EKKS.R   40 + 11.9
sp|P27694|RF  125 PQVAP....PAPA.ASPA.ASSR.P  142 + 10.9
sp|P15172|MY   90 AGRC.....LLWA.CKAC.KRKT.T  106 + 19.2
sp|P13349|MY   64 AGHC.....LMWA.CKAC.KRKS.T   80 + 19.2
sp|P23409|MY   74 PGQC.....LIWA.CKTC.KRKS.A   90 + 18.5
sp|P15173|MY   62 PGQC.....LPWA.CKVC.KRKS.V   78 + 18.6
sp|O14746|TE  210 AGVPL....GLPA.PGAR.RRGG.S  227 + 18.0
sp|P43489|TN  242 RDQR.....LPPD.AHKP.PGGG.S  258 + 16.3
sp|P18146|EG   56 EGSGSN...SSSS.SSGG.GGGG.G   74 + 12.1
sp|P67809|YB   37 GGPGG....LTSA.APAG.GDKK.V   54 + 13.1
sp|Q9NYB0|TE  215 EDPE.....AADS.GEPQ.NKRT.P  231 + 7.32
sp|Q96FI4|NE  347 QDPE.....APTV.PKKG.RRKG.R  363 + 15.3
sp|Q969S2|NE   62 MGPP.....GSSP..TPE.PPQK.E   77 + 5.89
sp|Q8TAT5|NE  496 GPRT.....LNPD.SPRC.SKHN.R  512 + 10.4
sp|Q9NS56|TO   17 EAPP.....PAPA.SEGR.RRSR.R   33 + 18.8
sp|P46100|AT 2468 QPPP.....LQRA.PPPM.RSKN.P 2484 + 14.3
sp|Q9Y6K1|DN   99 PQPEE....GSPA.GGQK.GGAP.A  116 + 14.1
sp|Q9UBC3|DN  147 RRRA.....TASA.GTPW.PSPP.S  163 + 10.7
sp|P26358|DN 1097 EDPPNH...ARSP.GNKG.KGKG.K 1115 + 10.2
sp|Q06787|FM  532 RRRGG....GGRG.QGGR.GRGG.G  549 + 20.6
sp|O14672|AD  620 SGRTI....TLQP.GSPC.NDFR.G  637 + 9.51
tr|A0A024QZ7   26 EQPG.....LNGA.AAAA.AGAP.D   42 + 12.5
sp|Q07955|SR   91 SGRG.....TGRG.GGGG.GGGG.A  107 + 24.2
sp|P26368|U2   71 EEHGG....LIRS.PRHE.KKKK.V   88 + 10.4
sp|Q8NC60|NO  130 PDPA.....LPPS.GVNC.SGCG.A  146 + 19.8
sp|P52597|HN  195 SDPP.....LKFM.SVQR.PGPY.D  211 + 8.48
tr|Q6IB29|Q6  277 HGRG.....LKRP.GKKG.SNKR.P  293 + 12.1
sp|P51991|RO  237 FGRG.....GNFG.GRGGYGGGG.G  254 + 27.1
sp|P23246|SF  182 GGPP.....PPPA.AVPG.PGPG.P  198 + 23.0
sp|Q15393|SF  229 EEHGNF...LITV.PGGS.DGPS.G  247 + 7.20
sp|Q15717|EL  203 PARRF....GGPV.HHQA.QRFRFS  221 + 4.70
sp|Q12906|IL  693 GGHS.....GNAS.GGGG.GGGG.G  709 + 21.7
sp|Q15233|NO  401 MPPA.....PVPA.GTPA.PPGP.A  417 + 16.4
sp|O43390|HN  500 RGRG.....GGRG.GRGA.PPPP.R  516 + 25.1
sp|Q15554|TE   53 SGRAA....GRRA.SRSS.GRAR.R   70 + 17.1
sp|P14866|HN  341 EGRRM....GPPV.GGHR.RGPS.R  358 + 20.1
sp|Q15424|SA  809 EGRG.....LPPP.PRRDWGDHG.R  826 + 19.5
sp|Q9NZI8|IF  165 NGRR.....GGFG.SRGQ.PRQG.S  181 + 18.3
sp|Q14151|SA  833 EGRG.....LPPP.PRGG.RDWG.E  849 + 20.2
sp|O43143|DH  466 AQQR.....AGRA.GRTR.PGKCFR  483 + 12.1
sp|Q12905|IL    7 RGRG.....GRFG.SRGG.PGGGFR   24 + 27.3
sp|Q7L2E3|DH   22 PPPR.....LPPM.CVNP.TPGG.T   38 + 13.6
sp|P61978|HN  287 RGPP.....PPPP.GRGG.RGGS.R  303 + 25.5
sp|Q9NR30|DD  746 GQRE.....GSRG.PRGQ.RSGG.G  762 + 21.3
sp|Q13148|TA  278 GNPGGF...GNQG.GFGN.SRGG.G  296 + 10.5

                  GGPG     G PA GRGGYGGGGF 
                    R      L RG P P F RK   
                                S   W      

 A  C  D  E  F  G  H  I  K  L  M  N  P  Q  R  S  T  V  W  Y Del Ins Score
 4  0  0 13  2 17  1  0  3  0  3  1 13  3  7  7  0  0  0  0   0      38.9
                                                                  0 -0.141
 3  0  8  3  0 30  0  0  1  2  0  2 10  7  4  4  0  0  0  0   0      61.1
                                                                  0 -0.141
 0  0  0  0  0  0  8  0  0  0  0  0 27  5 27  1  0  6  0  0   0      141.
                                                                  0 -0.141
 8  8  0  5  0 27  0  0  0  0  0  0  9  0  8  6  3  0  0  0   0      71.3
                                                                 46 -123.
 9  0  0  0  0 24  0  0  0 23  0  0  5  0  0  8  5  0  0  0   0      79.1
                                                                  0 -0.141
13  0  0  0  1  8  0  3  2  6  2 10 13  4  4  6  1  1  0  0   0      15.2
                                                                  0 -0.141
 2  1  1  2  6  3  0  0  0  0  0  1 24  2 18  7  2  0  5  0   0      68.7
                                                                  0 -0.141
25  0  3  0  0 18  0  0  0  0  4  0  7  0  0 11  0  6  0  0   0      78.1
                                                                  1 -12.0
 7  5  0  0  0 24  1  0  0  0  0  0 15  4  0 14  0  0  0  0   4      59.9
                                                                  0 -0.141
 2  0  0  3  1  8  5  0  6  0  0  2  4  0 21  6 10  6  0  0   0      40.0
                                                                  0 -0.141
10  0  1  0  0 24  2  0  7  0  0  3 15  4  3  1  2  2  0  0   0      52.4
                                                                  0 -0.141
 9 10  1  2  0 18  0  1  1  0  2  3  4  4  9  6  0  3  1  0   0      25.6
                                                                  0 -0.141
 0  0  0  0  2  0  0  0  0  0  0  0  0  0  0  0  0  0  2  3  67     -27.7
                                                                  0 -0.141
 6  0  1  2  0 22  1  0  6  0  0  4 14  2 11  4  1  0  0  0   0      53.5
                                                                  0 -0.141
 0  0  5  0  0 27  1  0  6  0  0  1  9  3 17  5  0  0  0  0   0      80.8
                                                                  0 -0.141
 7  3  0  0  3 19  2  0 17  0  0  0  7  2  3 10  0  0  1  0   0      46.0
                                                                  0 -0.141
 3  1  0  1  0 23  0  0  6  1  1  2  8  0 12 10  5  0  0  1   0      40.8
                                                                  0 -0.141
 0  0  0  0  4  0  0  0  0  0  0  0  0  0  0  0  0  0  0  0  70     -22.1
                                                                  0 -0.141
10  0  5  4  0 14  0  0  1  0  0  0  7  0 13 12  4  4  0  0   0      36.2

Score: 787.505  Columns: 21  Sequences: 75

                  *********....***..............*********
sp|P62633|CN   62 HLAKDCDLQ....EDACYNCGRGGHIAKDCKE.PKRERE   95 + 11.7
sp|P01344|IG  136 ARRGHVLAK....ELEA.............FREAKRHRP  157 + 11.3
sp|P56270|MA  372 EAAFATKDR....LRAH.............TV.RH.EEK  391 + 13.6
sp|P09651|RO  176 EVRKA.LSK....QEMASA...........SS.SQRGRS  197 + 13.3
sp|P19338|NU  254 EDDDDEDDE....EEE..............EE.EE.EEP  272 + 21.9
sp|P06748|NP  160 ADEDDDDDD....EEDDDEDDDDDDF....DD.EEAEEK  189 + 13.4
sp|P35637|FU  504 GGFGPGKMD....SRGEHR...........QD.RR.ERP  525 + 11.7
sp|Q9NUX5|PO  360 YRIRA.KLR....SYK..............PR.RL.FQS  377 + 0.157
sp|P54132|BL 1323 SHYFASKTRN...ERKRKKMPAS.......QR.SK.RRK 1349 + 12.7
sp|Q9BX63|FA 1135 ELYDPEDTD....EEKND............LAETDRGNR 1157 + 12.1
sp|Q9H2U1|DH   69 KQGQKNKEA....ERQERAVVH........MDERR.EEQ   94 + 16.7
sp|P15692|VE  130 CRPKKDRAR....QEKKSVRGKGKG.....QK.RK.RKK  157 + 19.4
sp|P08047|SP  683 EKKFACPECP...KRF..............MR.SD.HLS  702 + 9.61
sp|P38398|BR 1202 YRRGAKKLES...SEENL............SSEDE.ELP 1224 + 13.1
sp|P11387|TO   24 HKDKHKDRE....HRHKEH...........KKEKDREKS   47 + 16.5
sp|P09874|PA  218 EVAKK.KSK....KEKD.............KD.SK.LEK  236 + 13.6
sp|P04637|P5  278 PGRDR.RTE....EEN..............LR.KK.GEP  295 + 14.3
sp|Q16666|IF  118 EGAEATPGAQ...KRKKS............TK.EKAGPK  140 + 14.0
sp|O94761|RE    2 ERLRDVRERLQAWERA..............FR.RQRGRR   25 + 16.1
sp|Q07864|DP 1949 EQENEDDEE....ERDG.............EEEEEAEES 1970 + 24.5
sp|Q9Y253|PO  481 ESFFQ.KAA....ERQ..............KV.KEASLS  499 + 13.5
sp|P55265|DS  571 EEAKAKDSGK...SEESSHY..........STEKE.SEK  595 + 16.0
sp|Q16236|NF   47 ELEKQKKLEK...ERQEQL...........QK.EQ.EKA   69 + 20.5
sp|P19447|ER    7 ADRDKKKSR....KRHY.............EDEED.DEE   27 + 18.2
sp|P18074|ER   78 PEIEKVIEE....LRKLLNFY.........EK.QE.GEK  101 + 6.73
sp|P54274|TE   87 CRAFR.DGR....SED..............FR.RT.RNS  104 + 13.9
sp|Q9BSI4|TI   95 RDPKATKQD....LRKILEAQETFYQ....QV.KQ.LSE  123 + 5.99
sp|Q96AP0|AC  473 PRTGATRGA....QEPCSVW..........EP.PKRHRD  496 + 10.0
sp|Q9UBP0|SP  109 PGGEAERVRV...FHKQAFEYISIALRID.ED.EKAGQK  142 + 8.86
sp|P49913|CA  129 NKRFA.LLGDF..FRK..............SKEKI.GKE  149 + 6.28
sp|P22626|RO   11 ERKKREKEQ....FRKLFIGGLS.......FE.TT.EES   36 + 13.7
sp|P22392|ND  118 HGSDSVKSA....EKEISLW..........FK.PE.ELV  140 + 3.93
sp|P15172|MY   93 CLLWACKAC....KRKTTNADRRKAAT...MRERRRLSK  124 + 24.5
sp|P13349|MY   67 CLMWACKAC....KRKSTTMDRRKAAT...MRERRRLKK   98 + 29.1
sp|P23409|MY   77 CLIWACKTC....KRKSAPTDRRKAAT...LRERRRLKK  108 + 27.0
sp|P15173|MY   65 CLPWACKVC....KRKSVSVDRRRAAT...LREKRRLKK   96 + 25.4
sp|O14746|TE  191 SGPRRRLGC....ERAWNH...........SV.REAGVP  213 + 11.5
sp|P43489|TN  256 GGSFRTPIQ....EEQAD............AH.ST.LAK  276 + 1.35
sp|P18146|EG  393 EKPFACDIC....GRKFAR...........SDERKRHTK  416 + 25.7
sp|P67809|YB  243 PRFRRGPPR....QRQ..............PR.ED.GNE  261 + 14.0
sp|Q9NYB0|TE  280 CDDDP.PTP....EEDSETQPD........EEEEE.EEE  304 + 13.6
sp|Q96FI4|NE  319 KAPSRTRRA....KRDLPKRTAT.......QR.PE.GTS  344 + 11.2
sp|Q969S2|NE   92 PSGQKTLDGS...SRSAE............LV.PQ.GED  113 + 3.19
sp|Q8TAT5|NE  332 PSSKACDACLT..SRPIDSV..........LK.SE.ENS  356 + 8.99
sp|Q9NS56|TO  622 KRMKSKRSR....SRES.............SR.PR.GRR  641 + 17.0
sp|P46100|AT 1443 EEEEEEKEE....EEE..............EEEEE.EEE 1462 + 27.2
sp|Q9Y6K1|DN   18 EREEDRKDG....EEQEEPRG.........KEERQ.EPS   42 + 21.0
sp|Q9UBC3|DN   89 KLFRETRTR....SESPAVRTRNNNSV...SS.RERHRP  119 + 15.4
sp|P26358|DN  227 SGTRTEKEE....ERD..............EKEEKRLRS  247 + 24.2
sp|Q06787|FM  504 SDHRDELSDW...SLA..............PTEEE.RES  524 + 6.04
sp|O14672|AD  490 PEGRKCKLKP...GKQCSPSQGPCCTAQCAFK.SK.SEK  523 + 6.83
tr|A0A024QZ7  214 EQEERKKQA....EEMK.............QR.KAAFKE  234 + 16.0
sp|Q07955|SR  200 PSYGRSRSR....SRSR.............SR.SR.SRS  219 + 15.0
sp|P26368|U2   34 SRDRKRRSR....SRDRRNRDQRSA.....SR.DRRRRS   62 + 19.2
sp|Q8NC60|NO   93 ELQQQ.QEEE...ERQRQ............QR.RE.ERR  113 + 15.0
sp|P52597|HN   62 GSEDDVKMA....LKKDRESMGHRYIEV..FK.SH.RTE   92 + 3.85
tr|Q6IB29|Q6  165 EKAKQ.LRA....LRKYGKKVQTEVL....QK.RQQEKA  193 + 11.6
sp|P51991|RO   14 SGRRRRRRG....EEGHD............PKEPEQLRK   36 + 18.7
sp|P23246|SF  568 EEERR.RRE....EEMMIRQREMEEQ....MR.RQREES  596 + 24.5
sp|Q15393|SF  813 AQRKQ.QMA....EEMVEAAG.........EDERE.LAA  836 + 10.6
sp|Q15717|EL   50 KLIRD.KVA....GHSLGYGFVNYV.....TA.KDAERA   77 + 0.187
sp|Q12906|IL  375 EEDGEEKSP....SKKKKKIQ.........KKEEKAEPP  400 + 15.8
sp|Q15233|NO  333 EVQKRKQLE....LRQ..............EEERRRREE  353 + 24.8
sp|O43390|HN  409 AKPPDKKRK....ERQ..............AA.RQASRS  428 + 16.6
sp|Q15554|TE   53 SGRAAGRRA....SRSSGR...........AR.RGRHEP   75 + 8.49
sp|P14866|HN   10 EKRRR.RLE....QRQQ.............PD.EQRRRS   29 + 24.3
sp|Q15424|SA  662 ERMERERLER...ERMHV............EHERRREQE  685 + 27.6
sp|Q9NZI8|IF   62 ELQGK.RLEI...EHSV.............PK.KQRSRK   82 + 14.2
sp|Q14151|SA  619 EQRERERQR....QREREIR..........ETERRRERE  643 + 29.5
sp|O43143|DH   34 EDRSKDRDR....ERDRG............DREREREKE   56 + 28.1
sp|Q12905|IL  359 EKPPEKKEG....EEEEENTE.........EP.PQ.GEE  382 + 14.8
sp|Q7L2E3|DH  179 GGLSRSLGR....EEE..............EDEEE.ELE  198 + 14.6
sp|P61978|HN   20 GKRPAEDME....EEQA.............FK.RSRNTD   40 + 11.9
sp|Q9NR30|DD   29 EKEKKEKPK....SDK..............TE.EIAEEE   48 + 14.8
sp|Q13148|TA  181 KQSQDEPLR....SRKVFVGRCTED.....MTEDE.LRE  209 + 14.9

                  E  KAEK R    ERK              EREREREEK
                      R R E    SE                K E A RS
                                                        E

 A  C  D  E  F  G  H  I  K  L  M  N  P  Q  R  S  T  V  W  Y Del Ins Score
 5  7  0 29  0  5  3  0  6  0  0  1  9  0  1  7  0  0  0  2   0      68.5
                                                                  0 -0.141
 2  0  7  6  0 11  1  0 10 11  0  0  0  6 13  5  0  3  0  0   0      28.1
                                                                  0 -0.141
 7  0  5  9  4  4  1  4  2  3  3  0  8  3 13  4  2  0  0  3   0     -1.48
                                                                  0 -0.141
 1  0  8  8  8  7  0  0 15  0  0  1  3  4 13  3  0  0  4  0   0      45.1
                                                                  0 -0.141
20  0 10  5  0  0  2  0 11  0  0  0  3  5 16  2  1  0  0  0   0      65.7
                                                                  0 -0.141
 0  9  4 13  0  3  0  0 10  0  0  1  0  0  4  3  8  5  0  0  15     -16.9
                                                                  0 -0.141
 0  0 11  0  0  0  0  1 28  8  0  0  6  3 18  0  0  0  0  0   0      104.
                                                                  0 -0.141
 6  0  6 10  0  5  0  2  0 11  4  0  2  3  7 10  6  3  0  0   0      2.48
                                                                  0 -0.141
12  8  5 16  0  6  0  0  6  0  0  0  2  3 17  0  0  0  0  0   0      65.0
                                                                 21 -79.5
 0  0  0 31  3  3  1  0  9  6  0  0  0  6  0 16  0  0  0  0   0      83.7
                                                                  0 -0.141
 0  0  2 23  0  0  3  0  4  2  0  0  0  0 40  0  0  0  0  1   0      152.
                                                                  0 -0.141
 5  0  8 10  1  2  2  0 21  0  5  1  2 12  0  6  0  0  0  0   0      55.5
                                                                312 -284.
 3  0  2 15  8  0  0  0  6  6  6  0  6  9  0 10  4  0  0  0   0      33.0
                                                                  0 -0.141
 3  0 10  9  0  0  2  0 16  0  0  0  2  0 21  3  4  5  0  0   0      66.3
                                                                  0 -0.141
 0  0  0 28  0  0  0  0  0  0  0  0  0  0  0  0  0  0  0  0  47      25.3
                                                                  0 -0.141
 1  0  3 16  0  0  0  0 10  0  0  0  8  1 25  9  2  0  0  0   0      88.0
                                                                  0 -0.141
 1  0  6 21  0  1  2  2 13  1  0  0  0 12 12  1  3  0  0  0   0      69.9
                                                                  0 -0.141
11  0  0  0  0  0  0  0  0  0  0  0  0  2 24  0  0  0  0  0  38      8.01
                                                                  0 -0.141
 0  0  1 26  2 14  6  0  0 11  0  1  0  0  8  6  0  0  0  0   0      69.1
                                                                  0 -0.141
 2  0  0 21  0  0  0  0 10  5  0  4  3  3 20  2  4  1  0  0   0      66.1
                                                                  0 -0.141
 4  0  3 17  0  0  0  0 18  0  0  0  9  1  4 18  0  1  0  0   0      76.3

Score: 773.415  Columns: 20  Sequences: 75

                  *********.***********
sp|P01344|IG  144 KE.LEA.FR.EAKRHRPLIA.  160 + 8.61
sp|P56270|MA  348 RP.DHL.NS.HVRQVHSTER.  364 + 8.25
sp|P09651|RO   78 KV.DGR.VV.EPKRAVSRED.   94 + 15.2
sp|P19338|NU  259 ED.DEEEEE.EEEEEPVKEA.  276 + 21.8
sp|P06748|NP  120 EE.DAE.SE.DEEEEDVKLL.  136 + 10.4
sp|P35637|FU  510 KM.DSR.GE.HRQDRRERPY.  526 + 14.5
sp|Q9NUX5|PO  276 RV.LPESNS.DV.DQLKKDLE  293 + 2.72
sp|P54132|BL  250 ED.AQE.SD.SLKTHLEDERD  267 + 12.7
sp|Q9BX63|FA 1111 EDKQSTSNR.DFETEAEDES. 1129 + 10.0
sp|Q9H2U1|DH  417 QFKRGF.MQGHVNRQEKEEKE  436 + 10.7
sp|P15692|VE  131 RPKKDR.AR.QE.KKSVRGK.  147 + 10.7
sp|P08047|SP  384 QQKEGEQNQ.QTQQQQILIQ.  402 + 9.38
sp|P38398|BR 1395 QQ.RDT.MQ.HNLIKLQQEM. 1411 + 14.7
sp|P11387|TO  153 KT.EDT.KK.EKKRKLEEEED  170 + 18.4
sp|P09874|PA  212 EV.DGVDEV.AK.KKSKKEKD  229 + 9.78
sp|P04637|P5  280 RD.RRT.EE.ENLRKKGEPH.  296 + 11.5
sp|Q16666|IF  557 KPRLKTEPE.EVSIEDSAQSD  576 + 10.2
sp|O94761|RE  166 QPRPGR.LQ.HLQASLSQRL.  183 + 12.3
sp|Q07864|DP 1957 EERDGE.EE.EE.AEESNVED 1974 + 19.6
sp|Q9Y253|PO  343 QL.AQE.LE.ERLTKDRNDND  360 + 12.5
sp|P55265|DS  574 KAKDSG.KS.EESSHYSTEKE  592 + 12.1
sp|Q16236|NF   50 KQ.KKL.EK.ERQEQLQKEQE   67 + 23.2
sp|P19447|ER    4 RDRADRDKKKSRKRHYEDEED   24 + 19.4
sp|P18074|ER  276 TD.EQR.LR.DEYRRLVEGL.  292 + 10.6
sp|P54274|TE   89 AFRDGR.SE.DF.RRTRNSAE  106 + 9.95
sp|Q9BSI4|TI  129 ASKLQE.LE.QEYGEPFLAA.  146 + 5.86
sp|Q96AP0|AC  256 QL.LDE.MR.ED.QEHQGAL.  271 + 4.82
sp|Q9UBP0|SP  234 KR.KDP.LT.HTSNSLPRSK.  250 + 4.84
sp|P49913|CA  141 KSKEKI.GK.EFKRIVQRIKD  159 + 11.6
sp|P22626|RO  183 EVRKAL.SR.QEMQEVQSSR.  200 + 14.5
sp|P15927|RF  127 KV.AGH.LR.SFQNKKSLVA.  143 + 3.47
sp|P27694|RF  549 ELKDKN.EQ.AFEEVFQNAN.  566 + 7.76
sp|P22392|ND   39 KF.LRASEE.HLKQHYIDLKD   57 + 9.74
sp|P15172|MY  110 RRKAAT.MR.ER.RRLSKVNE  127 + 24.0
sp|P13349|MY   84 RRKAAT.MR.ER.RRLKKVN.  100 + 21.2
sp|P23409|MY   94 RRKAAT.LR.ER.RRLKKINE  111 + 21.8
sp|P15173|MY   82 RRRAAT.LR.EK.RRLKKVNE   99 + 20.4
sp|O14746|TE  597 QL.RELSEA.EV.RQHREAR.  613 + 10.7
sp|P18146|EG  407 RS.DER.KR.HTKIHLRQKD.  423 + 16.3
sp|P67809|YB  244 RFRRGP.PR.QR.QPREDGNE  261 + 16.6
sp|Q9NYB0|TE  294 QP.DEE.EE.EEEEKVSQPE.  310 + 21.1
sp|Q96FI4|NE  193 KA.RSV.LE.ALQQHRPSPE.  209 + 8.25
sp|Q969S2|NE  275 KF.QGR.PQ.HT.QVYQKEQ.  290 + 10.5
sp|Q8TAT5|NE  305 RV.DHV.MD.SV.ARKSEEH.  320 + 7.32
sp|Q9NS56|TO  625 KSKRSR.SR.ESSRPRGRRD.  642 + 12.2
sp|P46100|AT 1447 EEKEEEEEE.EEEEEEEEEDE 1466 + 27.6
sp|Q9Y6K1|DN   21 EDRKDG.EE.QE.EPRGKEE.   37 + 16.4
sp|Q9UBC3|DN  369 KL.ESR.KY.ENKTRRRTADD  386 + 8.99
sp|P26358|DN  274 ED.EDGDEK.DEKKHRSQPKD  292 + 19.1
sp|Q06787|FM  351 EEKKHLDIK.ENSTHFSQPN.  369 + 14.6
sp|O14672|AD  724 RP.PQP.IQ.QPQRQRPRES.  740 + 12.2
tr|A0A024QZ7  206 RF.EEE.IK.AEQEERKKQAE  223 + 18.8
sp|Q07955|SR  204 RS.RSR.SR.SRSRSRSRSN.  220 + 15.3
sp|P26368|U2   16 QERDKE.NR.HRKRSHSRSR.   33 + 24.0
sp|Q8NC60|NO   97 QQ.EEE.ER.QRQQRREERR.  113 + 22.6
sp|P52597|HN   72 KK.DRESMG.HRYIEVFKSH.   89 + 10.1
tr|Q6IB29|Q6  151 RQKLQT.KQ.AAMERSEKAK.  168 + 13.0
sp|P51991|RO   99 KV.DGR.VV.EPKRAVSRED.  115 + 15.2
sp|P23246|SF  558 QKRKEMQLR.QEEERRRREEE  577 + 24.8
sp|Q15393|SF  818 QM.AEE.MV.EAAGEDEREL.  834 + 8.70
sp|Q15717|EL  153 RF.DKRSEA.EEAITSFNGH.  170 + 6.75
sp|Q12906|IL  385 KKKKKIQKK.EEKAEPPQAM.  403 + 14.9
sp|Q15233|NO  335 QKRKQLELR.QEEERRRREEE  354 + 27.4
sp|O43390|HN  414 KKRKER.QA.ARQASRSTAYE  432 + 10.8
sp|Q15554|TE  460 EE.KET.WV.EE.DELFQVQ.  475 + 7.94
sp|P14866|HN   10 EKRRRR.LE.QRQQPDEQRR.   27 + 19.4
sp|Q15424|SA  656 RQRLER.ERMER.ERLERER.  673 + 20.2
sp|Q9NZI8|IF  552 KI.RDI.LA.QVKQQHQKGQ.  568 + 9.24
sp|Q14151|SA  627 RQRERE.IR.ETERRREREQ.  644 + 25.9
sp|O43143|DH   42 RERDRG.DR.EREREKEKEKE   60 + 22.3
sp|Q12905|IL  363 EKKEGEEEE.ENTEEPPQGEE  382 + 19.6
sp|Q7L2E3|DH  183 RS.LGR.EE.EEDEEEELEE.  199 + 15.5
sp|P61978|HN   21 KR.PAEDME.EE.QAFKRSR.   37 + 12.8
sp|Q9NR30|DD   22 TLRKQTEEK.EKKEKPKSDK.   40 + 13.3
sp|Q13148|TA    6 RVTEDE.ND.EP.IEIPSEDD   23 + 5.48

                  R RD EEER EEKRERSKE E
                  K K  RS E  R ERLER  D
                  E     D              

 A  C  D  E  F  G  H  I  K  L  M  N  P  Q  R  S  T  V  W  Y Del Ins Score
 2  0  0 15  0  0  0  0 21  0  0  0  0 13 22  0  2  0  0  0   0      125.
                                                                  0 -0.141
 2  0  8  8  7  0  0  1  7  6  2  0  6  7  6  6  1  8  0  0   0      7.16
                                                                  0 -0.141
 0  0  0  0  0  0  0  0 17  0  0  0  0  0 18  0  1  0  0  0  39      13.2
                                                                  0 -0.141
 9  0 18 12  0  0  0  0 12  9  0  0  3  2 10  0  0  0  0  0   0      65.2
                                                                  0 -0.141
 7  0 10 13  0 13  3  0  7  0  0  0  1  8  6  7  0  0  0  0   0      44.5
                                                                  0 -0.141
 2  0  0 20  1  4  1  3  0  6  1  1  3  0 18  0 12  3  0  0   0      47.6
                                                                  0 -0.141
 0  0  5  6  0  0  0  0  0  0  0  0  0  3  0  6  0  0  0  0  55     -43.8
                                                                  0 -0.141
 1  0  1 18  1  2  0  4  7 13  9  6  3  1  0  6  0  2  1  0   0      27.4
                                                                  0 -0.141
 4  0  3 18  0  1  0  0  9  0  0  0  0  8 22  3  1  5  0  1   0      69.4
                                                                  3 -23.5
 6  0  6 35  0  0 11  0  0  0  0  0  0 12  0  5  0  0  0  0   0      130.
                                                                  0 -0.141
 3  0  1 20  5  0  0  0  4  4  0  5  4  0 16  1  5  7  0  0   0      40.5
                                                                  0 -0.141
 2  0  1 10  0  0  0  0 15  3  2  1  0 11  1  6  1  0  0  3  19     -26.2
                                                                  0 -0.141
 5  0  3 15  0  2  0  6  3  0  0  2  0 12 21  1  5  0  0  0   0      63.6
                                                                  0 -0.141
 3  0  0 18  0  0  9  1  9  0  0  0  4  7 15  5  1  3  0  0   0      64.0
                                                                  0 -0.141
 1  0  5  4  3  0  5  1  4 15  0  0  5  1 16  4  1  6  0  4   0      20.2
                                                                  0 -0.141
 0  0  0 15  4  3  0  2  9  0  0  0  7  8  7 16  0  4  0  0   0      41.1
                                                                  0 -0.141
 1  0  5  8  0  1  0  0 16  5  0  5  0 10 16  4  4  0  0  0   0      53.0
                                                                  0 -0.141
 8  0  3 26  0  6  0  4  1  2  0  0  6  2  4  7  0  6  0  0   0      34.8
                                                                  0 -0.141
 6  0  7 10  0  0  4  0 11  6  2  9  0  6  9  3  0  0  0  2   0      27.5
                                                                  0 -0.141
 0  0 12 16  0  0  0  0  0  0  0  0  0  0  0  0  0  0  0  0  47     -4.34

Score: 749.710  Columns: 20  Sequences: 77

                  *****.**********..*****
sp|P62633|CN   24 GRGR..GMR.SRGRGG..FT.SD   40 + 14.1
sp|P01344|IG  120 KQSTQ.RLR.RGLPAL..LRARR  138 + 19.7
sp|P56270|MA  311 VC.QQ.RFK.RKDRMSYHVR.SH  329 + 13.3
sp|P09651|RO  137 MTDRG.SGK.KRGFAF..VTFDD  155 + 19.3
sp|P19338|NU  665 GRGGG.RGG.RGGFGG...RGRG  682 + 18.4
sp|P06748|NP  215 KPSS..TPR.SKGQES..FKKQE  232 + 10.2
sp|P35637|FU  481 RGGY..RGR.GGDRGG..FRGGR  498 + 17.8
sp|Q9NUX5|PO  426 TK.NQ.KGR.KVAVHF..VK.NN  442 + 7.86
sp|P54132|BL 1330 TR.NE.RKR.KKMPASQ..R.SK 1346 + 13.4
sp|Q9BX63|FA  798 RQ.YN.DHH.SKLRGL..LPGRQ  815 + 5.24
sp|Q9H2U1|DH   43 GGGGR.GGR.GRHPGH..LKGRE   61 + 15.0
sp|P15692|VE  136 RA.RQ.EKK.SVRGKG...KGQK  152 + 14.0
sp|P08047|SP  610 KDSEG.RGS.GDPGKK...K.QH  626 + 8.07
sp|P38398|BR 1746 HQGPK.RARESQDRKI..FRGLE 1765 + 19.5
sp|P11387|TO   81 HKDRD.KEK.RKEEKV...RASG   98 + 17.0
sp|P09874|PA  189 TEDKE.ALK.KQLPGV...K.SE  205 + 12.6
sp|P04637|P5  372 KKGQS.TSR.HKKLMF...K.TE  388 + 11.8
sp|Q16666|IF  128 KR.KK.STKEKAGPKGS..KVSE  146 + 6.86
sp|O94761|RE  748 MCSR..ERR.RVQRAF...M.QG  763 + 8.51
sp|Q07864|DP  680 RSEYH.RIQ.HQLESE...KFPP  697 + 8.32
sp|Q9Y253|PO  457 TSSEA.KTQ.GSGPAV...TATK  474 + 3.01
sp|P55265|DS   83 TRGRQVDIR.GVPRGVH.LR.SQ  102 + 14.6
sp|Q16236|NF   43 RKEYELEKQ.KKLEKE...R.QE   60 + 14.2
sp|P19447|ER    6 RADRD.KKK.SRKRHY...E.DE   22 + 10.7
sp|P18074|ER  276 TDEQ..RLR.DEYRRL..VEGLR  293 + 9.93
sp|P54274|TE  343 GT.PQ.STK.KKKESR...RATE  359 + 10.9
sp|Q9BSI4|TI   94 VRDPK.ATK.QDLRKI..LEAQE  112 + 13.6
sp|Q96AP0|AC   30 HTGPR.AGR.PRAQARG.VRGRG   49 + 19.0
sp|Q9UBP0|SP  447 LCER..REGEHDASRR..LK.TE  464 + 9.30
sp|P49913|CA   85 VC.PR.TTQ.QSPEDCD.FKKDG  103 + 0.502
sp|P22626|RO   53 MRDPA.SKR.SRGFGF..VTFSS   71 + 19.0
sp|P15927|RF   21 TQSPG.GFG.SPAPSQAE.KKSR   40 + 2.64
sp|P27694|RF  597 VD.YR.EYG.RRLVMS..IR.RS  613 + 6.28
sp|P22392|ND   27 RFEQK.GFR.LVAMKF..LRASE   45 + 11.3
sp|P15172|MY  116 MRERR.RLS.KVNEAFETLK.RC  135 + 17.6
sp|P13349|MY   90 MRERR.RLK.KVNQAFETLK.RC  109 + 19.1
sp|P23409|MY  100 LRERR.RLK.KINEAFEALK.RR  119 + 19.8
sp|P15173|MY   88 LREKR.RLK.KVNEAF...EALK  105 + 16.3
sp|O14746|TE  965 KAGR..NMR.RKLFGV..LR.LK  981 + 13.4
sp|P43489|TN  246 LP.PD.AHK.PPGGGS..FR.TP  262 + 4.06
sp|P18146|EG  406 ARSDE.RKR.HTKIHL...R.QK  422 + 10.6
sp|P67809|YB  238 YRGYRPRFR.RGPPRQ...R.QP  255 + 10.6
sp|Q9NYB0|TE  175 HS.WQ.SLK.DRYLKH..LRGQE  192 + 8.91
sp|Q96FI4|NE  356 KKGRR.KGR.QAASGHC..R.PR  373 + 12.3
sp|Q969S2|NE  244 HP.L..SLG.SVLSAS...R.RE  258 + 2.81
sp|Q8TAT5|NE  155 VCSPEFSFL.RAESEV...KKQK  173 + 6.32
sp|Q9NS56|TO  627 KRSRS.RES.SRPRGR...R.DK  643 + 18.6
sp|P46100|AT 1498 KEEEE.RRK.RIAERE...R.ER 1514 + 13.1
sp|Q9Y6K1|DN   38 RQEPSTTAR.KVGRPG...RKRK   56 + 14.1
sp|Q9UBC3|DN  111 VSSRE.RHR.PSPRST...RGRQ  128 + 17.3
sp|P26358|DN  230 RTEKE.EER.DEKEEKR.LR.SQ  248 + 12.5
sp|Q06787|FM  526 LR.RG.DGR.RRGGGG...RGQG  542 + 18.9
sp|O14672|AD  721 KR.RR.PPQ.PIQQPQ...R.QR  736 + 4.60
tr|A0A024QZ7  212 KAEQE.ERK.KQAEEM...K.QR  228 + 16.7
sp|Q07955|SR  229 RRSRG.SPR.YSPRHS...R.SR  245 + 16.1
sp|P26368|U2   26 KRSHS.RSR.SRDRKR...R.SR   42 + 18.8
sp|Q8NC60|NO   98 QEEEE.RQR.QQRREE...R.RQ  114 + 12.9
sp|P52597|HN   72 KKDRE.SMG.HRYIEV..FK.SH   89 + 16.1
tr|Q6IB29|Q6  287 KGSNK.RPG.KRTREK..MK.NR  304 + 7.08
sp|P51991|RO  158 MEDRQ.SGK.KRGFAF..VTFDD  176 + 20.1
sp|P23246|SF  566 RQEEE.RRR.REEEMM..IR.QR  583 + 22.9
sp|Q15393|SF  428 GRGPR.SSL.RVLRHG..LEVSE  446 + 14.0
sp|Q15717|EL  139 VD.QT.TGL.SRGVAF..IRFDK  156 + 8.25
sp|Q12906|IL  639 LRGRG.RGG.SIRGRG...RGRG  656 + 18.0
sp|Q15233|NO  343 RQEEE.RRR.REEEMR...R.QQ  359 + 22.4
sp|O43390|HN  546 RGGP..AQQ.QRGRGS...RGSR  562 + 15.9
sp|Q15554|TE   56 AAGRR.ASR.SSGRAR...RGRH   73 + 18.8
sp|P14866|HN    1 MS.R..RLL.PRAEKR...R.RR   15 + 12.5
sp|Q15424|SA  681 RREQE.RIH.REREEL...R.RQ  697 + 21.7
sp|Q9NZI8|IF  160 AQGPE.NGR.RGGFGS...RGQP  177 + 20.0
sp|Q14151|SA  699 RKEQE.RIH.REREEL...R.RQ  715 + 20.3
sp|O43143|DH   46 RGDRE.REREKEKEKE..LRAST   65 + 20.8
sp|Q12905|IL    2 RGDRG.RGR.GGRFGS...RGGP   19 + 19.5
sp|Q7L2E3|DH 1138 LKELR.RAL.GRMVERS.LR.SE 1156 + 10.0
sp|P61978|HN  242 MFDDR.RGR.PVGFPM...RGRG  259 + 19.3
sp|Q9NR30|DD  738 RDGNR.RFR.GQREGS...RGPR  755 + 22.3
sp|Q13148|TA  136 KKDLK.TGH.SKGFGF..VRFTE  154 + 19.0

                  RRERE RGRERRGRG   LRGRE
                    G R   K K  E    VKASR
                    S               F  Q 

 A  C  D  E  F  G  H  I  K  L  M  N  P  Q  R  S  T  V  W  Y Del Ins Score
 3  0  0  0  0  5  5  0 15  7  8  0  0  1 18  0  7  7  0  1   0      54.6
                                                                  0 -0.142
 5  5  5  4  2  6  0  0  9  0  0  0  3  8 21  5  4  0  0  0   0      40.1
                                                                  0 -0.142
 0  0 12 19  0 17  0  0  0  0  0  0  0  0  0 13  0  0  0  0  16      36.0
                                                                  0 -0.142
 0  0  2  6  0  2  1  0  4  3  0  4 13  8 25  1  1  0  1  6   0      57.9
                                                                  0 -0.142
 2  0  3 17  0  8  1  0  6  0  0  1  0  8 16  4  1  0  0  0  10      9.38
                                                                  5 -32.8
 6  0  3  6  0  4  0  0  5  0  0  2  1  0 33 11  6  0  0  0   0      82.3
                                                                  0 -0.142
 3  0  0  5  6 16  3  4  6 10  3  0  4  2  5  4  5  0  0  1   0      1.74
                                                                  0 -0.142
 0  0  0  0  0  8  4  0 17  5  0  0  0  6 34  3  0  0  0  0   0      120.
                                                                  0 -0.142
 0  0  0  4  0  0  0  0  0  0  0  0  0  0  0  0  0  0  0  0  73     -25.0
                                                                  0 -0.142
 0  0  3  0  0  8  5  0 16  1  0  0  6  5 17 15  0  0  0  1   0      65.3
                                                                  0 -0.142
 3  0  3  7  0  6  0  4 10  0  0  0  2  6 18  5  1 12  0  0   0      35.1
                                                                  0 -0.142
 9  0  4  4  0 17  1  0  6 10  2  4  7  2  7  0  1  0  0  3   0      11.9
                                                                  0 -0.142
 0  0  0 18  9  5  0  2  0  2  1  0  8  4 20  4  0  4  0  0   0      54.0
                                                                  0 -0.142
14  0  1 10  0 18  5  0 12  0  5  0  3  0  5  4  0  0  0  0   0      52.1
                                                                  0 -0.142
 0  1  0  5 13  9  3  2  3  6  3  0  0  3  9 11  1  7  0  1   0      17.7
                                                                 18 -73.1
 0  0  0  0  7  0  0  3  0 16  1  0  0  0  0  0  0  8  0  0  42     -24.8
                                                                  0 -0.142
 0  0  0  5  0  0  0  0 19  0  1  0  1  0 46  0  5  0  0  0   0      174.
                                                                  0 -0.142
 8  0  0  0  6 18  0  0  5  0  0  0  0  0  0  0  0  2  0  0  38     -32.1
                                                                  0 -0.142
 0  0  6  1  0  2  0  0  0  4  0  2  3 16 19 18  6  0  0  0   0      72.1
                                                                  0 -0.142
 0  2  3 17  0  8  4  0 10  0  0  1  5  8 16  2  1  0  0  0   0      55.9

Score: 725.309  Columns: 20  Sequences: 75

                  **..*.................*******......********............**
sp|P62633|CN   17 REC.PT................GGGRGRG......MRSRGRGGFTSD........RG   42 + 23.7
sp|P01344|IG  150 REAKRHRPLIALPT........QDPAHGG......APPEMASN............RK  180 + 8.41
sp|P56270|MA  236 LSV.PQLS..............GAGGGGGEA....GAGGGAAAVAA.........GG  264 + 11.6
sp|P09651|RO  194 RG..R.................SGSGNFGG.....GRGGGFGGNDNFG.......RG  219 + 20.2
sp|P19338|NU  654 GG..RG................GGRGGFG......GRGGGRGG............RG  674 + 27.1
sp|P06748|NP  216 PS..S.................TPRSKGQESF...KKQEKTPKT...........PK  239 + 7.69
sp|P35637|FU  386 RG..R.................GGPMGRG......GYGGGGSG............GG  405 + 28.4
sp|P54132|BL 1340 PA..S.................QRSKRRK......TASSGSKAK...........GG 1360 + 13.1
sp|Q9BX63|FA 1024 GS..SEN...............SASSPPR......FKTEKMESKTVL........PF 1049 + 0.904
sp|Q9H2U1|DH   34 RG..S.................GGGGGGG......GGGRGGRGRH..........PG   55 + 29.1
sp|P15692|VE  136 RA..RQE...............KKSVRGK......GKGQKRKRKK..........SR  159 + 13.3
sp|P08047|SP   39 RS..SSTG..............SSSSTGG......GGQESQPSPLALLAATC...SR   70 + 11.0
sp|P38398|BR 1575 PE..SDPSEDRA..........PESARVG......NIPSSTSALKV.........PQ 1604 + 8.54
sp|P11387|TO   72 GS..SEKH..............KDKHKDR......DK.EKRKEEKV.........RA   96 + 0.477
sp|P09874|PA  359 PE..T.................SASVAAT......PPPSTASA............PA  378 + 11.4
sp|P04637|P5  278 PG..RDRRTEEENLRKK.....GEPHHEL......PPGSTKRALPNNTSSS....PQ  317 + 10.1
sp|Q16666|IF  524 PG..PFMTSIGPAE........SHPHTPQ......MPPSTPSSSFLTTLK.....PR  559 + 11.8
sp|O94761|RE  132 RA..SSKA..............STPKPPGT.....GPVPSFAEKVSDEP......PQ  161 + 14.4
sp|Q07864|DP 2017 RSA.PG................STPVRRR......GASQLSQEAEGAVGAL....PG 2046 + 12.5
sp|Q9Y253|PO  434 PS..SSTDITSF..........LSSDPSSL.....PKVPVTSSEAKTQG......SG  467 + 7.55
sp|P55265|DS   62 PSL.PPS...............LPGLRPR......FPVLLASST...........RG   85 + 12.5
sp|Q16236|NF  385 PG..SVKQNGP...........KTPVHSSGD....MVQPLSPSQ...........GQ  413 + 8.82
sp|P19447|ER  736 RS..S.................QASRRFG......TMSSMSGADDTVYMEYHS..SR  765 + 11.8
sp|P18074|ER   26 RELKRT................LDAKGHGVL....EMPSGTGKTVSLLALIMAYQRA   62 + 4.60
sp|P54274|TE  356 RA..T.................ESRIPVS......KSQPVTPEKH..........RA  377 + 3.37
sp|Q9BSI4|TI  244 PS..SRTH..............PEPLAGRHF....NLAPLGRRRVQ.........SQ  271 + 9.36
sp|Q96AP0|AC   46 RG..RGLL..............LRPRPAKEL....PLPRKGGAWA..........PA   72 + 18.3
sp|Q9UBP0|SP    4 PGG.RGKKKGSGGA........SNPVPPRP.....PPPCLAPAP...........PA   35 + 13.2
sp|P49913|CA   49 RS..SDANLYRLLDLDPRPTMDGDPDTPK......PV.SFTVKETVC........PR   88 + 2.10
sp|P22626|RO  323 GS..RNM...............GGPYGGG......NYGPGGSGG...........SG  345 + 24.3
sp|P15927|RF   10 GS..S.................SYGGAGGYT....QSPGGFGS............PA   31 + 13.0
sp|P27694|RF  130 PA..PAASPAA...........SSRPQPQ......NGSSGMGSTV..........SK  157 + 12.8
sp|P15172|MY  181 PG..P.................LPPGRGGE.....HYSGDSDASS..........PR  203 + 12.5
sp|P13349|MY  220 PGL.PLQDLAS...........LSPVASTDSQ...PATPGASS............SR  249 + 8.45
sp|P23409|MY   35 PG..SDGT..............LSPCQDQ......MPPEAGSDS...........SG   58 + 9.69
sp|P15173|MY   33 PGYERTELT.............LSPEAPGPLE...DKGLGTPEHC..........PG   63 + 11.7
sp|O14746|TE  217 PA..P.................GARRRGGSASRSLPL.PKRPR............RG  241 + 11.8
sp|P43489|TN  110 RAG.TQP...............LDSYKPGVDCA..PCPPGHFS............PG  136 + 7.59
sp|P18146|EG   55 PEG.SGSNSSS...........SSSGGGG......GGGGGSNSSSSSSTFN....PQ   89 + 19.7
sp|P67809|YB   27 PG..TT................GSGAGSG......GPGGLTSAA...........PA   48 + 21.3
sp|Q9NYB0|TE  103 PA..SAADT.............GSEAKPG......ALAEGAAEPE..........PQ  128 + 10.6
sp|Q96FI4|NE  349 PEA.PTVPK.............KGRRKGR......QAASGHCR............PR  373 + 12.8
sp|Q969S2|NE   65 PG..SS................PTPEPPQ......KEVQKEGAAD..........PK   87 + 9.91
sp|Q8TAT5|NE   28 RG..SA................LRSLQGR......AL.RLAASTVVVS.......PQ   52 + 9.44
sp|Q9NS56|TO  630 RS..RES...............SRPRGRRDK....KRSRTRDSSWS.........RR  656 + 18.2
sp|P46100|AT 1290 GS..SD................DEPEEGK......KRTGKQNEEN..........PG 1312 + 8.77
sp|Q9Y6K1|DN   96 RSE.PQPEE.............GSPAGGQK.....GGAPAEGE............GA  121 + 14.4
sp|Q9UBC3|DN  101 PAV.RTRNNNSV..........SSRERHR......PSPRSTRG............RQ  128 + 16.8
sp|P26358|DN 1104 RS..P.................GNKGKGK......GKGKGKPK............SQ 1123 + 14.1
sp|Q06787|FM  522 RE..SFLRRGD...........GRRRGGG......GRGQGGRG............RG  547 + 26.5
sp|O14672|AD  704 PS..SNPK..............LPPPKPL......PGTLKRRRP...........PQ  727 + 12.8
tr|A0A024QZ7   10 LS..RRLQME............GEGGGETP.....EQPGLNGAAAAAA.......GA   40 + 3.06
sp|Q07955|SR   90 RSG.R.................GTGRGGGG.....GGGGGAPR............GR  111 + 24.2
sp|P26368|U2   52 RSA.SR................DRRRRSK......PLTRGAKEEH..........GG   75 + 15.1
sp|Q8NC60|NO  120 RS..REHPVV............GHPDPAL......PPSGVNCSGC..........GA  146 + 11.1
sp|P52597|HN  213 PG..TARRYIGIVKQAG.....LERMRPG......AYSTGYGGYEEY........SG  248 + 5.88
tr|Q6IB29|Q6  262 RE..SYDDVSSFRA........KTAHGRGL.....KRPGKKGSNKR.........PG  294 + 14.3
sp|P51991|RO  354 RS..S.................GSPYGGGY.....GSGGGSGGYGS.........RR  377 + 26.7
sp|P23246|SF  196 PG..PK................QGPGPGG......PKGGKMPGGPK.........PG  219 + 26.9
sp|Q15393|SF  432 RS..S.................LRVLRHGL.....EVSEMAVSEL..........PG  454 + 9.59
sp|Q15717|EL  203 PA..RRF...............GGPVHHQ......AQ.RFRFSPMGVDHM.....SG  230 + 7.95
sp|Q12906|IL  642 RG..R.................GGSIRGR......GRGRGFGGANH.........GG  664 + 26.6
sp|Q15233|NO  403 PA..PVPA..............GTPAPPGPAT...MMPDGTLGLTPPTTERF...GQ  437 + 7.41
sp|O43390|HN  500 RG..RG................GGRGGRGAP....PPPRGRGAPP..........PR  524 + 27.7
sp|Q15554|TE   63 RS..S.................GRARRGRH.....EPGLGGPAE...........RG   84 + 22.1
sp|P14866|HN   56 RA..PKRLKTDNAGDQH.....GGGGGGG......GGAGAAGG............GG   87 + 18.1
sp|Q15424|SA  874 RG..SFAPGGASR.........GHPIPHG......GMQGGFGGQS..........RG  903 + 23.7
sp|Q9NZI8|IF  163 PENGRRGGF.............GSRGQPR......QGSPVAAGA...........PA  189 + 14.7
sp|Q14151|SA  881 GE..RGL...............SGPSGPGH.....MASRGGVAG...........RG  904 + 18.9
sp|O43143|DH   42 RE..RDR...............GDRERER......EK.EKEKEL...........RA   63 + 9.73
sp|Q12905|IL    2 RGD.R.................GRGRGGR......FGSRGGPG............GG   22 + 24.0
sp|Q7L2E3|DH  156 PE..PTMPPTSWRQLN......PESIRPG......GPGGLSRSL...........GR  187 + 16.6
sp|P61978|HN  275 PS..RRDYDDM...........SPRRGPP......PPPPGRGG............RG  300 + 21.3
sp|Q9NR30|DD  745 RGQ.RE................GSRGPRG......QRSGGGNKSNR.........SQ  769 + 20.3
sp|Q13148|TA  272 RSG.RFG...............GNPGGFG......NQGGFGNS............RG  294 + 20.5

                  RS  S                 GSPGGGG      G GGG GS            PG
                  PG  R                 S R RPR      P P    G            R 
                      P                                S    A              

 A  C  D  E  F  G  H  I  K  L  M  N  P  Q  R  S  T  V  W  Y Del Ins Score
 0  0  0  0  0  7  0  0  0  2  0  0 31  0 35  0  0  0  0  0   0      177.
                                                                  0 -0.141
12  0  0 13  0 23  0  0  0  0  0  0  0  0  0 27  0  0  0  0   0      120.
                                                                 24 -86.0
 0  0  0  0  0  0  0  0  0  0  0  0 16  0 26 28  5  0  0  0   0      145.
                                                                254 -264.
 0  0  2  1  0 30  0  0  5 13  0  0  4  4  0 15  1  0  0  0   0      70.1
                                                                  0 -0.141
 5  0  6  7  0 13  3  0  1  0  0  3  5  0  9 15  7  0  0  1   0      33.1
                                                                  0 -0.141
 3  0  0  1  0 10  0  0  2  0  0  0 29  0 15 14  0  1  0  0   0      101.
                                                                  0 -0.141
 6  1  3  5  0 15  4  4  3  4  2  0  2  0 12  4  0  7  0  3   0      4.68
                                                                  0 -0.141
 5  0  0  1  0 22  4  0  7  0  0  1 12  4 16  0  3  0  0  0   0      67.6
                                                                  0 -0.141
 3  0  2  3  4 25  5  0  0  0  0  0 18  0  8  5  0  2  0  0   0      65.0
                                                                  0 -0.141
 0  0  0  0  0 36  0  0  7  3  0  0  1  7 15  3  3  0  0  0   0      97.5
                                                                 51 -130.
 5  0  2  5  3 20  1  0  6  0  6  5 16  4  0  0  2  0  0  0   0      45.7
                                                                  0 -0.141
 6  1  0  1  0 10  0  1  9  6  4  0 14  3  9  4  0  3  0  4   0      15.4
                                                                  0 -0.141
 5  0  0  0  0 20  0  0  0  0  0  0 16  5  0 14  5  4  0  0   6      36.4
                                                                  0 -0.141
 0  1  1  9  0 20  0  0  1  4  0  0 12  4 12 10  1  0  0  0   0      50.3
                                                                  0 -0.141
 3  0  1  0  3 32  0  0 12  9  3  0  0  0  0  4  4  4  0  0   0      59.1
                                                                  0 -0.141
13  0  0  3  5 12  2  0  3  0  3  2  1  2 10  8 10  0  0  1   0      19.9
                                                                  0 -0.141
 5  2  2  1  2 19  0  0  5  1  0  4 12  1  7 11  0  3  0  0   0      24.7
                                                                  0 -0.141
15  0  1 10  0 18  0  0  5  0  0  1  0  0  6 19  0  0  0  0   0      68.9
                                                                195 -239.
 0  0  0  0  0 14  0  0  0  0  0  0 29  0 19 13  0  0  0  0   0      137.
                                                                  0 -0.141
13  0  0  0  1 31  0  0  4  0  0  0  0 13 13  0  0  0  0  0   0      108.

Score: 317.248  Columns: 20  Sequences: 75

                  *.****************.**....*
sp|P62633|CN   22 G.GGRGRGMRSRGRGGFT.SDR...G   42 + 19.4
sp|P01344|IG   46 GDRGF.Y.FSR.PASR.V.SR....R   62 + -3.49
sp|P56270|MA  243 G.AGG.GGGEA.GAGG.G.AA....A  259 + 13.4
sp|P09651|RO  227 G.FGGSRGGGG.YGGS.GDGY....N  245 + 13.1
sp|P19338|NU  665 G.RGGGR.GGR.GGFG.G.RGR...G  682 + 18.7
sp|P06748|NP  140 G.KRSAPGGGSKVPQKKV.KLAADED  163 + 10.8
sp|P35637|FU  217 G.RGGSGGGGGGGGGGYN.RSS...G  237 + 25.7
sp|Q9NUX5|PO   91 K.ETQGI.TSSGFASL.T.FE....G  108 + -0.330
sp|P54132|BL  588 K.EGRPI..KS.VSERLS.SA....K  604 + 3.42
sp|Q9BX63|FA 1024 G.SSE.NSASS.PPRFK..TE....K 1040 + -3.60
sp|Q9H2U1|DH   35 G.SGGGGGGGGGGRGGRG.RHP...G   55 + 27.8
sp|P15692|VE  142 K.SVRGKGKGQKRKRKKS.RY....K  161 + 6.64
sp|P08047|SP   26 G.GNG.NGGGA.FSQAR..SSS...T   43 + 7.57
sp|P38398|BR  396 D.DSH.D.GES.ESNAK..VA....D  411 + 1.30
sp|P11387|TO   66 K.TKHKD.GSS.EKHKD..KH....K   82 + 2.38
sp|P09874|PA   96 G.KGQ.DGIGSKAEKTLG.DFA...A  115 + 8.62
sp|P04637|P5  360 G.GSRA..HSSHLKSKKG.QS....T  377 + 4.57
sp|Q16666|IF  134 K.EKAGP.KGSKVSEEQT.QPP...S  153 + 8.30
sp|O94761|RE  223 G.ESAVLGPGA.GSQG.P.EA....S  240 + 6.00
sp|Q07864|DP    7 G.RRRAD.PGA.DGEA.S.RD....D   23 + 8.55
sp|Q9Y253|PO  461 A.KTQ.GSGPA.VTATK..KA....T  477 + -1.49
sp|P55265|DS  577 D.SGKSE.ESSHYSTEKE.SE....K  595 + 7.54
sp|Q16236|NF  570 DEDGKPY.SPSEYSLQQT.RD....G  589 + 1.29
sp|P19447|ER  224 AESSGGPSTSR.VTDPQG.KS....D  243 + 4.05
sp|P18074|ER  128 K.DVDGK.CHS.LTASYV.RA....Q  145 + 1.15
sp|P54274|TE  337 K.KER.R.VGT.PQST.K.KK....K  352 + -1.98
sp|Q9BSI4|TI  327 K.SKS.P.CQTLGGRALK.EN....P  344 + -2.15
sp|Q96AP0|AC  492 K.RHR.D.GSA.FQYEY..EP....P  507 + 6.69
sp|Q9UBP0|SP    6 G.RGKKKGSGG.ASNPVPPRP....P   25 + 8.25
sp|P49913|CA    2 K.TQR.D.GHSLGRWSLV.LLLL..G   21 + -6.36
sp|P22626|RO  257 GGSPG.YGGGRGGYGG.G.GPGY..G  277 + 14.3
sp|P15927|RF   10 G.SSS.Y.GGA.GGYTQ..SPG...G   26 + 13.7
sp|P27694|RF  147 G.SSG.M.GST.VSKAYG.AS....K  163 + 7.93
sp|P22392|ND   92 G.ETN.P.ADS.KPGTIR.GDFCI.Q  111 + -3.42
sp|P15172|MY  212 D.YSGPP.SGARRRNCYE.GA....Y  230 + 3.93
sp|P15173|MY  152 G.GPQP.GVPS.ECSSH..SASC..S  170 + -2.52
sp|O14746|TE  220 G.ARR.RGGSASRSLPLP.KR....P  238 + 7.69
sp|P43489|TN  249 D.AHKPPGGGS.FRTPIQ.EE....Q  267 + 11.5
sp|P18146|EG   61 N.SSSSSSGGGGGGGG.G.SN....S   79 + 15.1
sp|P67809|YB   28 G.TTGSG.AGSGGPGGLT.SA....A   46 + 14.9
sp|Q9NYB0|TE  102 GPASAAD.TGS.EAKP.G.ALAE..G  121 + 1.06
sp|Q96FI4|NE  356 K.KGR.R.KGRQAASGHC.RP....R  373 + 5.25
sp|Q969S2|NE   85 D.PKQV.GEPS.GQKTLD.GS....S  102 + -0.483
sp|Q8TAT5|NE  394 D.FSN.K.SSTLERKTK..QN....Q  410 + 2.25
sp|Q9NS56|TO  627 K.RSRSR.ESSRPRGR...RD....K  643 + 13.7
sp|P46100|AT  981 D.KKQSK.KGT.EEKKKP.SDF...K  999 + 10.6
sp|Q9Y6K1|DN  108 G.GQKG.GAPA.EGEGA..AE....T  124 + 0.0492
sp|Q9UBC3|DN  208 D.SGD.G.DSS.EYQD.G.KEF...G  224 + 4.31
sp|P26358|DN 1107 G.NKG.K.GKG.KGKGKP.KS....Q 1123 + 8.97
sp|Q06787|FM  536 G.GGRGQGGRGRGGGFKG.NDDHS.R  558 + 14.2
sp|O14672|AD  334 G.APSGSSGGICEKSKLY.SD....G  353 + 4.15
tr|A0A024QZ7   70 G.EPQ.S.PSRRVFNPYT.EF....K   87 + 1.94
sp|Q07955|SR   94 GTGRGGGGGGGGGAPR.G.RY....G  113 + 20.3
sp|P26368|U2   26 K.RSHSR.SRSRDRKRRS.RSR...D   45 + 11.8
sp|Q8NC60|NO  667 K.GQR.I.KKS.VAYKTK.KPP...S  684 + 2.13
sp|P52597|HN  227 GLERM.R.PGA.YSTGYG.GYEEY.S  247 + 1.43
tr|Q6IB29|Q6  249 GFGGK.K.KGS.KWNTRE.SY....D  266 + 4.77
sp|P51991|RO  248 G.YGG.GGGGSRGSYG.G.GD....G  265 + 25.7
sp|P23246|SF   11 G.GGG.G.FHRRGGGG.G.RG....G   27 + 17.0
sp|Q15393|SF 1157 G.RDH.LSFRS.YYFP.V.KNVID.G 1176 + -0.745
sp|Q15717|EL  168 N.GHKPP.GSS.EPITVK.FA....A  185 + -1.62
sp|Q12906|IL  835 G.YGGGSGGGSSYQGKQG.GYS...Q  855 + 23.8
sp|Q15233|NO  183 D.RGRPSGKGI.VEFS.G.KPA...A  201 + 8.42
sp|O43390|HN  448 G.RGRGGGRGG.YGYPP..DYY...G  466 + 12.4
sp|Q15554|TE   46 G.GGSSD.GSGRAAGRRASRSSG..R   67 + 6.46
sp|P14866|HN   71 G.GGGGGGGGAGAAGG.G.GG....G   89 + 23.0
sp|Q15424|SA  524 D.AKKGD.DGSGEKSKDQ.DD....Q  542 + 9.36
sp|Q9NZI8|IF  166 G.RRG..GFGSRGQPRQG.SPVAA.G  186 + 14.1
sp|Q14151|SA  802 D.DRH.G..HGGPPERHG.RDSRD.G  821 + 2.75
sp|O43143|DH   12 D.YPSGK.KRA.GTDGKD.RD....R   29 + 9.47
sp|Q12905|IL    3 G.DRG.RGRGGRFGSR.G.GPG...G   21 + 16.5
sp|Q7L2E3|DH  101 G.YGSKK.IDA.ERQA...AAAAC.Q  119 + -3.38
sp|P61978|HN  365 G.GSG.Y.DYS.YAGGRG.SY....G  381 + 13.4
sp|Q9NR30|DD  750 G.SRGPRGQRS.GGGNK..SNR...S  768 + 12.7
sp|Q13148|TA  288 G.FGNSRGGGAGLGNNQG.SNM...G  308 + 19.3

                  G  GGG GGGSGGGGGKG R     G
                      RS   SAR       S      

 A  C  D  E  F  G  H  I  K  L  M  N  P  Q  R  S  T  V  W  Y Del Ins Score
 2  0 13  0  0 44  0  0 14  0  0  2  0  0  0  0  0  0  0  0   0      150.
                                                                  8 -43.9
 6  0  5  7  3 14  0  0  6  0  0  1  1  0 12 12  3  0  0  5   0      30.4
                                                                  0 -0.141
 0  0  1  1  0 25  3  0  7  0  0  1  5  3  9 14  4  2  0  0   0      53.5
                                                                  0 -0.141
 3  0  2  1  1 21  5  0  8  0  1  3  0  7 15  8  0  0  0  0   0      54.4
                                                                  0 -0.141
 4  0  0  0  0 17  0  0  3  0  0  0  8  0  0 10  0  2  0  0  31     -31.1
                                                                  0 -0.141
 0  0  9  1  0 12  0  3  9  2  1  2  8  1 12  5  0  0  0  5   5     -4.29
                                                                  0 -0.141
 0  0  0  0  0 28  0  0  0  0  0  0  0  0  0  6  0  0  0  0  41      13.5
                                                                  0 -0.141
 4  2  3  3  4 28  1  2  8  0  1  0  4  1  2  5  3  2  0  0   2      5.60
                                                                  0 -0.141
 0  0  2  2  0 35  4  0  3  0  0  0  5  1  6 16  0  0  0  1   0      88.0
                                                                  0 -0.141
15  0  0  0  0 12  0  2  0  0  0  0  0  1  7 33  5  0  0  0   0      93.1
                                                                  0 -0.141
 0  1  0  1  0 11  2  0  4  3  0  0  0  1 11  2  0  0  0  0  39     -55.2
                                                                  0 -0.141
 5  0  2 12  5 20  0  0  3  3  0  0  5  0  3  0  0  9  0  8   0      32.7
                                                                  0 -0.141
10  1  0  3  1 15  0  0  5  0  0  0  6  5  9 12  4  0  1  3   0      20.3
                                                                  0 -0.141
 2  0  2  5  3 17  1  1  8  2  0  6  2  5  3  9  3  0  1  5   0      3.06
                                                                  0 -0.141
 6  1  1  3  2 18  0  0  9  1  0  2  8  1  9  5  9  0  0  0   0      24.0
                                                                  0 -0.141
 1  0  2  0  1  0  3  2 13  8  0  0  1  7  6  0  1  2  0  7  21     -42.4
                                                                  0 -0.141
 1  1  2  3  0 25  0  0  4  0  0  1  5  2  1  4  6  5  0  1  14     -26.0
                                                                  3 -23.5
 5  0  3  5  2 10  0  0 11  1  0  1  0  3 16 16  1  1  0  0   0      37.8
                                                                  0 -0.141
11  0 12  6  2  3  2  0  1  3  0  6 10  0  2  9  0  0  0  8   0      25.8
                                                                 53 -133.
 5  0  6  0  0 23  0  0 10  0  0  1  4  8  5  8  4  0  0  1   0      46.2
