# Supplementary material for: The Amino Acid Composition of Quadruplex Binding Proteins Reveals a Shared Motif and Predicts New Potential Quadruplex Interactors
Source: Molecules. 2018 Sep 13;23(9):2341. doi: 10.3390/molecules23092341 (PMC6225207; doi:10.3390/molecules23092341)
Supplement: Supplementary file 1 [file molecules-23-02341-s001.zip › molecules-355581-supplementary/supplementary material 11 - GLAM2 in MEME format.txt]

MEME version 4.0

ALPHABET= ACDEFGHIKLMNPQRSTVWY

strands: + -

Background letter frequencies (from dataset without add-one prior applied):
A 0.066 C 0.019 D 0.055 E 0.078 F 0.034 G 0.077 H 0.023 I 0.039 K 0.069 L 0.080 M 0.022 N 0.039 P 0.062 Q 0.047 R 0.065 S 0.084 T 0.049 V 0.057 W 0.009 Y 0.027

MOTIF  1

BL   MOTIF 1 width=20 seqs=77
letter-probability matrix: alength= 20 w= 20 nsites= 74 E= 1
 0.013514  0.027027  0.040541  0.000000  0.000000  0.175676  0.000000  0.000000  0.067568  0.000000  0.000000  0.000000  0.121622  0.000000  0.297297  0.243243  0.013514  0.000000  0.000000  0.000000
 0.040541  0.000000  0.081081  0.121622  0.000000  0.391892  0.000000  0.000000  0.040541  0.013514  0.000000  0.000000  0.202703  0.040541  0.000000  0.027027  0.040541  0.000000  0.000000  0.000000
 0.135135  0.027027  0.027027  0.108108  0.067568  0.067568  0.000000  0.000000  0.027027  0.054054  0.000000  0.108108  0.000000  0.054054  0.175676  0.108108  0.027027  0.000000  0.000000  0.013514
 0.013514  0.000000  0.000000  0.000000  0.067568  0.351351  0.040541  0.013514  0.040541  0.081081  0.000000  0.013514  0.000000  0.067568  0.148649  0.027027  0.000000  0.067568  0.000000  0.067568
 0.067568  0.000000  0.027027  0.013514  0.013514  0.324324  0.027027  0.000000  0.054054  0.000000  0.000000  0.000000  0.000000  0.000000  0.337838  0.108108  0.027027  0.000000  0.000000  0.000000
 0.027027  0.000000  0.013514  0.040541  0.067568  0.405405  0.000000  0.013514  0.000000  0.000000  0.000000  0.000000  0.108108  0.027027  0.148649  0.135135  0.013514  0.000000  0.000000  0.000000
 0.067797  0.000000  0.000000  0.000000  0.000000  0.237288  0.000000  0.016949  0.000000  0.016949  0.050847  0.033898  0.000000  0.000000  0.372881  0.152542  0.016949  0.016949  0.000000  0.016949
 0.000000  0.000000  0.013514  0.040541  0.000000  0.364865  0.000000  0.000000  0.067568  0.000000  0.000000  0.000000  0.297297  0.013514  0.000000  0.135135  0.013514  0.054054  0.000000  0.000000
 0.015152  0.000000  0.000000  0.196970  0.030303  0.393939  0.015152  0.000000  0.015152  0.000000  0.000000  0.030303  0.015152  0.045455  0.136364  0.060606  0.030303  0.000000  0.015152  0.000000
 0.135135  0.000000  0.027027  0.000000  0.054054  0.270270  0.040541  0.000000  0.027027  0.000000  0.000000  0.027027  0.135135  0.054054  0.108108  0.013514  0.000000  0.000000  0.000000  0.108108
 0.013514  0.000000  0.000000  0.027027  0.067568  0.283784  0.000000  0.000000  0.027027  0.040541  0.040541  0.000000  0.040541  0.054054  0.000000  0.324324  0.027027  0.054054  0.000000  0.000000
 0.081081  0.000000  0.000000  0.013514  0.000000  0.337838  0.013514  0.000000  0.040541  0.013514  0.000000  0.054054  0.040541  0.081081  0.216216  0.054054  0.040541  0.013514  0.000000  0.000000
 0.027027  0.000000  0.013514  0.027027  0.000000  0.270270  0.040541  0.000000  0.067568  0.054054  0.013514  0.027027  0.081081  0.000000  0.081081  0.202703  0.040541  0.040541  0.013514  0.000000
 0.081081  0.013514  0.000000  0.000000  0.040541  0.108108  0.000000  0.027027  0.000000  0.067568  0.000000  0.013514  0.054054  0.081081  0.202703  0.202703  0.027027  0.081081  0.000000  0.000000
 0.109589  0.000000  0.109589  0.013699  0.000000  0.246575  0.041096  0.000000  0.041096  0.000000  0.013699  0.000000  0.178082  0.013699  0.109589  0.123288  0.000000  0.000000  0.000000  0.000000
 0.162162  0.000000  0.000000  0.000000  0.000000  0.283784  0.013514  0.000000  0.000000  0.067568  0.000000  0.013514  0.108108  0.067568  0.121622  0.135135  0.027027  0.000000  0.000000  0.000000
 0.108108  0.000000  0.000000  0.027027  0.054054  0.013514  0.000000  0.000000  0.148649  0.013514  0.027027  0.000000  0.040541  0.040541  0.324324  0.135135  0.000000  0.000000  0.000000  0.067568
 0.000000  0.058824  0.000000  0.000000  0.000000  0.941176  0.000000  0.000000  0.000000  0.000000  0.000000  0.000000  0.000000  0.000000  0.000000  0.000000  0.000000  0.000000  0.000000  0.000000
 0.094595  0.000000  0.013514  0.027027  0.121622  0.175676  0.000000  0.000000  0.094595  0.000000  0.000000  0.054054  0.013514  0.027027  0.229730  0.148649  0.000000  0.000000  0.000000  0.000000
 0.054054  0.000000  0.013514  0.067568  0.000000  0.189189  0.108108  0.000000  0.027027  0.000000  0.000000  0.000000  0.054054  0.000000  0.162162  0.148649  0.108108  0.067568  0.000000  0.000000

MOTIF  2

BL   MOTIF 2 width=21 seqs=77
letter-probability matrix: alength= 20 w= 21 nsites= 74 E= 1
 0.027027  0.000000  0.000000  0.000000  0.000000  0.135135  0.000000  0.000000  0.013514  0.000000  0.000000  0.000000  0.405405  0.000000  0.310811  0.108108  0.000000  0.000000  0.000000  0.000000
 0.000000  0.000000  0.067568  0.054054  0.000000  0.337838  0.027027  0.000000  0.000000  0.000000  0.000000  0.013514  0.108108  0.094595  0.094595  0.148649  0.040541  0.013514  0.000000  0.000000
 0.023810  0.000000  0.000000  0.000000  0.000000  0.000000  0.119048  0.000000  0.071429  0.238095  0.000000  0.000000  0.000000  0.000000  0.476190  0.000000  0.000000  0.000000  0.000000  0.071429
 0.148649  0.000000  0.054054  0.135135  0.054054  0.189189  0.000000  0.000000  0.054054  0.000000  0.067568  0.054054  0.000000  0.067568  0.013514  0.148649  0.013514  0.000000  0.000000  0.000000
 0.067568  0.013514  0.013514  0.000000  0.000000  0.162162  0.000000  0.013514  0.081081  0.067568  0.040541  0.000000  0.054054  0.081081  0.216216  0.108108  0.027027  0.000000  0.000000  0.054054
 0.108108  0.000000  0.013514  0.013514  0.054054  0.135135  0.027027  0.000000  0.040541  0.000000  0.000000  0.040541  0.094595  0.000000  0.216216  0.243243  0.000000  0.013514  0.000000  0.000000
 0.179487  0.000000  0.000000  0.000000  0.000000  0.000000  0.000000  0.000000  0.000000  0.025641  0.000000  0.000000  0.000000  0.025641  0.615385  0.000000  0.153846  0.000000  0.000000  0.000000
 0.000000  0.000000  0.000000  0.067568  0.013514  0.459459  0.000000  0.013514  0.040541  0.000000  0.000000  0.000000  0.270270  0.000000  0.000000  0.108108  0.027027  0.000000  0.000000  0.000000
 0.027027  0.000000  0.013514  0.067568  0.000000  0.364865  0.013514  0.000000  0.067568  0.000000  0.000000  0.013514  0.108108  0.000000  0.121622  0.040541  0.013514  0.121622  0.000000  0.027027
 0.057692  0.000000  0.019231  0.038462  0.000000  0.384615  0.000000  0.000000  0.038462  0.000000  0.000000  0.000000  0.211538  0.000000  0.134615  0.115385  0.000000  0.000000  0.000000  0.000000
 0.148649  0.000000  0.013514  0.013514  0.067568  0.256757  0.040541  0.027027  0.000000  0.000000  0.000000  0.013514  0.081081  0.013514  0.202703  0.094595  0.027027  0.000000  0.000000  0.000000
 0.054054  0.000000  0.000000  0.000000  0.000000  0.405405  0.067568  0.000000  0.162162  0.000000  0.000000  0.027027  0.000000  0.094595  0.013514  0.121622  0.000000  0.054054  0.000000  0.000000
 0.013514  0.000000  0.027027  0.040541  0.000000  0.202703  0.040541  0.000000  0.027027  0.081081  0.000000  0.027027  0.067568  0.094595  0.189189  0.108108  0.067568  0.000000  0.000000  0.013514
 0.054054  0.000000  0.013514  0.081081  0.000000  0.189189  0.000000  0.000000  0.108108  0.040541  0.000000  0.040541  0.229730  0.013514  0.148649  0.067568  0.000000  0.013514  0.000000  0.000000
 0.067568  0.027027  0.013514  0.027027  0.000000  0.324324  0.000000  0.027027  0.013514  0.121622  0.040541  0.000000  0.108108  0.054054  0.000000  0.081081  0.027027  0.067568  0.000000  0.000000
 0.000000  0.000000  0.000000  0.000000  0.067568  0.162162  0.000000  0.000000  0.027027  0.000000  0.000000  0.000000  0.324324  0.054054  0.297297  0.000000  0.000000  0.000000  0.000000  0.067568
 0.108108  0.000000  0.000000  0.040541  0.040541  0.229730  0.000000  0.000000  0.121622  0.000000  0.013514  0.013514  0.094595  0.081081  0.027027  0.216216  0.013514  0.000000  0.000000  0.000000
 0.000000  0.000000  0.000000  0.000000  0.000000  0.000000  0.000000  0.000000  0.048780  0.121951  0.000000  0.170732  0.000000  0.000000  0.658537  0.000000  0.000000  0.000000  0.000000  0.000000
 0.000000  0.000000  0.040541  0.040541  0.027027  0.324324  0.013514  0.000000  0.121622  0.000000  0.000000  0.000000  0.121622  0.175676  0.000000  0.054054  0.067568  0.000000  0.000000  0.013514
 0.108108  0.013514  0.000000  0.000000  0.000000  0.324324  0.000000  0.000000  0.000000  0.040541  0.000000  0.000000  0.054054  0.000000  0.270270  0.108108  0.054054  0.027027  0.000000  0.000000
 0.040541  0.000000  0.027027  0.121622  0.000000  0.297297  0.000000  0.000000  0.081081  0.000000  0.000000  0.040541  0.054054  0.000000  0.121622  0.189189  0.013514  0.000000  0.013514  0.000000

MOTIF  3

BL   MOTIF 3 width=20 seqs=77
letter-probability matrix: alength= 20 w= 20 nsites= 77 E= 1
 0.038961  0.000000  0.000000  0.233766  0.051948  0.000000  0.000000  0.077922  0.038961  0.103896  0.090909  0.000000  0.012987  0.000000  0.116883  0.181818  0.038961  0.012987  0.000000  0.000000
 0.051948  0.000000  0.000000  0.207792  0.000000  0.000000  0.000000  0.025974  0.077922  0.000000  0.000000  0.012987  0.000000  0.038961  0.350649  0.064935  0.051948  0.116883  0.000000  0.000000
 0.000000  0.000000  0.038961  0.480519  0.000000  0.038961  0.077922  0.000000  0.168831  0.000000  0.000000  0.000000  0.000000  0.000000  0.116883  0.051948  0.025974  0.000000  0.000000  0.000000
 0.038961  0.000000  0.194805  0.155844  0.000000  0.000000  0.000000  0.000000  0.051948  0.129870  0.000000  0.038961  0.025974  0.038961  0.194805  0.038961  0.038961  0.051948  0.000000  0.000000
 0.000000  0.064935  0.194805  0.064935  0.051948  0.129870  0.025974  0.000000  0.129870  0.000000  0.000000  0.000000  0.116883  0.012987  0.090909  0.116883  0.000000  0.000000  0.000000  0.000000
 0.038961  0.000000  0.012987  0.337662  0.000000  0.012987  0.000000  0.000000  0.077922  0.000000  0.000000  0.000000  0.025974  0.194805  0.207792  0.012987  0.000000  0.077922  0.000000  0.000000
 0.051948  0.025974  0.012987  0.259740  0.000000  0.090909  0.000000  0.000000  0.142857  0.155844  0.000000  0.000000  0.000000  0.090909  0.051948  0.090909  0.025974  0.000000  0.000000  0.000000
 0.000000  0.000000  0.090909  0.103896  0.000000  0.000000  0.000000  0.025974  0.116883  0.012987  0.000000  0.000000  0.207792  0.103896  0.155844  0.051948  0.077922  0.051948  0.000000  0.000000
 0.025974  0.000000  0.000000  0.129870  0.000000  0.000000  0.000000  0.077922  0.129870  0.051948  0.025974  0.142857  0.064935  0.000000  0.246753  0.051948  0.051948  0.000000  0.000000  0.000000
 0.038961  0.000000  0.285714  0.207792  0.000000  0.000000  0.000000  0.000000  0.155844  0.000000  0.000000  0.000000  0.000000  0.246753  0.051948  0.012987  0.000000  0.000000  0.000000  0.000000
 0.000000  0.000000  0.064935  0.363636  0.090909  0.051948  0.012987  0.000000  0.155844  0.000000  0.000000  0.025974  0.000000  0.000000  0.220779  0.000000  0.000000  0.012987  0.000000  0.000000
 0.077922  0.000000  0.103896  0.181818  0.000000  0.000000  0.012987  0.000000  0.051948  0.142857  0.129870  0.025974  0.051948  0.038961  0.064935  0.077922  0.025974  0.000000  0.000000  0.012987
 0.000000  0.012987  0.000000  0.246753  0.000000  0.000000  0.000000  0.000000  0.051948  0.000000  0.000000  0.000000  0.142857  0.064935  0.324675  0.000000  0.155844  0.000000  0.000000  0.000000
 0.077922  0.000000  0.000000  0.311688  0.000000  0.000000  0.000000  0.077922  0.168831  0.000000  0.012987  0.000000  0.051948  0.077922  0.142857  0.051948  0.000000  0.025974  0.000000  0.000000
 0.038961  0.000000  0.142857  0.233766  0.000000  0.000000  0.012987  0.000000  0.142857  0.077922  0.000000  0.000000  0.000000  0.129870  0.012987  0.129870  0.000000  0.077922  0.000000  0.000000
 0.000000  0.000000  0.000000  0.400000  0.000000  0.000000  0.000000  0.000000  0.225000  0.000000  0.000000  0.000000  0.175000  0.150000  0.000000  0.000000  0.000000  0.050000  0.000000  0.000000
 0.246753  0.000000  0.000000  0.389610  0.000000  0.000000  0.038961  0.000000  0.116883  0.000000  0.038961  0.000000  0.000000  0.064935  0.051948  0.000000  0.000000  0.000000  0.000000  0.051948
 0.000000  0.000000  0.051948  0.181818  0.012987  0.064935  0.103896  0.090909  0.000000  0.090909  0.000000  0.090909  0.012987  0.090909  0.155844  0.038961  0.012987  0.000000  0.000000  0.000000
 0.012987  0.000000  0.000000  0.168831  0.000000  0.012987  0.012987  0.051948  0.077922  0.324675  0.064935  0.000000  0.012987  0.051948  0.051948  0.051948  0.012987  0.077922  0.000000  0.012987
 0.000000  0.000000  0.000000  0.064935  0.000000  0.090909  0.000000  0.000000  0.155844  0.000000  0.064935  0.000000  0.000000  0.012987  0.454545  0.064935  0.090909  0.000000  0.000000  0.000000

MOTIF  4

BL   MOTIF 4 width=21 seqs=77
letter-probability matrix: alength= 20 w= 21 nsites= 75 E= 1
 0.200000  0.000000  0.000000  0.293333  0.000000  0.053333  0.053333  0.000000  0.000000  0.013333  0.000000  0.040000  0.026667  0.000000  0.066667  0.106667  0.053333  0.093333  0.000000  0.000000
 0.040000  0.066667  0.013333  0.093333  0.040000  0.000000  0.000000  0.013333  0.133333  0.213333  0.040000  0.013333  0.066667  0.000000  0.120000  0.106667  0.013333  0.026667  0.000000  0.000000
 0.000000  0.000000  0.093333  0.040000  0.000000  0.120000  0.000000  0.000000  0.200000  0.053333  0.000000  0.000000  0.133333  0.146667  0.173333  0.013333  0.013333  0.000000  0.013333  0.000000
 0.000000  0.000000  0.000000  0.146667  0.026667  0.040000  0.000000  0.000000  0.186667  0.000000  0.000000  0.013333  0.066667  0.080000  0.293333  0.146667  0.000000  0.000000  0.000000  0.000000
 0.000000  0.040000  0.013333  0.106667  0.026667  0.146667  0.026667  0.000000  0.000000  0.000000  0.026667  0.000000  0.013333  0.133333  0.160000  0.186667  0.013333  0.040000  0.000000  0.066667
 0.000000  0.000000  0.066667  0.146667  0.026667  0.093333  0.133333  0.000000  0.160000  0.000000  0.000000  0.000000  0.066667  0.053333  0.093333  0.013333  0.133333  0.013333  0.000000  0.000000
 0.053333  0.000000  0.013333  0.120000  0.000000  0.040000  0.013333  0.000000  0.093333  0.093333  0.000000  0.026667  0.026667  0.053333  0.200000  0.093333  0.106667  0.066667  0.000000  0.000000
 0.013333  0.000000  0.000000  0.133333  0.026667  0.000000  0.013333  0.133333  0.053333  0.120000  0.013333  0.013333  0.133333  0.066667  0.160000  0.040000  0.053333  0.026667  0.000000  0.000000
 0.106667  0.000000  0.106667  0.146667  0.000000  0.053333  0.026667  0.000000  0.106667  0.000000  0.000000  0.106667  0.000000  0.026667  0.093333  0.173333  0.013333  0.040000  0.000000  0.000000
 0.066667  0.000000  0.000000  0.293333  0.000000  0.080000  0.000000  0.026667  0.093333  0.160000  0.000000  0.000000  0.186667  0.053333  0.026667  0.013333  0.000000  0.000000  0.000000  0.000000
 0.000000  0.000000  0.040000  0.186667  0.000000  0.066667  0.106667  0.040000  0.000000  0.000000  0.000000  0.080000  0.040000  0.000000  0.186667  0.146667  0.040000  0.000000  0.000000  0.066667
 0.000000  0.013333  0.013333  0.253333  0.000000  0.066667  0.000000  0.000000  0.013333  0.026667  0.000000  0.066667  0.000000  0.306667  0.093333  0.093333  0.053333  0.000000  0.000000  0.000000
 0.076923  0.061538  0.046154  0.276923  0.000000  0.015385  0.000000  0.000000  0.123077  0.000000  0.000000  0.015385  0.030769  0.015385  0.184615  0.000000  0.046154  0.107692  0.000000  0.000000
 0.106667  0.000000  0.093333  0.266667  0.000000  0.000000  0.000000  0.000000  0.066667  0.173333  0.000000  0.000000  0.053333  0.093333  0.080000  0.040000  0.000000  0.026667  0.000000  0.000000
 0.000000  0.000000  0.026667  0.186667  0.053333  0.026667  0.000000  0.000000  0.146667  0.013333  0.000000  0.000000  0.160000  0.040000  0.173333  0.000000  0.000000  0.173333  0.000000  0.000000
 0.053333  0.026667  0.040000  0.200000  0.000000  0.000000  0.000000  0.000000  0.320000  0.000000  0.000000  0.000000  0.013333  0.066667  0.240000  0.026667  0.013333  0.000000  0.000000  0.000000
 0.066667  0.000000  0.013333  0.093333  0.000000  0.093333  0.000000  0.000000  0.280000  0.000000  0.026667  0.013333  0.000000  0.080000  0.226667  0.000000  0.000000  0.106667  0.000000  0.000000
 0.133333  0.000000  0.026667  0.253333  0.000000  0.080000  0.013333  0.000000  0.120000  0.053333  0.013333  0.000000  0.040000  0.133333  0.026667  0.093333  0.013333  0.000000  0.000000  0.000000
 0.040000  0.000000  0.013333  0.146667  0.000000  0.120000  0.000000  0.080000  0.080000  0.093333  0.000000  0.000000  0.053333  0.040000  0.293333  0.000000  0.000000  0.040000  0.000000  0.000000
 0.053333  0.000000  0.066667  0.226667  0.013333  0.053333  0.000000  0.000000  0.080000  0.093333  0.026667  0.026667  0.106667  0.000000  0.066667  0.186667  0.000000  0.000000  0.000000  0.000000
 0.160000  0.000000  0.000000  0.080000  0.000000  0.000000  0.040000  0.000000  0.120000  0.026667  0.000000  0.000000  0.026667  0.080000  0.280000  0.000000  0.066667  0.106667  0.000000  0.013333

MOTIF  5

BL   MOTIF 5 width=19 seqs=77
letter-probability matrix: alength= 20 w= 19 nsites= 74 E= 1
 0.054054  0.000000  0.000000  0.175676  0.027027  0.229730  0.013514  0.000000  0.040541  0.000000  0.040541  0.013514  0.175676  0.040541  0.094595  0.094595  0.000000  0.000000  0.000000  0.000000
 0.040541  0.000000  0.108108  0.040541  0.000000  0.405405  0.000000  0.000000  0.013514  0.027027  0.000000  0.027027  0.135135  0.094595  0.054054  0.054054  0.000000  0.000000  0.000000  0.000000
 0.000000  0.000000  0.000000  0.000000  0.000000  0.000000  0.108108  0.000000  0.000000  0.000000  0.000000  0.000000  0.364865  0.067568  0.364865  0.013514  0.000000  0.081081  0.000000  0.000000
 0.108108  0.108108  0.000000  0.067568  0.000000  0.364865  0.000000  0.000000  0.000000  0.000000  0.000000  0.000000  0.121622  0.000000  0.108108  0.081081  0.040541  0.000000  0.000000  0.000000
 0.121622  0.000000  0.000000  0.000000  0.000000  0.324324  0.000000  0.000000  0.000000  0.310811  0.000000  0.000000  0.067568  0.000000  0.000000  0.108108  0.067568  0.000000  0.000000  0.000000
 0.175676  0.000000  0.000000  0.000000  0.013514  0.108108  0.000000  0.040541  0.027027  0.081081  0.027027  0.135135  0.175676  0.054054  0.054054  0.081081  0.013514  0.013514  0.000000  0.000000
 0.027027  0.013514  0.013514  0.027027  0.081081  0.040541  0.000000  0.000000  0.000000  0.000000  0.000000  0.013514  0.324324  0.027027  0.243243  0.094595  0.027027  0.000000  0.067568  0.000000
 0.337838  0.000000  0.040541  0.000000  0.000000  0.243243  0.000000  0.000000  0.000000  0.000000  0.054054  0.000000  0.094595  0.000000  0.000000  0.148649  0.000000  0.081081  0.000000  0.000000
 0.100000  0.071429  0.000000  0.000000  0.000000  0.342857  0.014286  0.000000  0.000000  0.000000  0.000000  0.000000  0.214286  0.057143  0.000000  0.200000  0.000000  0.000000  0.000000  0.000000
 0.027027  0.000000  0.000000  0.040541  0.013514  0.108108  0.067568  0.000000  0.081081  0.000000  0.000000  0.027027  0.054054  0.000000  0.283784  0.081081  0.135135  0.081081  0.000000  0.000000
 0.135135  0.000000  0.013514  0.000000  0.000000  0.324324  0.027027  0.000000  0.094595  0.000000  0.000000  0.040541  0.202703  0.054054  0.040541  0.013514  0.027027  0.027027  0.000000  0.000000
 0.121622  0.135135  0.013514  0.027027  0.000000  0.243243  0.000000  0.013514  0.013514  0.000000  0.027027  0.040541  0.054054  0.054054  0.121622  0.081081  0.000000  0.040541  0.013514  0.000000
 0.000000  0.000000  0.000000  0.000000  0.285714  0.000000  0.000000  0.000000  0.000000  0.000000  0.000000  0.000000  0.000000  0.000000  0.000000  0.000000  0.000000  0.000000  0.285714  0.428571
 0.081081  0.000000  0.013514  0.027027  0.000000  0.297297  0.013514  0.000000  0.081081  0.000000  0.000000  0.054054  0.189189  0.027027  0.148649  0.054054  0.013514  0.000000  0.000000  0.000000
 0.000000  0.000000  0.067568  0.000000  0.000000  0.364865  0.013514  0.000000  0.081081  0.000000  0.000000  0.013514  0.121622  0.040541  0.229730  0.067568  0.000000  0.000000  0.000000  0.000000
 0.094595  0.040541  0.000000  0.000000  0.040541  0.256757  0.027027  0.000000  0.229730  0.000000  0.000000  0.000000  0.094595  0.027027  0.040541  0.135135  0.000000  0.000000  0.013514  0.000000
 0.040541  0.013514  0.000000  0.013514  0.000000  0.310811  0.000000  0.000000  0.081081  0.013514  0.013514  0.027027  0.108108  0.000000  0.162162  0.135135  0.067568  0.000000  0.000000  0.013514
 0.000000  0.000000  0.000000  0.000000  1.000000  0.000000  0.000000  0.000000  0.000000  0.000000  0.000000  0.000000  0.000000  0.000000  0.000000  0.000000  0.000000  0.000000  0.000000  0.000000
 0.135135  0.000000  0.067568  0.054054  0.000000  0.189189  0.000000  0.000000  0.013514  0.000000  0.000000  0.000000  0.094595  0.000000  0.175676  0.162162  0.054054  0.054054  0.000000  0.000000

MOTIF  6

BL   MOTIF 6 width=21 seqs=77
letter-probability matrix: alength= 20 w= 21 nsites= 75 E= 1
 0.066667  0.093333  0.000000  0.386667  0.000000  0.066667  0.040000  0.000000  0.080000  0.000000  0.000000  0.013333  0.120000  0.000000  0.013333  0.093333  0.000000  0.000000  0.000000  0.026667
 0.026667  0.000000  0.093333  0.080000  0.000000  0.146667  0.013333  0.000000  0.133333  0.146667  0.000000  0.000000  0.000000  0.080000  0.173333  0.066667  0.000000  0.040000  0.000000  0.000000
 0.093333  0.000000  0.066667  0.120000  0.053333  0.053333  0.013333  0.053333  0.026667  0.040000  0.040000  0.000000  0.106667  0.040000  0.173333  0.053333  0.026667  0.000000  0.000000  0.040000
 0.013333  0.000000  0.106667  0.106667  0.106667  0.093333  0.000000  0.000000  0.200000  0.000000  0.000000  0.013333  0.040000  0.053333  0.173333  0.040000  0.000000  0.000000  0.053333  0.000000
 0.266667  0.000000  0.133333  0.066667  0.000000  0.000000  0.026667  0.000000  0.146667  0.000000  0.000000  0.000000  0.040000  0.066667  0.213333  0.026667  0.013333  0.000000  0.000000  0.000000
 0.000000  0.150000  0.066667  0.216667  0.000000  0.050000  0.000000  0.000000  0.166667  0.000000  0.000000  0.016667  0.000000  0.000000  0.066667  0.050000  0.133333  0.083333  0.000000  0.000000
 0.000000  0.000000  0.146667  0.000000  0.000000  0.000000  0.000000  0.013333  0.373333  0.106667  0.000000  0.000000  0.080000  0.040000  0.240000  0.000000  0.000000  0.000000  0.000000  0.000000
 0.080000  0.000000  0.080000  0.133333  0.000000  0.066667  0.000000  0.026667  0.000000  0.146667  0.053333  0.000000  0.026667  0.040000  0.093333  0.133333  0.080000  0.040000  0.000000  0.000000
 0.160000  0.106667  0.066667  0.213333  0.000000  0.080000  0.000000  0.000000  0.080000  0.000000  0.000000  0.000000  0.026667  0.040000  0.226667  0.000000  0.000000  0.000000  0.000000  0.000000
 0.000000  0.000000  0.000000  0.413333  0.040000  0.040000  0.013333  0.000000  0.120000  0.080000  0.000000  0.000000  0.000000  0.080000  0.000000  0.213333  0.000000  0.000000  0.000000  0.000000
 0.000000  0.000000  0.026667  0.306667  0.000000  0.000000  0.040000  0.000000  0.053333  0.026667  0.000000  0.000000  0.000000  0.000000  0.533333  0.000000  0.000000  0.000000  0.000000  0.013333
 0.066667  0.000000  0.106667  0.133333  0.013333  0.026667  0.026667  0.000000  0.280000  0.000000  0.066667  0.013333  0.026667  0.160000  0.000000  0.080000  0.000000  0.000000  0.000000  0.000000
 0.040000  0.000000  0.026667  0.200000  0.106667  0.000000  0.000000  0.000000  0.080000  0.080000  0.080000  0.000000  0.080000  0.120000  0.000000  0.133333  0.053333  0.000000  0.000000  0.000000
 0.040000  0.000000  0.133333  0.120000  0.000000  0.000000  0.026667  0.000000  0.213333  0.000000  0.000000  0.000000  0.026667  0.000000  0.280000  0.040000  0.053333  0.066667  0.000000  0.000000
 0.000000  0.000000  0.000000  1.000000  0.000000  0.000000  0.000000  0.000000  0.000000  0.000000  0.000000  0.000000  0.000000  0.000000  0.000000  0.000000  0.000000  0.000000  0.000000  0.000000
 0.013333  0.000000  0.040000  0.213333  0.000000  0.000000  0.000000  0.000000  0.133333  0.000000  0.000000  0.000000  0.106667  0.013333  0.333333  0.120000  0.026667  0.000000  0.000000  0.000000
 0.013333  0.000000  0.080000  0.280000  0.000000  0.013333  0.026667  0.026667  0.173333  0.013333  0.000000  0.000000  0.000000  0.160000  0.160000  0.013333  0.040000  0.000000  0.000000  0.000000
 0.297297  0.000000  0.000000  0.000000  0.000000  0.000000  0.000000  0.000000  0.000000  0.000000  0.000000  0.000000  0.000000  0.054054  0.648649  0.000000  0.000000  0.000000  0.000000  0.000000
 0.000000  0.000000  0.013333  0.346667  0.026667  0.186667  0.080000  0.000000  0.000000  0.146667  0.000000  0.013333  0.000000  0.000000  0.106667  0.080000  0.000000  0.000000  0.000000  0.000000
 0.026667  0.000000  0.000000  0.280000  0.000000  0.000000  0.000000  0.000000  0.133333  0.066667  0.000000  0.053333  0.040000  0.040000  0.266667  0.026667  0.053333  0.013333  0.000000  0.000000
 0.053333  0.000000  0.040000  0.226667  0.000000  0.000000  0.000000  0.000000  0.240000  0.000000  0.000000  0.000000  0.120000  0.013333  0.053333  0.240000  0.000000  0.013333  0.000000  0.000000

MOTIF  7

BL   MOTIF 7 width=20 seqs=77
letter-probability matrix: alength= 20 w= 20 nsites= 75 E= 1
 0.026667  0.000000  0.000000  0.200000  0.000000  0.000000  0.000000  0.000000  0.280000  0.000000  0.000000  0.000000  0.000000  0.173333  0.293333  0.000000  0.026667  0.000000  0.000000  0.000000
 0.026667  0.000000  0.106667  0.106667  0.093333  0.000000  0.000000  0.013333  0.093333  0.080000  0.026667  0.000000  0.080000  0.093333  0.080000  0.080000  0.013333  0.106667  0.000000  0.000000
 0.000000  0.000000  0.000000  0.000000  0.000000  0.000000  0.000000  0.000000  0.472222  0.000000  0.000000  0.000000  0.000000  0.000000  0.500000  0.000000  0.027778  0.000000  0.000000  0.000000
 0.120000  0.000000  0.240000  0.160000  0.000000  0.000000  0.000000  0.000000  0.160000  0.120000  0.000000  0.000000  0.040000  0.026667  0.133333  0.000000  0.000000  0.000000  0.000000  0.000000
 0.093333  0.000000  0.133333  0.173333  0.000000  0.173333  0.040000  0.000000  0.093333  0.000000  0.000000  0.000000  0.013333  0.106667  0.080000  0.093333  0.000000  0.000000  0.000000  0.000000
 0.026667  0.000000  0.000000  0.266667  0.013333  0.053333  0.013333  0.040000  0.000000  0.080000  0.013333  0.013333  0.040000  0.000000  0.240000  0.000000  0.160000  0.040000  0.000000  0.000000
 0.000000  0.000000  0.250000  0.300000  0.000000  0.000000  0.000000  0.000000  0.000000  0.000000  0.000000  0.000000  0.000000  0.150000  0.000000  0.300000  0.000000  0.000000  0.000000  0.000000
 0.013333  0.000000  0.013333  0.240000  0.013333  0.026667  0.000000  0.053333  0.093333  0.173333  0.120000  0.080000  0.040000  0.013333  0.000000  0.080000  0.000000  0.026667  0.013333  0.000000
 0.053333  0.000000  0.040000  0.240000  0.000000  0.013333  0.000000  0.000000  0.120000  0.000000  0.000000  0.000000  0.000000  0.106667  0.293333  0.040000  0.013333  0.066667  0.000000  0.013333
 0.080000  0.000000  0.080000  0.466667  0.000000  0.000000  0.146667  0.000000  0.000000  0.000000  0.000000  0.000000  0.000000  0.160000  0.000000  0.066667  0.000000  0.000000  0.000000  0.000000
 0.040000  0.000000  0.013333  0.266667  0.066667  0.000000  0.000000  0.000000  0.053333  0.053333  0.000000  0.066667  0.053333  0.000000  0.213333  0.013333  0.066667  0.093333  0.000000  0.000000
 0.035714  0.000000  0.017857  0.178571  0.000000  0.000000  0.000000  0.000000  0.267857  0.053571  0.035714  0.017857  0.000000  0.196429  0.017857  0.107143  0.017857  0.000000  0.000000  0.053571
 0.066667  0.000000  0.040000  0.200000  0.000000  0.026667  0.000000  0.080000  0.040000  0.000000  0.000000  0.026667  0.000000  0.160000  0.280000  0.013333  0.066667  0.000000  0.000000  0.000000
 0.040000  0.000000  0.000000  0.240000  0.000000  0.000000  0.120000  0.013333  0.120000  0.000000  0.000000  0.000000  0.053333  0.093333  0.200000  0.066667  0.013333  0.040000  0.000000  0.000000
 0.013333  0.000000  0.066667  0.053333  0.040000  0.000000  0.066667  0.013333  0.053333  0.200000  0.000000  0.000000  0.066667  0.013333  0.213333  0.053333  0.013333  0.080000  0.000000  0.053333
 0.000000  0.000000  0.000000  0.200000  0.053333  0.040000  0.000000  0.026667  0.120000  0.000000  0.000000  0.000000  0.093333  0.106667  0.093333  0.213333  0.000000  0.053333  0.000000  0.000000
 0.013333  0.000000  0.066667  0.106667  0.000000  0.013333  0.000000  0.000000  0.213333  0.066667  0.000000  0.066667  0.000000  0.133333  0.213333  0.053333  0.053333  0.000000  0.000000  0.000000
 0.106667  0.000000  0.040000  0.346667  0.000000  0.080000  0.000000  0.053333  0.013333  0.026667  0.000000  0.000000  0.080000  0.026667  0.053333  0.093333  0.000000  0.080000  0.000000  0.000000
 0.080000  0.000000  0.093333  0.133333  0.000000  0.000000  0.053333  0.000000  0.146667  0.080000  0.026667  0.120000  0.000000  0.080000  0.120000  0.040000  0.000000  0.000000  0.000000  0.026667
 0.000000  0.000000  0.428571  0.571429  0.000000  0.000000  0.000000  0.000000  0.000000  0.000000  0.000000  0.000000  0.000000  0.000000  0.000000  0.000000  0.000000  0.000000  0.000000  0.000000

MOTIF  8

BL   MOTIF 8 width=20 seqs=77
letter-probability matrix: alength= 20 w= 20 nsites= 77 E= 1
 0.038961  0.000000  0.000000  0.000000  0.000000  0.064935  0.064935  0.000000  0.194805  0.090909  0.103896  0.000000  0.000000  0.012987  0.233766  0.000000  0.090909  0.090909  0.000000  0.012987
 0.064935  0.064935  0.064935  0.051948  0.025974  0.077922  0.000000  0.000000  0.116883  0.000000  0.000000  0.000000  0.038961  0.103896  0.272727  0.064935  0.051948  0.000000  0.000000  0.000000
 0.000000  0.000000  0.196721  0.311475  0.000000  0.278689  0.000000  0.000000  0.000000  0.000000  0.000000  0.000000  0.000000  0.000000  0.000000  0.213115  0.000000  0.000000  0.000000  0.000000
 0.000000  0.000000  0.025974  0.077922  0.000000  0.025974  0.012987  0.000000  0.051948  0.038961  0.000000  0.051948  0.168831  0.103896  0.324675  0.012987  0.012987  0.000000  0.012987  0.077922
 0.029851  0.000000  0.044776  0.253731  0.000000  0.119403  0.014925  0.000000  0.089552  0.000000  0.000000  0.014925  0.000000  0.119403  0.238806  0.059701  0.014925  0.000000  0.000000  0.000000
 0.077922  0.000000  0.038961  0.077922  0.000000  0.051948  0.000000  0.000000  0.064935  0.000000  0.000000  0.025974  0.012987  0.000000  0.428571  0.142857  0.077922  0.000000  0.000000  0.000000
 0.038961  0.000000  0.000000  0.064935  0.077922  0.207792  0.038961  0.051948  0.077922  0.129870  0.038961  0.000000  0.051948  0.025974  0.064935  0.051948  0.064935  0.000000  0.000000  0.012987
 0.000000  0.000000  0.000000  0.000000  0.000000  0.103896  0.051948  0.000000  0.220779  0.064935  0.000000  0.000000  0.000000  0.077922  0.441558  0.038961  0.000000  0.000000  0.000000  0.000000
 0.000000  0.000000  0.000000  1.000000  0.000000  0.000000  0.000000  0.000000  0.000000  0.000000  0.000000  0.000000  0.000000  0.000000  0.000000  0.000000  0.000000  0.000000  0.000000  0.000000
 0.000000  0.000000  0.038961  0.000000  0.000000  0.103896  0.064935  0.000000  0.207792  0.012987  0.000000  0.000000  0.077922  0.064935  0.220779  0.194805  0.000000  0.000000  0.000000  0.012987
 0.038961  0.000000  0.038961  0.090909  0.000000  0.077922  0.000000  0.051948  0.129870  0.000000  0.000000  0.000000  0.025974  0.077922  0.233766  0.064935  0.012987  0.155844  0.000000  0.000000
 0.116883  0.000000  0.051948  0.051948  0.000000  0.220779  0.012987  0.000000  0.077922  0.129870  0.025974  0.051948  0.090909  0.025974  0.090909  0.000000  0.012987  0.000000  0.000000  0.038961
 0.000000  0.000000  0.000000  0.233766  0.116883  0.064935  0.000000  0.025974  0.000000  0.025974  0.012987  0.000000  0.103896  0.051948  0.259740  0.051948  0.000000  0.051948  0.000000  0.000000
 0.181818  0.000000  0.012987  0.129870  0.000000  0.233766  0.064935  0.000000  0.155844  0.000000  0.064935  0.000000  0.038961  0.000000  0.064935  0.051948  0.000000  0.000000  0.000000  0.000000
 0.000000  0.012987  0.000000  0.064935  0.168831  0.116883  0.038961  0.025974  0.038961  0.077922  0.038961  0.000000  0.000000  0.038961  0.116883  0.142857  0.012987  0.090909  0.000000  0.012987
 0.000000  0.000000  0.000000  0.000000  0.200000  0.000000  0.000000  0.085714  0.000000  0.457143  0.028571  0.000000  0.000000  0.000000  0.000000  0.000000  0.000000  0.228571  0.000000  0.000000
 0.000000  0.000000  0.000000  0.064935  0.000000  0.000000  0.000000  0.000000  0.246753  0.000000  0.012987  0.000000  0.012987  0.000000  0.597403  0.000000  0.064935  0.000000  0.000000  0.000000
 0.205128  0.000000  0.000000  0.000000  0.153846  0.461538  0.000000  0.000000  0.128205  0.000000  0.000000  0.000000  0.000000  0.000000  0.000000  0.000000  0.000000  0.051282  0.000000  0.000000
 0.000000  0.000000  0.077922  0.012987  0.000000  0.025974  0.000000  0.000000  0.000000  0.051948  0.000000  0.025974  0.038961  0.207792  0.246753  0.233766  0.077922  0.000000  0.000000  0.000000
 0.000000  0.025974  0.038961  0.220779  0.000000  0.103896  0.051948  0.000000  0.129870  0.000000  0.000000  0.012987  0.064935  0.103896  0.207792  0.025974  0.012987  0.000000  0.000000  0.000000

MOTIF  9

BL   MOTIF 9 width=20 seqs=77
letter-probability matrix: alength= 20 w= 20 nsites= 75 E= 1
 0.000000  0.000000  0.000000  0.000000  0.000000  0.093333  0.000000  0.000000  0.000000  0.026667  0.000000  0.000000  0.413333  0.000000  0.466667  0.000000  0.000000  0.000000  0.000000  0.000000
 0.160000  0.000000  0.000000  0.173333  0.000000  0.306667  0.000000  0.000000  0.000000  0.000000  0.000000  0.000000  0.000000  0.000000  0.000000  0.360000  0.000000  0.000000  0.000000  0.000000
 0.000000  0.000000  0.000000  0.000000  0.000000  0.000000  0.000000  0.000000  0.000000  0.000000  0.000000  0.000000  0.213333  0.000000  0.346667  0.373333  0.066667  0.000000  0.000000  0.000000
 0.000000  0.000000  0.026667  0.013333  0.000000  0.400000  0.000000  0.000000  0.066667  0.173333  0.000000  0.000000  0.053333  0.053333  0.000000  0.200000  0.013333  0.000000  0.000000  0.000000
 0.066667  0.000000  0.080000  0.093333  0.000000  0.173333  0.040000  0.000000  0.013333  0.000000  0.000000  0.040000  0.066667  0.000000  0.120000  0.200000  0.093333  0.000000  0.000000  0.013333
 0.040000  0.000000  0.000000  0.013333  0.000000  0.133333  0.000000  0.000000  0.026667  0.000000  0.000000  0.000000  0.386667  0.000000  0.200000  0.186667  0.000000  0.013333  0.000000  0.000000
 0.080000  0.013333  0.040000  0.066667  0.000000  0.200000  0.053333  0.053333  0.040000  0.053333  0.026667  0.000000  0.026667  0.000000  0.160000  0.053333  0.000000  0.093333  0.000000  0.040000
 0.066667  0.000000  0.000000  0.013333  0.000000  0.293333  0.053333  0.000000  0.093333  0.000000  0.000000  0.013333  0.160000  0.053333  0.213333  0.000000  0.040000  0.000000  0.000000  0.000000
 0.040000  0.000000  0.026667  0.040000  0.053333  0.333333  0.066667  0.000000  0.000000  0.000000  0.000000  0.000000  0.240000  0.000000  0.106667  0.066667  0.000000  0.026667  0.000000  0.000000
 0.000000  0.000000  0.000000  0.000000  0.000000  0.480000  0.000000  0.000000  0.093333  0.040000  0.000000  0.000000  0.013333  0.093333  0.200000  0.040000  0.040000  0.000000  0.000000  0.000000
 0.066667  0.000000  0.026667  0.066667  0.040000  0.266667  0.013333  0.000000  0.080000  0.000000  0.080000  0.066667  0.213333  0.053333  0.000000  0.000000  0.026667  0.000000  0.000000  0.000000
 0.080000  0.013333  0.000000  0.013333  0.000000  0.133333  0.000000  0.013333  0.120000  0.080000  0.053333  0.000000  0.186667  0.040000  0.120000  0.053333  0.000000  0.040000  0.000000  0.053333
 0.072464  0.000000  0.000000  0.000000  0.000000  0.289855  0.000000  0.000000  0.000000  0.000000  0.000000  0.000000  0.231884  0.072464  0.000000  0.202899  0.072464  0.057971  0.000000  0.000000
 0.000000  0.013333  0.013333  0.120000  0.000000  0.266667  0.000000  0.000000  0.013333  0.053333  0.000000  0.000000  0.160000  0.053333  0.160000  0.133333  0.013333  0.000000  0.000000  0.000000
 0.040000  0.000000  0.013333  0.000000  0.040000  0.426667  0.000000  0.000000  0.160000  0.120000  0.040000  0.000000  0.000000  0.000000  0.000000  0.053333  0.053333  0.053333  0.000000  0.000000
 0.173333  0.000000  0.000000  0.040000  0.066667  0.160000  0.026667  0.000000  0.040000  0.000000  0.040000  0.026667  0.013333  0.026667  0.133333  0.106667  0.133333  0.000000  0.000000  0.013333
 0.066667  0.026667  0.026667  0.013333  0.026667  0.253333  0.000000  0.000000  0.066667  0.013333  0.000000  0.053333  0.160000  0.013333  0.093333  0.146667  0.000000  0.040000  0.000000  0.000000
 0.200000  0.000000  0.013333  0.133333  0.000000  0.240000  0.000000  0.000000  0.066667  0.000000  0.000000  0.013333  0.000000  0.000000  0.080000  0.253333  0.000000  0.000000  0.000000  0.000000
 0.000000  0.000000  0.000000  0.000000  0.000000  0.186667  0.000000  0.000000  0.000000  0.000000  0.000000  0.000000  0.386667  0.000000  0.253333  0.173333  0.000000  0.000000  0.000000  0.000000
 0.173333  0.000000  0.000000  0.000000  0.013333  0.413333  0.000000  0.000000  0.053333  0.000000  0.000000  0.000000  0.000000  0.173333  0.173333  0.000000  0.000000  0.000000  0.000000  0.000000

MOTIF  10

BL   MOTIF 10 width=20 seqs=77
letter-probability matrix: alength= 20 w= 20 nsites= 75 E= 1
 0.026667  0.000000  0.173333  0.000000  0.000000  0.586667  0.000000  0.000000  0.186667  0.000000  0.000000  0.026667  0.000000  0.000000  0.000000  0.000000  0.000000  0.000000  0.000000  0.000000
 0.080000  0.000000  0.066667  0.093333  0.040000  0.186667  0.000000  0.000000  0.080000  0.000000  0.000000  0.013333  0.013333  0.000000  0.160000  0.160000  0.040000  0.000000  0.000000  0.066667
 0.000000  0.000000  0.013333  0.013333  0.000000  0.333333  0.040000  0.000000  0.093333  0.000000  0.000000  0.013333  0.066667  0.040000  0.120000  0.186667  0.053333  0.026667  0.000000  0.000000
 0.040000  0.000000  0.026667  0.013333  0.013333  0.280000  0.066667  0.000000  0.106667  0.000000  0.013333  0.040000  0.000000  0.093333  0.200000  0.106667  0.000000  0.000000  0.000000  0.000000
 0.090909  0.000000  0.000000  0.000000  0.000000  0.386364  0.000000  0.000000  0.068182  0.000000  0.000000  0.000000  0.181818  0.000000  0.000000  0.227273  0.000000  0.045455  0.000000  0.000000
 0.000000  0.000000  0.128571  0.014286  0.000000  0.171429  0.000000  0.042857  0.128571  0.028571  0.014286  0.028571  0.114286  0.014286  0.171429  0.071429  0.000000  0.000000  0.000000  0.071429
 0.000000  0.000000  0.000000  0.000000  0.000000  0.823529  0.000000  0.000000  0.000000  0.000000  0.000000  0.000000  0.000000  0.000000  0.000000  0.176471  0.000000  0.000000  0.000000  0.000000
 0.054795  0.027397  0.041096  0.041096  0.054795  0.383562  0.013699  0.027397  0.109589  0.000000  0.013699  0.000000  0.054795  0.013699  0.027397  0.068493  0.041096  0.027397  0.000000  0.000000
 0.000000  0.000000  0.026667  0.026667  0.000000  0.466667  0.053333  0.000000  0.040000  0.000000  0.000000  0.000000  0.066667  0.013333  0.080000  0.213333  0.000000  0.000000  0.000000  0.013333
 0.200000  0.000000  0.000000  0.000000  0.000000  0.160000  0.000000  0.026667  0.000000  0.000000  0.000000  0.000000  0.000000  0.013333  0.093333  0.440000  0.066667  0.000000  0.000000  0.000000
 0.000000  0.027778  0.000000  0.027778  0.000000  0.305556  0.055556  0.000000  0.111111  0.083333  0.000000  0.000000  0.000000  0.027778  0.305556  0.055556  0.000000  0.000000  0.000000  0.000000
 0.066667  0.000000  0.026667  0.160000  0.066667  0.266667  0.000000  0.000000  0.040000  0.040000  0.000000  0.000000  0.066667  0.000000  0.040000  0.000000  0.000000  0.120000  0.000000  0.106667
 0.133333  0.013333  0.000000  0.040000  0.013333  0.200000  0.000000  0.000000  0.066667  0.000000  0.000000  0.000000  0.080000  0.066667  0.120000  0.160000  0.053333  0.000000  0.013333  0.040000
 0.026667  0.000000  0.026667  0.066667  0.040000  0.226667  0.013333  0.013333  0.106667  0.026667  0.000000  0.080000  0.026667  0.066667  0.040000  0.120000  0.040000  0.000000  0.013333  0.066667
 0.080000  0.013333  0.013333  0.040000  0.026667  0.240000  0.000000  0.000000  0.120000  0.013333  0.000000  0.026667  0.106667  0.013333  0.120000  0.066667  0.120000  0.000000  0.000000  0.000000
 0.018519  0.000000  0.037037  0.000000  0.018519  0.000000  0.055556  0.037037  0.240741  0.148148  0.000000  0.000000  0.018519  0.129630  0.111111  0.000000  0.018519  0.037037  0.000000  0.129630
 0.016393  0.016393  0.032787  0.049180  0.000000  0.409836  0.000000  0.000000  0.065574  0.000000  0.000000  0.016393  0.081967  0.032787  0.016393  0.065574  0.098361  0.081967  0.000000  0.016393
 0.066667  0.000000  0.040000  0.066667  0.026667  0.133333  0.000000  0.000000  0.146667  0.013333  0.000000  0.013333  0.000000  0.040000  0.213333  0.213333  0.013333  0.013333  0.000000  0.000000
 0.146667  0.000000  0.160000  0.080000  0.026667  0.040000  0.026667  0.000000  0.013333  0.040000  0.000000  0.080000  0.133333  0.000000  0.026667  0.120000  0.000000  0.000000  0.000000  0.106667
 0.066667  0.000000  0.080000  0.000000  0.000000  0.306667  0.000000  0.000000  0.133333  0.000000  0.000000  0.013333  0.053333  0.106667  0.066667  0.106667  0.053333  0.000000  0.000000  0.013333
