# Supplementary material for: The Amino Acid Composition of Quadruplex Binding Proteins Reveals a Shared Motif and Predicts New Potential Quadruplex Interactors
Source: Molecules. 2018 Sep 13;23(9):2341. doi: 10.3390/molecules23092341 (PMC6225207; doi:10.3390/molecules23092341)
Supplement: Supplementary file 1 [file molecules-23-02341-s001.zip › molecules-355581-supplementary/supplementary material 13.xls]

## Sheet: List 1
Supplementary material 13: Presence of FMR1 quadruplex binding sequence (RRGDG RRRGG GGRGQ GGRGR GGGFKG) in set of 77 known human quadruplex binding proteins (the best hit from each protein is highlighted)
UNIPROT_ID	protein_symbol	start	stop	strand	p-value	q-value	matched_sequence
A0A024QZ77	EFHD2	7	32	+	0.0006	0.033	ATKLSRRLQMEGEGGGETPEQPGLNG
A0A024QZ77	EFHD2	12	37	+	0.00309	0.109	RRLQMEGEGGGETPEQPGLNGAAAAA
A0A024QZ77	EFHD2	11	36	+	0.0038	0.113	SRRLQMEGEGGGETPEQPGLNGAAAA
A0A024QZ77	EFHD2	61	86	+	0.00462	0.126	RRADLNQGIGEPQSPSRRVFNPYTEF
A0A024QZ77	EFHD2	1	26	+	0.0053	0.139	MATDELATKLSRRLQMEGEGGGETPE
A0A024QZ77	EFHD2	13	38	+	0.00873	0.201	RLQMEGEGGGETPEQPGLNGAAAAAA
A0A024QZ77	EFHD2	14	39	+	0.0184	0.295	LQMEGEGGGETPEQPGLNGAAAAAAG
A0A024QZ77	EFHD2	57	82	+	0.0268	0.35	AKLLRRADLNQGIGEPQSPSRRVFNP
A0A024QZ77	EFHD2	66	91	+	0.0268	0.35	NQGIGEPQSPSRRVFNPYTEFKEFSR
A0A024QZ77	EFHD2	171	196	+	0.0268	0.35	LCVLARLSEIDVSSEGVKGAKSFFEA
A0A024QZ77	EFHD2	59	84	+	0.0289	0.367	LLRRADLNQGIGEPQSPSRRVFNPYT
A0A024QZ77	EFHD2	89	114	+	0.0289	0.367	FSRKQIKDMEKMFKQYDAGRDGFIDL
A0A024QZ77	EFHD2	152	177	+	0.0289	0.367	EFLLIFRKAAAGELQEDSGLCVLARL
A0A024QZ77	EFHD2	114	139	+	0.0308	0.38	LMELKLMMEKLGAPQTHLGLKNMIKE
A0A024QZ77	EFHD2	6	31	+	0.0415	0.438	LATKLSRRLQMEGEGGGETPEQPGLN
A0A024QZ77	EFHD2	55	80	+	0.0415	0.438	LSAKLLRRADLNQGIGEPQSPSRRVF
A0A024QZ77	EFHD2	60	85	+	0.0415	0.438	LRRADLNQGIGEPQSPSRRVFNPYTE
A0A024QZ77	EFHD2	110	135	+	0.0443	0.454	GFIDLMELKLMMEKLGAPQTHLGLKN
A0A024QZ77	EFHD2	164	189	+	0.047	0.47	ELQEDSGLCVLARLSEIDVSSEGVKG
A0A024QZ77	EFHD2	5	30	+	0.0615	0.532	ELATKLSRRLQMEGEGGGETPEQPGL
A0A024QZ77	EFHD2	8	33	+	0.0615	0.532	TKLSRRLQMEGEGGGETPEQPGLNGA
A0A024QZ77	EFHD2	9	34	+	0.0694	0.537	KLSRRLQMEGEGGGETPEQPGLNGAA
A0A024QZ77	EFHD2	10	35	+	0.0694	0.537	LSRRLQMEGEGGGETPEQPGLNGAAA
A0A024QZ77	EFHD2	16	41	+	0.0694	0.537	MEGEGGGETPEQPGLNGAAAAAAGAP
A0A024QZ77	EFHD2	18	43	+	0.0694	0.537	GEGGGETPEQPGLNGAAAAAAGAPDE
A0A024QZ77	EFHD2	19	44	+	0.0694	0.537	EGGGETPEQPGLNGAAAAAAGAPDEA
A0A024QZ77	EFHD2	201	226	+	0.0714	0.537	INVSSRFEEEIKAEQEERKKQAEEMK
A0A024QZ77	EFHD2	78	103	+	0.072	0.537	RVFNPYTEFKEFSRKQIKDMEKMFKQ
A0A024QZ77	EFHD2	209	234	+	0.072	0.537	EEIKAEQEERKKQAEEMKQRKAAFKE
A0A024QZ77	EFHD2	72	97	+	0.075	0.537	PQSPSRRVFNPYTEFKEFSRKQIKDM
A0A024QZ77	EFHD2	170	195	+	0.0792	0.553	GLCVLARLSEIDVSSEGVKGAKSFFE
A0A024QZ77	EFHD2	71	96	+	0.0848	0.566	EPQSPSRRVFNPYTEFKEFSRKQIKD
A0A024QZ77	EFHD2	49	74	+	0.0908	0.585	GSADCELSAKLLRRADLNQGIGEPQS
A0A024QZ77	EFHD2	102	127	+	0.0908	0.585	KQYDAGRDGFIDLMELKLMMEKLGAP
Q96AP0	ACD	34	59	+	5.5e-06	0.00112	RAGRPRAQARGVRGRGLLLRPRPAKE
Q96AP0	ACD	36	61	+	2.46e-05	0.0029	GRPRAQARGVRGRGLLLRPRPAKELP
Q96AP0	ACD	27	52	+	0.000176	0.0125	GSLHTGPRAGRPRAQARGVRGRGLLL
Q96AP0	ACD	163	188	+	0.000365	0.025	DTSDWEEKEFGFRGTEGRLLLLQDCG
Q96AP0	ACD	41	66	+	0.00147	0.0629	QARGVRGRGLLLRPRPAKELPLPRKG
Q96AP0	ACD	29	54	+	0.00196	0.0786	LHTGPRAGRPRAQARGVRGRGLLLRP
Q96AP0	ACD	31	56	+	0.00196	0.0786	TGPRAGRPRAQARGVRGRGLLLRPRP
Q96AP0	ACD	7	32	+	0.00309	0.109	SDAAMRVNGPASRAPAGWTSGSLHTG
Q96AP0	ACD	45	70	+	0.00309	0.109	VRGRGLLLRPRPAKELPLPRKGGAWA
Q96AP0	ACD	175	200	+	0.00309	0.109	RGTEGRLLLLQDCGVHVQVAEGGAPA
Q96AP0	ACD	64	89	+	0.0038	0.113	RKGGAWAPAGNPGPLHPLGVAVGMAG
Q96AP0	ACD	468	493	+	0.00451	0.124	NRPPFPRTGATRGAQEPCSVWEPPKR
Q96AP0	ACD	38	63	+	0.0075	0.177	PRAQARGVRGRGLLLRPRPAKELPLP
Q96AP0	ACD	47	72	+	0.0075	0.177	GRGLLLRPRPAKELPLPRKGGAWAPA
Q96AP0	ACD	48	73	+	0.0075	0.177	RGLLLRPRPAKELPLPRKGGAWAPAG
Q96AP0	ACD	5	30	+	0.0103	0.225	CQSDAAMRVNGPASRAPAGWTSGSLH
Q96AP0	ACD	12	37	+	0.0127	0.256	RVNGPASRAPAGWTSGSLHTGPRAGR
Q96AP0	ACD	22	47	+	0.0127	0.256	AGWTSGSLHTGPRAGRPRAQARGVRG
Q96AP0	ACD	158	183	+	0.0127	0.256	TREALDTSDWEEKEFGFRGTEGRLLL
Q96AP0	ACD	168	193	+	0.0127	0.256	EEKEFGFRGTEGRLLLLQDCGVHVQV
Q96AP0	ACD	11	36	+	0.0171	0.295	MRVNGPASRAPAGWTSGSLHTGPRAG
Q96AP0	ACD	14	39	+	0.0171	0.295	NGPASRAPAGWTSGSLHTGPRAGRPR
Q96AP0	ACD	19	44	+	0.0171	0.295	RAPAGWTSGSLHTGPRAGRPRAQARG
Q96AP0	ACD	28	53	+	0.0171	0.295	SLHTGPRAGRPRAQARGVRGRGLLLR
Q96AP0	ACD	57	82	+	0.0171	0.295	AKELPLPRKGGAWAPAGNPGPLHPLG
Q96AP0	ACD	58	83	+	0.0171	0.295	KELPLPRKGGAWAPAGNPGPLHPLGV
Q96AP0	ACD	73	98	+	0.0171	0.295	GNPGPLHPLGVAVGMAGSGRLVLRPW
Q96AP0	ACD	80	105	+	0.0171	0.295	PLGVAVGMAGSGRLVLRPWIRELILG
Q96AP0	ACD	71	96	+	0.0184	0.295	PAGNPGPLHPLGVAVGMAGSGRLVLR
Q96AP0	ACD	438	463	+	0.0189	0.295	SHVPSPHQALVTRPQKPSLEFKEFVG
Q96AP0	ACD	43	68	+	0.0248	0.331	RGVRGRGLLLRPRPAKELPLPRKGGA
Q96AP0	ACD	201	226	+	0.0248	0.331	EFYLQVDRFSLLPTEQPRLRVPGCNQ
Q96AP0	ACD	462	487	+	0.0248	0.331	VGLPCKNRPPFPRTGATRGAQEPCSV
Q96AP0	ACD	474	499	+	0.0248	0.331	RTGATRGAQEPCSVWEPPKRHRDGSA
Q96AP0	ACD	179	204	+	0.0268	0.35	GRLLLLQDCGVHVQVAEGGAPAEFYL
Q96AP0	ACD	316	341	+	0.027	0.352	SENDQLILSSLGPCQRTQGPELPPPD
Q96AP0	ACD	319	344	+	0.0289	0.367	DQLILSSLGPCQRTQGPELPPPDPAL
Q96AP0	ACD	208	233	+	0.0303	0.375	RFSLLPTEQPRLRVPGCNQDLDVQKK
Q96AP0	ACD	261	286	+	0.0331	0.397	MREDQEHQGALVCLAESCLTLEGPCT
Q96AP0	ACD	18	43	+	0.0415	0.438	SRAPAGWTSGSLHTGPRAGRPRAQAR
Q96AP0	ACD	32	57	+	0.0415	0.438	GPRAGRPRAQARGVRGRGLLLRPRPA
Q96AP0	ACD	33	58	+	0.0415	0.438	PRAGRPRAQARGVRGRGLLLRPRPAK
Q96AP0	ACD	39	64	+	0.0415	0.438	RAQARGVRGRGLLLRPRPAKELPLPR
Q96AP0	ACD	42	67	+	0.0415	0.438	ARGVRGRGLLLRPRPAKELPLPRKGG
Q96AP0	ACD	46	71	+	0.0415	0.438	RGRGLLLRPRPAKELPLPRKGGAWAP
Q96AP0	ACD	52	77	+	0.0415	0.438	LRPRPAKELPLPRKGGAWAPAGNPGP
Q96AP0	ACD	94	119	+	0.0415	0.438	VLRPWIRELILGSETPSSPRAGQLLE
Q96AP0	ACD	95	120	+	0.0415	0.438	LRPWIRELILGSETPSSPRAGQLLEV
Q96AP0	ACD	154	179	+	0.0415	0.438	RCLVTREALDTSDWEEKEFGFRGTEG
Q96AP0	ACD	174	199	+	0.0415	0.438	FRGTEGRLLLLQDCGVHVQVAEGGAP
Q96AP0	ACD	467	492	+	0.0415	0.438	KNRPPFPRTGATRGAQEPCSVWEPPK
Q96AP0	ACD	476	501	+	0.0415	0.438	GATRGAQEPCSVWEPPKRHRDGSAFQ
Q96AP0	ACD	186	211	+	0.0427	0.446	DCGVHVQVAEGGAPAEFYLQVDRFSL
Q96AP0	ACD	171	196	+	0.044	0.453	EFGFRGTEGRLLLLQDCGVHVQVAEG
Q96AP0	ACD	2	27	+	0.0615	0.532	PGRCQSDAAMRVNGPASRAPAGWTSG
Q96AP0	ACD	24	49	+	0.0615	0.532	WTSGSLHTGPRAGRPRAQARGVRGRG
Q96AP0	ACD	25	50	+	0.0615	0.532	TSGSLHTGPRAGRPRAQARGVRGRGL
Q96AP0	ACD	26	51	+	0.0615	0.532	SGSLHTGPRAGRPRAQARGVRGRGLL
Q96AP0	ACD	55	80	+	0.0615	0.532	RPAKELPLPRKGGAWAPAGNPGPLHP
Q96AP0	ACD	63	88	+	0.0615	0.532	PRKGGAWAPAGNPGPLHPLGVAVGMA
Q96AP0	ACD	87	112	+	0.0615	0.532	MAGSGRLVLRPWIRELILGSETPSSP
Q96AP0	ACD	455	480	+	0.0615	0.532	SLEFKEFVGLPCKNRPPFPRTGATRG
Q96AP0	ACD	472	497	+	0.0615	0.532	FPRTGATRGAQEPCSVWEPPKRHRDG
Q96AP0	ACD	23	48	+	0.0694	0.537	GWTSGSLHTGPRAGRPRAQARGVRGR
Q96AP0	ACD	51	76	+	0.0694	0.537	LLRPRPAKELPLPRKGGAWAPAGNPG
Q96AP0	ACD	65	90	+	0.0694	0.537	KGGAWAPAGNPGPLHPLGVAVGMAGS
Q96AP0	ACD	66	91	+	0.0694	0.537	GGAWAPAGNPGPLHPLGVAVGMAGSG
Q96AP0	ACD	69	94	+	0.0694	0.537	WAPAGNPGPLHPLGVAVGMAGSGRLV
Q96AP0	ACD	78	103	+	0.0694	0.537	LHPLGVAVGMAGSGRLVLRPWIRELI
Q96AP0	ACD	414	439	+	0.0714	0.537	PRSPHASRTPSSPLQSCTPSLSPRSH
Q96AP0	ACD	431	456	+	0.0714	0.537	TPSLSPRSHVPSPHQALVTRPQKPSL
Q96AP0	ACD	502	527	+	0.0714	0.537	YEYEPPCTSLCARVQAVRLPPQLMAW
Q96AP0	ACD	108	133	+	0.0835	0.565	TPSSPRAGQLLEVLQDAEAAVAGPSH
Q96AP0	ACD	202	227	+	0.0835	0.565	FYLQVDRFSLLPTEQPRLRVPGCNQD
Q96AP0	ACD	212	237	+	0.0835	0.565	LPTEQPRLRVPGCNQDLDVQKKLYDC
Q96AP0	ACD	487	512	+	0.0835	0.565	VWEPPKRHRDGSAFQYEYEPPCTSLC
Q96AP0	ACD	256	281	+	0.0908	0.585	QLLDEMREDQEHQGALVCLAESCLTL
Q96AP0	ACD	493	518	+	0.0908	0.585	RHRDGSAFQYEYEPPCTSLCARVQAV
O14672	ADA10	101	126	+	0.000604	0.033	HIYTGHIYGEEGSFSHGSVIDGRFEG
O14672	ADA10	717	742	+	0.000702	0.033	PGTLKRRRPPQPIQQPQRQRPRESYQ
O14672	ADA10	104	129	+	0.00208	0.0832	TGHIYGEEGSFSHGSVIDGRFEGFIQ
O14672	ADA10	443	468	+	0.00221	0.0874	VLEKKRNNCFVESGQPICGNGMVEQG
O14672	ADA10	321	346	+	0.00258	0.0995	RDFDDGVLGLAWVGAPSGSSGGICEK
O14672	ADA10	316	341	+	0.0038	0.113	YVFTDRDFDDGVLGLAWVGAPSGSSG
O14672	ADA10	639	664	+	0.00417	0.116	CDVFMRCRLVDADGPLARLKKAIFSP
O14672	ADA10	719	744	+	0.00429	0.119	TLKRRRPPQPIQQPQRQRPRESYQMG
O14672	ADA10	156	181	+	0.0043	0.119	YHEDDINYPHKYGPQGGCADHSVFER
O14672	ADA10	600	625	+	0.0053	0.139	KKMDPSTCASTGSVQWSRHFSGRTIT
O14672	ADA10	617	642	+	0.0075	0.177	RHFSGRTITLQPGSPCNDFRGYCDVF
O14672	ADA10	112	137	+	0.00811	0.189	GSFSHGSVIDGRFEGFIQTRGGTFYV
O14672	ADA10	619	644	+	0.00811	0.189	FSGRTITLQPGSPCNDFRGYCDVFMR
O14672	ADA10	525	550	+	0.00939	0.211	RDDSDCAREGICNGFTALCPASDPKP
O14672	ADA10	118	143	+	0.0103	0.225	SVIDGRFEGFIQTRGGTFYVEPAERY
O14672	ADA10	164	189	+	0.0127	0.256	PHKYGPQGGCADHSVFERMRKYQMTG
O14672	ADA10	627	652	+	0.0127	0.256	QPGSPCNDFRGYCDVFMRCRLVDADG
O14672	ADA10	453	478	+	0.0132	0.261	VESGQPICGNGMVEQGEECDCGYSDQ
O14672	ADA10	322	347	+	0.0133	0.262	DFDDGVLGLAWVGAPSGSSGGICEKS
O14672	ADA10	111	136	+	0.0171	0.295	EGSFSHGSVIDGRFEGFIQTRGGTFY
O14672	ADA10	320	345	+	0.0171	0.295	DRDFDDGVLGLAWVGAPSGSSGGICE
O14672	ADA10	448	473	+	0.0171	0.295	RNNCFVESGQPICGNGMVEQGEECDC
O14672	ADA10	332	357	+	0.0175	0.295	WVGAPSGSSGGICEKSKLYSDGKKKS
O14672	ADA10	386	411	+	0.0175	0.295	GHNFGSPHDSGTECTPGESKNLGQKE
O14672	ADA10	452	477	+	0.0184	0.295	FVESGQPICGNGMVEQGEECDCGYSD
O14672	ADA10	716	741	+	0.0211	0.315	LPGTLKRRRPPQPIQQPQRQRPRESY
O14672	ADA10	60	85	+	0.0229	0.329	LRLDFHAHGRHFNLRMKRDTSLFSDE
O14672	ADA10	637	662	+	0.0229	0.329	GYCDVFMRCRLVDADGPLARLKKAIF
O14672	ADA10	130	155	+	0.0248	0.331	TRGGTFYVEPAERYIKDRTLPFHSVI
O14672	ADA10	722	747	+	0.0248	0.331	RRRPPQPIQQPQRQRPRESYQMGHMR
O14672	ADA10	612	637	+	0.0268	0.35	SVQWSRHFSGRTITLQPGSPCNDFRG
O14672	ADA10	488	513	+	0.0289	0.367	NQPEGRKCKLKPGKQCSPSQGPCCTA
O14672	ADA10	474	499	+	0.0292	0.369	GYSDQCKDECCFDANQPEGRKCKLKP
O14672	ADA10	551	576	+	0.0331	0.397	NFTDCNRHTQVCINGQCAGSICEKYG
O14672	ADA10	123	148	+	0.0415	0.438	RFEGFIQTRGGTFYVEPAERYIKDRT
O14672	ADA10	513	538	+	0.0415	0.438	AQCAFKSKSEKCRDDSDCAREGICNG
O14672	ADA10	616	641	+	0.0415	0.438	SRHFSGRTITLQPGSPCNDFRGYCDV
O14672	ADA10	6	31	+	0.044	0.453	VLILLLSWAAGMGGQYGNPLNKYIRH
O14672	ADA10	115	140	+	0.044	0.453	SHGSVIDGRFEGFIQTRGGTFYVEPA
O14672	ADA10	317	342	+	0.0486	0.479	VFTDRDFDDGVLGLAWVGAPSGSSGG
O14672	ADA10	319	344	+	0.0486	0.479	TDRDFDDGVLGLAWVGAPSGSSGGIC
O14672	ADA10	106	131	+	0.0615	0.532	HIYGEEGSFSHGSVIDGRFEGFIQTR
O14672	ADA10	117	142	+	0.0615	0.532	GSVIDGRFEGFIQTRGGTFYVEPAER
O14672	ADA10	122	147	+	0.0615	0.532	GRFEGFIQTRGGTFYVEPAERYIKDR
O14672	ADA10	124	149	+	0.0615	0.532	FEGFIQTRGGTFYVEPAERYIKDRTL
O14672	ADA10	441	466	+	0.0615	0.532	SQVLEKKRNNCFVESGQPICGNGMVE
O14672	ADA10	447	472	+	0.0615	0.532	KRNNCFVESGQPICGNGMVEQGEECD
O14672	ADA10	556	581	+	0.0615	0.532	NRHTQVCINGQCAGSICEKYGLEECT
O14672	ADA10	3	28	+	0.0634	0.537	LLRVLILLLSWAAGMGGQYGNPLNKY
O14672	ADA10	324	349	+	0.0634	0.537	DDGVLGLAWVGAPSGSSGGICEKSKL
O14672	ADA10	330	355	+	0.0634	0.537	LAWVGAPSGSSGGICEKSKLYSDGKK
O14672	ADA10	331	356	+	0.0634	0.537	AWVGAPSGSSGGICEKSKLYSDGKKK
O14672	ADA10	351	376	+	0.0634	0.537	SDGKKKSLNTGIITVQNYGSHVPPKV
O14672	ADA10	381	406	+	0.0634	0.537	FAHEVGHNFGSPHDSGTECTPGESKN
O14672	ADA10	567	592	+	0.0634	0.537	CAGSICEKYGLEECTCASSDGKDDKE
O14672	ADA10	9	34	+	0.0694	0.537	LLLSWAAGMGGQYGNPLNKYIRHYEG
O14672	ADA10	14	39	+	0.0694	0.537	AAGMGGQYGNPLNKYIRHYEGLSYNV
O14672	ADA10	96	121	+	0.0694	0.537	DYDTSHIYTGHIYGEEGSFSHGSVID
O14672	ADA10	97	122	+	0.0694	0.537	YDTSHIYTGHIYGEEGSFSHGSVIDG
O14672	ADA10	107	132	+	0.0694	0.537	IYGEEGSFSHGSVIDGRFEGFIQTRG
O14672	ADA10	108	133	+	0.0694	0.537	YGEEGSFSHGSVIDGRFEGFIQTRGG
O14672	ADA10	113	138	+	0.0694	0.537	SFSHGSVIDGRFEGFIQTRGGTFYVE
O14672	ADA10	313	338	+	0.0694	0.537	CLAYVFTDRDFDDGVLGLAWVGAPSG
O14672	ADA10	318	343	+	0.0694	0.537	FTDRDFDDGVLGLAWVGAPSGSSGGI
O14672	ADA10	325	350	+	0.0694	0.537	DGVLGLAWVGAPSGSSGGICEKSKLY
O14672	ADA10	388	413	+	0.0694	0.537	NFGSPHDSGTECTPGESKNLGQKENG
O14672	ADA10	392	417	+	0.0694	0.537	PHDSGTECTPGESKNLGQKENGNYIM
O14672	ADA10	459	484	+	0.0694	0.537	ICGNGMVEQGEECDCGYSDQCKDECC
O14672	ADA10	209	234	+	0.0696	0.537	LRKKRTTSAEKNTCQLYIQTDHLFFK
O14672	ADA10	269	294	+	0.0705	0.537	SFMVKRIRINTTADEKDPTNPFRFPN
O14672	ADA10	44	69	+	0.0714	0.537	QKHQRAKRAVSHEDQFLRLDFHAHGR
O14672	ADA10	721	746	+	0.0714	0.537	KRRRPPQPIQQPQRQRPRESYQMGHM
O14672	ADA10	63	88	+	0.072	0.537	DFHAHGRHFNLRMKRDTSLFSDEFKV
O14672	ADA10	210	235	+	0.072	0.537	RKKRTTSAEKNTCQLYIQTDHLFFKY
O14672	ADA10	48	73	+	0.0792	0.553	RAKRAVSHEDQFLRLDFHAHGRHFNL
O14672	ADA10	128	153	+	0.0792	0.553	IQTRGGTFYVEPAERYIKDRTLPFHS
O14672	ADA10	239	264	+	0.0792	0.553	REAVIAQISSHVKAIDTIYQTTDFSG
O14672	ADA10	30	55	+	0.0835	0.565	RHYEGLSYNVDSLHQKHQRAKRAVSH
O14672	ADA10	181	206	+	0.0835	0.565	RMRKYQMTGVEEVTQIPQEEHAANGP
O14672	ADA10	493	518	+	0.0835	0.565	RKCKLKPGKQCSPSQGPCCTAQCAFK
O14672	ADA10	552	577	+	0.0835	0.565	FTDCNRHTQVCINGQCAGSICEKYGL
O14672	ADA10	69	94	+	0.0848	0.566	RHFNLRMKRDTSLFSDEFKVETSNKV
O14672	ADA10	142	167	+	0.0848	0.566	RYIKDRTLPFHSVIYHEDDINYPHKY
O14672	ADA10	524	549	+	0.0908	0.585	CRDDSDCAREGICNGFTALCPASDPK
O14672	ADA10	526	551	+	0.0908	0.585	DDSDCAREGICNGFTALCPASDPKPN
O14672	ADA10	631	656	+	0.0908	0.585	PCNDFRGYCDVFMRCRLVDADGPLAR
P46100	ATRX	1848	1873	+	0.000686	0.033	QYYLDHLTGVGNNSEGGRGKAGAKLF
P46100	ATRX	2079	2104	+	0.000704	0.033	RNIDYYRLDGSTTAQSRKKWAEEFND
P46100	ATRX	211	236	+	0.00114	0.0498	RDSDGMDEQCRWCAEGGNLICCDFCH
P46100	ATRX	205	230	+	0.00127	0.055	MSDDISRDSDGMDEQCRWCAEGGNLI
P46100	ATRX	1853	1878	+	0.00208	0.0832	HLTGVGNNSEGGRGKAGAKLFQDFQM
P46100	ATRX	1956	1981	+	0.00309	0.109	KVWNSRSRGGGEGNVDETGNNPSVSL
P46100	ATRX	1681	1706	+	0.00417	0.116	IGYEMYRNLAQGRNVKSRKLKEIFNK
P46100	ATRX	204	229	+	0.00659	0.165	YMSDDISRDSDGMDEQCRWCAEGGNL
P46100	ATRX	849	874	+	0.00818	0.19	SSEDEKHSKKGMDNQGHKNLKTSQEG
P46100	ATRX	1332	1357	+	0.00939	0.211	KKPRYRHRLLRHKLTVSDGESGEEKK
P46100	ATRX	1335	1360	+	0.00939	0.211	RYRHRLLRHKLTVSDGESGEEKKTKP
P46100	ATRX	1337	1362	+	0.00939	0.211	RHRLLRHKLTVSDGESGEEKKTKPKE
P46100	ATRX	2073	2098	+	0.00939	0.211	GEGKWLRNIDYYRLDGSTTAQSRKKW
P46100	ATRX	1020	1045	+	0.00955	0.214	PEREEICHFPKGIKQIKNGTTDGEKK
P46100	ATRX	1946	1971	+	0.0103	0.225	SGSDNDVEVIKVWNSRSRGGGEGNVD
P46100	ATRX	762	787	+	0.0127	0.256	KTLYDLKTQAGKDDKGKRKRKSSTSG
P46100	ATRX	1944	1969	+	0.0127	0.256	SGSGSDNDVEVIKVWNSRSRGGGEGN
P46100	ATRX	1672	1697	+	0.0133	0.262	WQEDGGVMIIGYEMYRNLAQGRNVKS
P46100	ATRX	159	184	+	0.0141	0.273	KRGEDGLHGIVSCTACGQQVNHFQKD
P46100	ATRX	1958	1983	+	0.0141	0.273	WNSRSRGGGEGNVDETGNNPSVSLKL
P46100	ATRX	610	635	+	0.0145	0.277	QDKDGYKSCGLNPKLEKCGLGQENSD
P46100	ATRX	1955	1980	+	0.0171	0.295	IKVWNSRSRGGGEGNVDETGNNPSVS
P46100	ATRX	1067	1092	+	0.0175	0.295	STGKGDSCDSSEDKKSKNGAYGREKK
P46100	ATRX	1843	1868	+	0.0175	0.295	QCKLYQYYLDHLTGVGNNSEGGRGKA
P46100	ATRX	1847	1872	+	0.0175	0.295	YQYYLDHLTGVGNNSEGGRGKAGAKL
P46100	ATRX	1854	1879	+	0.0184	0.295	LTGVGNNSEGGRGKAGAKLFQDFQML
P46100	ATRX	1943	1968	+	0.0184	0.295	SSGSGSDNDVEVIKVWNSRSRGGGEG
P46100	ATRX	2406	2431	+	0.0187	0.295	QRILMNRRLQQQYNQQQQQQMTYQQA
P46100	ATRX	2407	2432	+	0.0187	0.295	RILMNRRLQQQYNQQQQQQMTYQQAT
P46100	ATRX	1537	1562	+	0.0189	0.295	LVLDEDEETKEPLVQVHRNMVIKLKP
P46100	ATRX	649	674	+	0.0191	0.295	EESDLRRSPRVKTTPLRRPTETNPVT
P46100	ATRX	1692	1717	+	0.0201	0.305	GRNVKSRKLKEIFNKALVDPGPDFVV
P46100	ATRX	2090	2115	+	0.0201	0.305	TTAQSRKKWAEEFNDETNVRGRLFII
P46100	ATRX	1386	1411	+	0.0211	0.315	ESGVSEEVSESEDEQRPRTRSAKKAE
P46100	ATRX	1659	1684	+	0.0211	0.315	VKRPQERSYMLQRWQEDGGVMIIGYE
P46100	ATRX	1738	1763	+	0.0211	0.315	IRSRRRIILTGTPLQNNLIEYHCMVN
P46100	ATRX	696	721	+	0.0213	0.317	RKKDKRNSSDSAIDNPKPNKLPKSKQ
P46100	ATRX	1123	1148	+	0.0213	0.317	NSSDKRLKRIELRERRNLSSKRNTKE
P46100	ATRX	1398	1423	+	0.0214	0.317	DEQRPRTRSAKKAELEENQRSYKQKK
P46100	ATRX	1400	1425	+	0.0214	0.317	QRPRTRSAKKAELEENQRSYKQKKKR
P46100	ATRX	1506	1531	+	0.0214	0.317	RIAEREREREKLREVIEIEDASPTKC
P46100	ATRX	858	883	+	0.0217	0.319	KGMDNQGHKNLKTSQEGSSDDAERKQ
P46100	ATRX	994	1019	+	0.0217	0.319	KPSDFKKKVIKMEQQYESSSDGTEKL
P46100	ATRX	899	924	+	0.0219	0.321	TTIMELRDRLPKKQQASASTDGVDKL
P46100	ATRX	1130	1155	+	0.0248	0.331	KRIELRERRNLSSKRNTKEIQSGSSS
P46100	ATRX	1131	1156	+	0.0248	0.331	RIELRERRNLSSKRNTKEIQSGSSSS
P46100	ATRX	1132	1157	+	0.0248	0.331	IELRERRNLSSKRNTKEIQSGSSSSD
P46100	ATRX	1137	1162	+	0.0248	0.331	RRNLSSKRNTKEIQSGSSSSDAEESS
P46100	ATRX	1330	1355	+	0.0248	0.331	ESKKPRYRHRLLRHKLTVSDGESGEE
P46100	ATRX	1798	1823	+	0.0248	0.331	RVMKKRAHILYEMLAGCVQRKDYTAL
P46100	ATRX	2078	2103	+	0.0248	0.331	LRNIDYYRLDGSTTAQSRKKWAEEFN
P46100	ATRX	216	241	+	0.0268	0.35	MDEQCRWCAEGGNLICCDFCHNAFCK
P46100	ATRX	767	792	+	0.0268	0.35	LKTQAGKDDKGKRKRKSSTSGSDFDT
P46100	ATRX	2112	2137	+	0.0268	0.35	LFIISTKAGSLGINLVAANRVIIFDA
P46100	ATRX	540	565	+	0.027	0.352	SSVDHQGDGSSGTEQEVESSSVKLNI
P46100	ATRX	1656	1681	+	0.0289	0.367	LATVKRPQERSYMLQRWQEDGGVMII
P46100	ATRX	1860	1885	+	0.0289	0.367	NSEGGRGKAGAKLFQDFQMLSRIWTH
P46100	ATRX	772	797	+	0.0292	0.369	GKDDKGKRKRKSSTSGSDFDTKKGKS
P46100	ATRX	1103	1128	+	0.0292	0.369	KRQDCSSSDTEKYSMKEDGCNSSDKR
P46100	ATRX	834	859	+	0.0303	0.375	ARTTKKRIPNTKDFDSSEDEKHSKKG
P46100	ATRX	1119	1144	+	0.0303	0.375	EDGCNSSDKRLKRIELRERRNLSSKR
P46100	ATRX	1384	1409	+	0.0303	0.375	FQESGVSEEVSESEDEQRPRTRSAKK
P46100	ATRX	2094	2119	+	0.0303	0.375	SRKKWAEEFNDETNVRGRLFIISTKA
P46100	ATRX	592	617	+	0.0308	0.38	PVSLSNSPIKGADCQEVPQDKDGYKS
P46100	ATRX	756	781	+	0.0308	0.38	EIHTNHKTLYDLKTQAGKDDKGKRKR
P46100	ATRX	160	185	+	0.0331	0.397	RGEDGLHGIVSCTACGQQVNHFQKDS
P46100	ATRX	1072	1097	+	0.0331	0.397	DSCDSSEDKKSKNGAYGREKKRCKLL
P46100	ATRX	1076	1101	+	0.0331	0.397	SSEDKKSKNGAYGREKKRCKLLGKSS
P46100	ATRX	1290	1315	+	0.0331	0.397	GSSDDEPEEGKKRTGKQNEENPGDEE
P46100	ATRX	1465	1490	+	0.0331	0.397	DENDDSKSPGKGRKKIRKILKDDKLR
P46100	ATRX	141	166	+	0.0415	0.438	FKGPEFRSRSKMKTENLKKRGEDGLH
P46100	ATRX	142	167	+	0.0415	0.438	KGPEFRSRSKMKTENLKKRGEDGLHG
P46100	ATRX	143	168	+	0.0415	0.438	GPEFRSRSKMKTENLKKRGEDGLHGI
P46100	ATRX	148	173	+	0.0415	0.438	SRSKMKTENLKKRGEDGLHGIVSCTA
P46100	ATRX	774	799	+	0.0415	0.438	DDKGKRKRKSSTSGSDFDTKKGKSAK
P46100	ATRX	1083	1108	+	0.0415	0.438	KNGAYGREKKRCKLLGKSSRKRQDCS
P46100	ATRX	1366	1391	+	0.0415	0.438	VKGRNRRKVSSEDSEDSDFQESGVSE
P46100	ATRX	1660	1685	+	0.0415	0.438	KRPQERSYMLQRWQEDGGVMIIGYEM
P46100	ATRX	1664	1689	+	0.0415	0.438	ERSYMLQRWQEDGGVMIIGYEMYRNL
P46100	ATRX	2147	2172	+	0.0415	0.438	SIFRVYRFGQTKPVYVYRFLAQGTME
P46100	ATRX	2457	2482	+	0.0415	0.438	RGMYQPVAGGMQPPPLQRAPPPMRSK
P46100	ATRX	1850	1875	+	0.0427	0.446	YLDHLTGVGNNSEGGRGKAGAKLFQD
P46100	ATRX	617	642	+	0.044	0.453	SCGLNPKLEKCGLGQENSDNEHLVEN
P46100	ATRX	544	569	+	0.0443	0.454	HQGDGSSGTEQEVESSSVKLNISSKD
P46100	ATRX	769	794	+	0.047	0.47	TQAGKDDKGKRKRKSSTSGSDFDTKK
P46100	ATRX	775	800	+	0.047	0.47	DKGKRKRKSSTSGSDFDTKKGKSAKS
P46100	ATRX	1021	1046	+	0.047	0.47	EREEICHFPKGIKQIKNGTTDGEKKS
P46100	ATRX	1458	1483	+	0.047	0.47	EEEEEEEDENDDSKSPGKGRKKIRKI
P46100	ATRX	1963	1988	+	0.047	0.47	RGGGEGNVDETGNNPSVSLKLEESKA
P46100	ATRX	608	633	+	0.0486	0.479	VPQDKDGYKSCGLNPKLEKCGLGQEN
P46100	ATRX	1286	1311	+	0.0486	0.479	SDEDGSSDDEPEEGKKRTGKQNEENP
P46100	ATRX	1291	1316	+	0.0486	0.479	SSDDEPEEGKKRTGKQNEENPGDEEA
P46100	ATRX	1849	1874	+	0.0486	0.479	YYLDHLTGVGNNSEGGRGKAGAKLFQ
P46100	ATRX	1948	1973	+	0.0486	0.479	SDNDVEVIKVWNSRSRGGGEGNVDET
P46100	ATRX	146	171	+	0.0615	0.532	FRSRSKMKTENLKKRGEDGLHGIVSC
P46100	ATRX	153	178	+	0.0615	0.532	KTENLKKRGEDGLHGIVSCTACGQQV
P46100	ATRX	154	179	+	0.0615	0.532	TENLKKRGEDGLHGIVSCTACGQQVN
P46100	ATRX	206	231	+	0.0615	0.532	SDDISRDSDGMDEQCRWCAEGGNLIC
P46100	ATRX	1022	1047	+	0.0615	0.532	REEICHFPKGIKQIKNGTTDGEKKSK
P46100	ATRX	1077	1102	+	0.0615	0.532	SEDKKSKNGAYGREKKRCKLLGKSSR
P46100	ATRX	1661	1686	+	0.0615	0.532	RPQERSYMLQRWQEDGGVMIIGYEMY
P46100	ATRX	1666	1691	+	0.0615	0.532	SYMLQRWQEDGGVMIIGYEMYRNLAQ
P46100	ATRX	1674	1699	+	0.0615	0.532	EDGGVMIIGYEMYRNLAQGRNVKSRK
P46100	ATRX	1838	1863	+	0.0615	0.532	RMTSIQCKLYQYYLDHLTGVGNNSEG
P46100	ATRX	1846	1871	+	0.0615	0.532	LYQYYLDHLTGVGNNSEGGRGKAGAK
P46100	ATRX	1949	1974	+	0.0615	0.532	DNDVEVIKVWNSRSRGGGEGNVDETG
P46100	ATRX	1954	1979	+	0.0615	0.532	VIKVWNSRSRGGGEGNVDETGNNPSV
P46100	ATRX	1957	1982	+	0.0615	0.532	VWNSRSRGGGEGNVDETGNNPSVSLK
P46100	ATRX	2102	2127	+	0.0615	0.532	FNDETNVRGRLFIISTKAGSLGINLV
P46100	ATRX	2445	2470	+	0.0615	0.532	IMNPSNYQQIDMRGMYQPVAGGMQPP
P46100	ATRX	2450	2475	+	0.0615	0.532	NYQQIDMRGMYQPVAGGMQPPPLQRA
P46100	ATRX	2456	2481	+	0.0615	0.532	MRGMYQPVAGGMQPPPLQRAPPPMRS
P46100	ATRX	538	563	+	0.0634	0.537	VQSSVDHQGDGSSGTEQEVESSSVKL
P46100	ATRX	1576	1601	+	0.0634	0.537	CESVKKTKKSPGSGCILAHCMGLGKT
P46100	ATRX	1932	1957	+	0.0634	0.537	KKGKKGKKDSSSSGSGSDNDVEVIKV
P46100	ATRX	1579	1604	+	0.0694	0.537	VKKTKKSPGSGCILAHCMGLGKTLQV
P46100	ATRX	1667	1692	+	0.0694	0.537	YMLQRWQEDGGVMIIGYEMYRNLAQG
P46100	ATRX	1845	1870	+	0.0694	0.537	KLYQYYLDHLTGVGNNSEGGRGKAGA
P46100	ATRX	1856	1881	+	0.0694	0.537	GVGNNSEGGRGKAGAKLFQDFQMLSR
P46100	ATRX	1953	1978	+	0.0694	0.537	EVIKVWNSRSRGGGEGNVDETGNNPS
P46100	ATRX	1741	1766	+	0.0705	0.537	RRRIILTGTPLQNNLIEYHCMVNFIK
P46100	ATRX	2131	2156	+	0.0705	0.537	RVIIFDASWNPSYDIQSIFRVYRFGQ
P46100	ATRX	1183	1208	+	0.0714	0.537	EKKRNSLRTSTKRKQADITSSSSSDI
P46100	ATRX	1371	1396	+	0.0714	0.537	RRKVSSEDSEDSDFQESGVSEEVSES
P46100	ATRX	2178	2203	+	0.0714	0.537	RQVTKQSLSFRVVDQQQVERHFTMNE
P46100	ATRX	2401	2426	+	0.0714	0.537	LISCVQRILMNRRLQQQYNQQQQQQM
P46100	ATRX	2142	2167	+	0.0718	0.537	SYDIQSIFRVYRFGQTKPVYVYRFLA
P46100	ATRX	1484	1509	+	0.0732	0.537	LKDDKLRTETQNALKEEEERRKRIAE
P46100	ATRX	2380	2405	+	0.0732	0.537	QELDVKRREAIYNDVLTKQQMLISCV
P46100	ATRX	648	673	+	0.075	0.537	LEESDLRRSPRVKTTPLRRPTETNPV
P46100	ATRX	653	678	+	0.075	0.537	LRRSPRVKTTPLRRPTETNPVTSNSD
P46100	ATRX	654	679	+	0.075	0.537	RRSPRVKTTPLRRPTETNPVTSNSDE
P46100	ATRX	1125	1150	+	0.075	0.537	SDKRLKRIELRERRNLSSKRNTKEIQ
P46100	ATRX	1420	1445	+	0.075	0.537	KQKKKRRRIKVQEDSSSENKSNSEEE
P46100	ATRX	1497	1522	+	0.075	0.537	LKEEEERRKRIAEREREREKLREVIE
P46100	ATRX	1498	1523	+	0.075	0.537	KEEEERRKRIAEREREREKLREVIEI
P46100	ATRX	1499	1524	+	0.075	0.537	EEEERRKRIAEREREREKLREVIEIE
P46100	ATRX	1503	1528	+	0.075	0.537	RRKRIAEREREREKLREVIEIEDASP
P46100	ATRX	1505	1530	+	0.075	0.537	KRIAEREREREKLREVIEIEDASPTK
P46100	ATRX	1686	1711	+	0.075	0.537	YRNLAQGRNVKSRKLKEIFNKALVDP
P46100	ATRX	1736	1761	+	0.075	0.537	NSIRSRRRIILTGTPLQNNLIEYHCM
P46100	ATRX	1005	1030	+	0.0792	0.553	MEQQYESSSDGTEKLPEREEICHFPK
P46100	ATRX	1547	1572	+	0.0792	0.553	EPLVQVHRNMVIKLKPHQVDGVQFMW
P46100	ATRX	1803	1828	+	0.0792	0.553	RAHILYEMLAGCVQRKDYTALTKFLP
P46100	ATRX	2266	2291	+	0.0792	0.553	LTEEERKAAWAEYEAEKKGLTMRFNI
P46100	ATRX	898	923	+	0.0835	0.565	DTTIMELRDRLPKKQQASASTDGVDK
P46100	ATRX	1136	1161	+	0.0835	0.565	ERRNLSSKRNTKEIQSGSSSSDAEES
P46100	ATRX	1771	1796	+	0.0835	0.565	GSIKEFRNRFINPIQNGQCADSTMVD
P46100	ATRX	1774	1799	+	0.0835	0.565	KEFRNRFINPIQNGQCADSTMVDVRV
P46100	ATRX	1802	1827	+	0.0835	0.565	KRAHILYEMLAGCVQRKDYTALTKFL
P46100	ATRX	2438	2463	+	0.0835	0.565	MPKPPNLIMNPSNYQQIDMRGMYQPV
P46100	ATRX	418	443	+	0.0838	0.566	RAMDAVNKEKNTKEHKVIDAKFETKA
P46100	ATRX	1320	1345	+	0.0848	0.566	VNSESDSDSEESKKPRYRHRLLRHKL
P46100	ATRX	1396	1421	+	0.0848	0.566	SEDEQRPRTRSAKKAELEENQRSYKQ
P46100	ATRX	1405	1430	+	0.0848	0.566	RSAKKAELEENQRSYKQKKKRRRIKV
P46100	ATRX	1425	1450	+	0.0848	0.566	RRRIKVQEDSSSENKSNSEEEEEEKE
P46100	ATRX	1512	1537	+	0.0848	0.566	REREKLREVIEIEDASPTKCPITTKL
P46100	ATRX	1742	1767	+	0.0848	0.566	RRIILTGTPLQNNLIEYHCMVNFIKE
P46100	ATRX	118	143	+	0.0853	0.568	MQSLPKGTVIVQPEPVLNEDKDDFKG
P46100	ATRX	975	1000	+	0.0853	0.568	DETSEDDKKQSKKGTEEKKKPSDFKK
P46100	ATRX	970	995	+	0.0859	0.57	KKDQSDETSEDDKKQSKKGTEEKKKP
P46100	ATRX	1677	1702	+	0.0859	0.57	GVMIIGYEMYRNLAQGRNVKSRKLKE
P46100	ATRX	2416	2441	+	0.0859	0.57	QQYNQQQQQQMTYQQATLGHLMMPKP
P46100	ATRX	209	234	+	0.0908	0.585	ISRDSDGMDEQCRWCAEGGNLICCDF
P46100	ATRX	214	239	+	0.0908	0.585	DGMDEQCRWCAEGGNLICCDFCHNAF
P46100	ATRX	875	900	+	0.0908	0.585	SSDDAERKQERETFSSAEGTVDKDTT
P46100	ATRX	895	920	+	0.0908	0.585	VDKDTTIMELRDRLPKKQQASASTDG
P46100	ATRX	1038	1063	+	0.0908	0.585	GTTDGEKKSKKIRDKTSKKKDELSDY
P46100	ATRX	1793	1818	+	0.0908	0.585	TMVDVRVMKKRAHILYEMLAGCVQRK
P46100	ATRX	2084	2109	+	0.0908	0.585	YRLDGSTTAQSRKKWAEEFNDETNVR
P46100	ATRX	2133	2158	+	0.0908	0.585	IIFDASWNPSYDIQSIFRVYRFGQTK
P46100	ATRX	2452	2477	+	0.0908	0.585	QQIDMRGMYQPVAGGMQPPPLQRAPP
P54132	BLM	1086	1111	+	0.00124	0.0538	RFVQEHSSSQGMRNIKHVGPSGRFTM
P54132	BLM	1329	1354	+	0.00429	0.119	KTRNERKRKKMPASQRSKRRKTASSG
P54132	BLM	14	39	+	0.00445	0.122	ERHSARTLNNKLSLSKPKFSGFTFKK
P54132	BLM	464	489	+	0.00485	0.128	SPGDCLLTTTLGKTGFSATRKNLFER
P54132	BLM	1031	1056	+	0.0052	0.137	ENITECRRIQLLAYFGENGFNPDFCK
P54132	BLM	412	437	+	0.00659	0.165	TEVDFNKSDASLLGSLWRYRPDSLDG
P54132	BLM	1346	1371	+	0.00939	0.211	KRRKTASSGSKAKGGSATCRKISSKT
P54132	BLM	963	988	+	0.0171	0.295	HASLPKSVEGYYQESGRAGRDGEISH
P54132	BLM	830	855	+	0.0184	0.295	TATANPRVQKDILTQLKILRPQVFSM
P54132	BLM	357	382	+	0.0189	0.295	TSTDCDARQISLQQQLIHVMEHICKL
P54132	BLM	1081	1106	+	0.0211	0.315	VKSIVRFVQEHSSSQGMRNIKHVGPS
P54132	BLM	1210	1235	+	0.0268	0.35	QREEMVKKCLGELTEVCKSLGKVFGV
P54132	BLM	1113	1138	+	0.027	0.352	MLVDIFLGSKSAKIQSGIFGKGSAYS
P54132	BLM	796	821	+	0.0303	0.375	EAHCVSQWGHDFRQDYKRMNMLRQKF
P54132	BLM	1342	1367	+	0.0303	0.375	SQRSKRRKTASSGSKAKGGSATCRKI
P54132	BLM	1348	1373	+	0.0303	0.375	RKTASSGSKAKGGSATCRKISSKTKS
P54132	BLM	1123	1148	+	0.0305	0.378	SAKIQSGIFGKGSAYSRHNAERLFKK
P54132	BLM	85	110	+	0.0331	0.397	RVKDFFKNAPAGQETQRGGSKSLLPD
P54132	BLM	417	442	+	0.0331	0.397	NKSDASLLGSLWRYRPDSLDGPMEGD
P54132	BLM	899	924	+	0.0331	0.397	RECDTMADTLQRDGLAALAYHAGLSD
P54132	BLM	903	928	+	0.0331	0.397	TMADTLQRDGLAALAYHAGLSDSARD
P54132	BLM	908	933	+	0.0331	0.397	LQRDGLAALAYHAGLSDSARDEVQQK
P54132	BLM	910	935	+	0.0415	0.438	RDGLAALAYHAGLSDSARDEVQQKWI
P54132	BLM	1091	1116	+	0.0415	0.438	HSSSQGMRNIKHVGPSGRFTMNMLVD
P54132	BLM	1304	1329	+	0.0415	0.438	SRGPGRSAAEELDEEIPVSSHYFASK
P54132	BLM	1341	1366	+	0.0415	0.438	ASQRSKRRKTASSGSKAKGGSATCRK
P54132	BLM	1343	1368	+	0.0415	0.438	QRSKRRKTASSGSKAKGGSATCRKIS
P54132	BLM	937	962	+	0.0427	0.446	QDGCQVICATIAFGMGIDKPDVRFVI
P54132	BLM	1033	1058	+	0.047	0.47	ITECRRIQLLAYFGENGFNPDFCKKH
P54132	BLM	1098	1123	+	0.047	0.47	RNIKHVGPSGRFTMNMLVDIFLGSKS
P54132	BLM	1334	1359	+	0.047	0.47	RKRKKMPASQRSKRRKTASSGSKAKG
P54132	BLM	94	119	+	0.0615	0.532	PAGQETQRGGSKSLLPDFLQTPKEVV
P54132	BLM	426	451	+	0.0615	0.532	SLWRYRPDSLDGPMEGDSCPTGNSMK
P54132	BLM	959	984	+	0.0615	0.532	RFVIHASLPKSVEGYYQESGRAGRDG
P54132	BLM	962	987	+	0.0615	0.532	IHASLPKSVEGYYQESGRAGRDGEIS
P54132	BLM	970	995	+	0.0615	0.532	VEGYYQESGRAGRDGEISHCLLFYTY
P54132	BLM	1107	1132	+	0.0615	0.532	GRFTMNMLVDIFLGSKSAKIQSGIFG
P54132	BLM	1288	1313	+	0.0615	0.532	WTSPAEDSSPGISLSSSRGPGRSAAE
P54132	BLM	1290	1315	+	0.0615	0.532	SPAEDSSPGISLSSSRGPGRSAAEEL
P54132	BLM	1338	1363	+	0.0615	0.532	KMPASQRSKRRKTASSGSKAKGGSAT
P54132	BLM	1339	1364	+	0.0615	0.532	MPASQRSKRRKTASSGSKAKGGSATC
P54132	BLM	1344	1369	+	0.0615	0.532	RSKRRKTASSGSKAKGGSATCRKISS
P54132	BLM	81	106	+	0.0634	0.537	TNQQRVKDFFKNAPAGQETQRGGSKS
P54132	BLM	92	117	+	0.0634	0.537	NAPAGQETQRGGSKSLLPDFLQTPKE
P54132	BLM	671	696	+	0.0634	0.537	NQLEAINAALLGEDCFILMPTGGGKS
P54132	BLM	1109	1134	+	0.0634	0.537	FTMNMLVDIFLGSKSAKIQSGIFGKG
P54132	BLM	672	697	+	0.0694	0.537	QLEAINAALLGEDCFILMPTGGGKSL
P54132	BLM	683	708	+	0.0694	0.537	EDCFILMPTGGGKSLCYQLPACVSPG
P54132	BLM	968	993	+	0.0694	0.537	KSVEGYYQESGRAGRDGEISHCLLFY
P54132	BLM	1116	1141	+	0.0694	0.537	DIFLGSKSAKIQSGIFGKGSAYSRHN
P54132	BLM	477	502	+	0.0705	0.537	TGFSATRKNLFERPLFNTHLQKSFVS
P54132	BLM	636	661	+	0.0705	0.537	SRNLKHERFQSLSFPHTKEMMKIFHK
P54132	BLM	769	794	+	0.0705	0.537	KICASNRLISTLENLYERKLLARFVI
P54132	BLM	997	1022	+	0.0705	0.537	DVTRLKRLIMMEKDGNHHTRETHFNN
P54132	BLM	837	862	+	0.0707	0.537	VQKDILTQLKILRPQVFSMSFNRHNL
P54132	BLM	483	508	+	0.0714	0.537	RKNLFERPLFNTHLQKSFVSSNWAET
P54132	BLM	631	656	+	0.0714	0.537	AQNLASRNLKHERFQSLSFPHTKEMM
P54132	BLM	67	92	+	0.0718	0.537	VTEDFSFSEPLPNTTNQQRVKDFFKN
P54132	BLM	807	832	+	0.0732	0.537	FRQDYKRMNMLRQKFPSVPVMALTAT
P54132	BLM	774	799	+	0.075	0.537	NRLISTLENLYERKLLARFVIDEAHC
P54132	BLM	801	826	+	0.075	0.537	SQWGHDFRQDYKRMNMLRQKFPSVPV
P54132	BLM	893	918	+	0.075	0.537	IYCLSRRECDTMADTLQRDGLAALAY
P54132	BLM	898	923	+	0.075	0.537	RRECDTMADTLQRDGLAALAYHAGLS
P54132	BLM	1330	1355	+	0.075	0.537	TRNERKRKKMPASQRSKRRKTASSGS
P54132	BLM	1331	1356	+	0.075	0.537	RNERKRKKMPASQRSKRRKTASSGSK
P54132	BLM	9	34	+	0.0792	0.553	LQEQLERHSARTLNNKLSLSKPKFSG
P54132	BLM	12	37	+	0.0792	0.553	QLERHSARTLNNKLSLSKPKFSGFTF
P54132	BLM	784	809	+	0.0792	0.553	YERKLLARFVIDEAHCVSQWGHDFRQ
P54132	BLM	926	951	+	0.0792	0.553	ARDEVQQKWINQDGCQVICATIAFGM
P54132	BLM	1108	1133	+	0.0792	0.553	RFTMNMLVDIFLGSKSAKIQSGIFGK
P54132	BLM	388	413	+	0.0835	0.565	DDKLKLLDCGNELLQQRNIRRKLLTE
P54132	BLM	389	414	+	0.0835	0.565	DKLKLLDCGNELLQQRNIRRKLLTEV
P54132	BLM	927	952	+	0.0835	0.565	RDEVQQKWINQDGCQVICATIAFGMG
P54132	BLM	1026	1051	+	0.0835	0.565	MVHYCENITECRRIQLLAYFGENGFN
P54132	BLM	1075	1100	+	0.0835	0.565	RDVTDDVKSIVRFVQEHSSSQGMRNI
P54132	BLM	261	286	+	0.0838	0.566	HLEDERDNSEKKKNLEEAELHSTEKV
P54132	BLM	323	348	+	0.0838	0.566	KDLDTSDRKEDVLSTSKDLLSKPEKM
P54132	BLM	385	410	+	0.0838	0.566	TIPDDKLKLLDCGNELLQQRNIRRKL
P54132	BLM	637	662	+	0.0848	0.566	RNLKHERFQSLSFPHTKEMMKIFHKK
P54132	BLM	1032	1057	+	0.0848	0.566	NITECRRIQLLAYFGENGFNPDFCKK
P54132	BLM	1325	1350	+	0.0848	0.566	YFASKTRNERKRKKMPASQRSKRRKT
P54132	BLM	171	196	+	0.0853	0.568	TPPQSHFVRVSTAQKSKKGKRNFFKA
P54132	BLM	788	813	+	0.0859	0.57	LLARFVIDEAHCVSQWGHDFRQDYKR
P54132	BLM	1152	1177	+	0.0859	0.57	DKILDEDLYINANDQAIAYVMLGNKA
P54132	BLM	430	455	+	0.0908	0.585	YRPDSLDGPMEGDSCPTGNSMKELNF
P54132	BLM	921	946	+	0.0908	0.585	GLSDSARDEVQQKWINQDGCQVICAT
P54132	BLM	954	979	+	0.0908	0.585	DKPDVRFVIHASLPKSVEGYYQESGR
P38398	BRCA1	158	183	+	0.00565	0.146	NLGTVRTLRTKQRIQPQKTSVYIELG
P38398	BRCA1	303	328	+	0.00565	0.146	EFCNKSKQPGLARSQHNRWAGSKETC
P38398	BRCA1	314	339	+	0.00588	0.15	ARSQHNRWAGSKETCNDRRTPSTEKK
P38398	BRCA1	315	340	+	0.00588	0.15	RSQHNRWAGSKETCNDRRTPSTEKKV
P38398	BRCA1	806	831	+	0.00601	0.153	AAFENPKGLIHGCSKDNRNDTEGFKY
P38398	BRCA1	1055	1080	+	0.00614	0.156	GSSINEIGSSDENIQAELGRNRGPKL
P38398	BRCA1	1725	1750	+	0.0075	0.177	ERKMLNEHDFEVRGDVVNGRNHQGPK
P38398	BRCA1	1732	1757	+	0.0075	0.177	HDFEVRGDVVNGRNHQGPKRARESQD
P38398	BRCA1	1739	1764	+	0.0075	0.177	DVVNGRNHQGPKRARESQDRKIFRGL
P38398	BRCA1	1062	1087	+	0.0103	0.225	GSSDENIQAELGRNRGPKLNAMLRLG
P38398	BRCA1	1730	1755	+	0.0103	0.225	NEHDFEVRGDVVNGRNHQGPKRARES
P38398	BRCA1	1069	1094	+	0.0127	0.256	QAELGRNRGPKLNAMLRLGVLQPEVY
P38398	BRCA1	939	964	+	0.0171	0.295	VDNAKCSIKGGSRFCLSSQFRGNETG
P38398	BRCA1	1330	1355	+	0.0171	0.295	SQGVGLSDKELVSDDEERGTGLEENN
P38398	BRCA1	1346	1371	+	0.0171	0.295	ERGTGLEENNQEEQSMDSNLGEAASG
P38398	BRCA1	612	637	+	0.0192	0.295	RRKSSTRHIHALELVVSRNLSPPNCT
P38398	BRCA1	1203	1228	+	0.0201	0.305	RRGAKKLESSEENLSSEDEELPCFQH
P38398	BRCA1	296	321	+	0.0211	0.315	RMNVEKAEFCNKSKQPGLARSQHNRW
P38398	BRCA1	331	356	+	0.0214	0.317	RRTPSTEKKVDLNADPLCERKEWNKQ
P38398	BRCA1	557	582	+	0.0214	0.317	TKGDSIQNEKNPNPIESLEKESAFKT
P38398	BRCA1	1013	1038	+	0.0217	0.319	EMGNENIPSTVSTISRNNIRENVFKE
P38398	BRCA1	1736	1761	+	0.0229	0.329	VRGDVVNGRNHQGPKRARESQDRKIF
P38398	BRCA1	1746	1771	+	0.0248	0.331	HQGPKRARESQDRKIFRGLEICCYGP
P38398	BRCA1	1694	1719	+	0.0268	0.35	EFVCERTLKYFLGIAGGKWVVSYFWV
P38398	BRCA1	1738	1763	+	0.0268	0.35	GDVVNGRNHQGPKRARESQDRKIFRG
P38398	BRCA1	196	221	+	0.0289	0.367	YCSVGDQELLQITPQGTRDEISLDSA
P38398	BRCA1	151	176	+	0.0303	0.375	SLSVQLSNLGTVRTLRTKQRIQPQKT
P38398	BRCA1	495	520	+	0.0303	0.375	ERPLTNKLKRKRRPTSGLHPEDFIKK
P38398	BRCA1	1582	1607	+	0.0303	0.375	DRAPESARVGNIPSSTSALKVPQLKV
P38398	BRCA1	818	843	+	0.0331	0.397	CSKDNRNDTEGFKYPLGHEVNHSRET
P38398	BRCA1	1340	1365	+	0.0331	0.397	LVSDDEERGTGLEENNQEEQSMDSNL
P38398	BRCA1	1341	1366	+	0.0331	0.397	VSDDEERGTGLEENNQEEQSMDSNLG
P38398	BRCA1	308	333	+	0.0415	0.438	SKQPGLARSQHNRWAGSKETCNDRRT
P38398	BRCA1	756	781	+	0.0415	0.438	RVLQTERSVESSSISLVPGTDYGTQE
P38398	BRCA1	1057	1082	+	0.0415	0.438	SINEIGSSDENIQAELGRNRGPKLNA
P38398	BRCA1	1197	1222	+	0.0415	0.438	HLAQGYRRGAKKLESSEENLSSEDEE
P38398	BRCA1	1490	1515	+	0.0415	0.438	EPGVERSSPSKCPSLDDRWYMHSCSG
P38398	BRCA1	1734	1759	+	0.0415	0.438	FEVRGDVVNGRNHQGPKRARESQDRK
P38398	BRCA1	1741	1766	+	0.0415	0.438	VNGRNHQGPKRARESQDRKIFRGLEI
P38398	BRCA1	1745	1770	+	0.0415	0.438	NHQGPKRARESQDRKIFRGLEICCYG
P38398	BRCA1	1750	1775	+	0.0415	0.438	KRARESQDRKIFRGLEICCYGPFTNM
P38398	BRCA1	1752	1777	+	0.0415	0.438	ARESQDRKIFRGLEICCYGPFTNMPT
P38398	BRCA1	527	552	+	0.044	0.453	KTPEMINQGTNQTEQNGQVMNITNSG
P38398	BRCA1	198	223	+	0.0443	0.454	SVGDQELLQITPQGTRDEISLDSAKK
P38398	BRCA1	301	326	+	0.047	0.47	KAEFCNKSKQPGLARSQHNRWAGSKE
P38398	BRCA1	655	680	+	0.047	0.47	YNQMPVRHSRNLQLMEGKEPATGAKK
P38398	BRCA1	656	681	+	0.047	0.47	NQMPVRHSRNLQLMEGKEPATGAKKS
P38398	BRCA1	946	971	+	0.047	0.47	IKGGSRFCLSSQFRGNETGLITPNKH
P38398	BRCA1	1071	1096	+	0.047	0.47	ELGRNRGPKLNAMLRLGVLQPEVYKQ
P38398	BRCA1	1085	1110	+	0.047	0.47	RLGVLQPEVYKQSLPGSNCKHPEIKK
P38398	BRCA1	1183	1208	+	0.047	0.47	KGELSRSPSPFTHTHLAQGYRRGAKK
P38398	BRCA1	940	965	+	0.0615	0.532	DNAKCSIKGGSRFCLSSQFRGNETGL
P38398	BRCA1	944	969	+	0.0615	0.532	CSIKGGSRFCLSSQFRGNETGLITPN
P38398	BRCA1	947	972	+	0.0615	0.532	KGGSRFCLSSQFRGNETGLITPNKHG
P38398	BRCA1	951	976	+	0.0615	0.532	RFCLSSQFRGNETGLITPNKHGLLQN
P38398	BRCA1	1328	1353	+	0.0615	0.532	SESQGVGLSDKELVSDDEERGTGLEE
P38398	BRCA1	1727	1752	+	0.0615	0.532	KMLNEHDFEVRGDVVNGRNHQGPKRA
P38398	BRCA1	534	559	+	0.0634	0.537	QGTNQTEQNGQVMNITNSGHENKTKG
P38398	BRCA1	961	986	+	0.0718	0.537	NETGLITPNKHGLLQNPYRIPPLFPI
P38398	BRCA1	477	502	+	0.0723	0.537	VTENLIIGAFVTEPQIIQERPLTNKL
P38398	BRCA1	841	866	+	0.0723	0.537	RETSIEMEESELDAQYLQNTFKVSKR
P38398	BRCA1	822	847	+	0.0732	0.537	NRNDTEGFKYPLGHEVNHSRETSIEM
P38398	BRCA1	606	631	+	0.075	0.537	PKKNRLRRKSSTRHIHALELVVSRNL
P38398	BRCA1	1775	1800	+	0.0754	0.539	MPTDQLEWMVQLCGASVVKELSSFTL
P38398	BRCA1	686	711	+	0.0792	0.553	EQTSKRHDSDTFPELKLTNAPGSFTK
P38398	BRCA1	1645	1670	+	0.0792	0.553	RVNKRMSMVVSGLTPEEFMLVYKFAR
P38398	BRCA1	125	150	+	0.0835	0.565	IQSMGYRNRAKRLLQSEPENPSLQET
P38398	BRCA1	745	770	+	0.0835	0.565	EDPKDLMLSGERVLQTERSVESSSIS
P38398	BRCA1	1076	1101	+	0.0835	0.565	RGPKLNAMLRLGVLQPEVYKQSLPGS
P38398	BRCA1	1186	1211	+	0.0835	0.565	LSRSPSPFTHTHLAQGYRRGAKKLES
P38398	BRCA1	1313	1338	+	0.0835	0.565	QDPFLIGSSKQMRHQSESQGVGLSDK
P38398	BRCA1	1342	1367	+	0.0835	0.565	SDDEERGTGLEENNQEEQSMDSNLGE
P38398	BRCA1	1707	1732	+	0.0835	0.565	IAGGKWVVSYFWVTQSIKERKMLNEH
P38398	BRCA1	64	89	+	0.0838	0.566	CKNDITKRSLQESTRFSQLVEELLKI
P38398	BRCA1	327	352	+	0.0838	0.566	TCNDRRTPSTEKKVDLNADPLCERKE
P38398	BRCA1	1577	1602	+	0.0848	0.566	SDPSEDRAPESARVGNIPSSTSALKV
P38398	BRCA1	46	71	+	0.0859	0.57	FCMLKLLNQKKGPSQCPLCKNDITKR
P38398	BRCA1	1382	1407	+	0.0859	0.57	CSGLSSQSDILTTQQRDTMQHNLIKL
P38398	BRCA1	743	768	+	0.0908	0.585	NAEDPKDLMLSGERVLQTERSVESSS
P38398	BRCA1	1502	1527	+	0.0908	0.585	PSLDDRWYMHSCSGSLQNRNYPSQEE
P38398	BRCA1	1554	1579	+	0.0908	0.585	PRQDLEGTPYLESGISLFSDDPESDP
P38398	BRCA1	1570	1595	+	0.0908	0.585	LFSDDPESDPSEDRAPESARVGNIPS
P38398	BRCA1	1571	1596	+	0.0908	0.585	FSDDPESDPSEDRAPESARVGNIPSS
P49913	CAMP	134	159	+	0.00888	0.204	LLGDFFRKSKEKIGKEFKRIVQRIKD
P49913	CAMP	106	131	+	0.00939	0.211	KRCMGTVTLNQARGSFDISCDKDNKR
P49913	CAMP	99	124	+	0.0103	0.225	FKKDGLVKRCMGTVTLNQARGSFDIS
P49913	CAMP	101	126	+	0.0127	0.256	KDGLVKRCMGTVTLNQARGSFDISCD
P49913	CAMP	127	152	+	0.0305	0.378	KDNKRFALLGDFFRKSKEKIGKEFKR
P49913	CAMP	95	120	+	0.0331	0.397	EDCDFKKDGLVKRCMGTVTLNQARGS
P49913	CAMP	125	150	+	0.0331	0.397	CDKDNKRFALLGDFFRKSKEKIGKEF
P49913	CAMP	5	30	+	0.0415	0.438	RDGHSLGRWSLVLLLLGLVMPLAIIA
P49913	CAMP	88	113	+	0.0415	0.438	RTTQQSPEDCDFKKDGLVKRCMGTVT
P49913	CAMP	3	28	+	0.0486	0.479	TQRDGHSLGRWSLVLLLLGLVMPLAI
P49913	CAMP	76	101	+	0.072	0.537	PVSFTVKETVCPRTTQQSPEDCDFKK
P49913	CAMP	57	82	+	0.0732	0.537	RLLDLDPRPTMDGDPDTPKPVSFTVK
P49913	CAMP	56	81	+	0.0792	0.553	YRLLDLDPRPTMDGDPDTPKPVSFTV
P49913	CAMP	137	162	+	0.0792	0.553	DFFRKSKEKIGKEFKRIVQRIKDFLR
P49913	CAMP	34	59	+	0.0835	0.565	SYKEAVLRAIDGINQRSSDANLYRLL
P49913	CAMP	102	127	+	0.0835	0.565	DGLVKRCMGTVTLNQARGSFDISCDK
P49913	CAMP	119	144	+	0.0838	0.566	GSFDISCDKDNKRFALLGDFFRKSKE
P49913	CAMP	41	66	+	0.0908	0.585	RAIDGINQRSSDANLYRLLDLDPRPT
P49913	CAMP	49	74	+	0.0908	0.585	RSSDANLYRLLDLDPRPTMDGDPDTP
P49913	CAMP	59	84	+	0.0908	0.585	LDLDPRPTMDGDPDTPKPVSFTVKET
P49913	CAMP	123	148	+	0.0908	0.585	ISCDKDNKRFALLGDFFRKSKEKIGK
P62633	CNBP	20	45	+	6.93e-08	5.01e-05	PTGGGRGRGMRSRGRGGFTSDRGFQF
P62633	CNBP	13	38	+	1.21e-06	0.000291	GHWARECPTGGGRGRGMRSRGRGGFT
P62633	CNBP	15	40	+	1.21e-06	0.000291	WARECPTGGGRGRGMRSRGRGGFTSD
P62633	CNBP	22	47	+	4.46e-06	0.000918	GGGRGRGMRSRGRGGFTSDRGFQFVS
P62633	CNBP	11	36	+	1.04e-05	0.00155	RSGHWARECPTGGGRGRGMRSRGRGG
P62633	CNBP	24	49	+	7.32e-05	0.00761	GRGRGMRSRGRGGFTSDRGFQFVSSS
P62633	CNBP	8	33	+	9.48e-05	0.00761	KCGRSGHWARECPTGGGRGRGMRSRG
P62633	CNBP	10	35	+	0.00042	0.0276	GRSGHWARECPTGGGRGRGMRSRGRG
P62633	CNBP	6	31	+	0.0006	0.033	CFKCGRSGHWARECPTGGGRGRGMRS
P62633	CNBP	17	42	+	0.0006	0.033	RECPTGGGRGRGMRSRGRGGFTSDRG
P62633	CNBP	18	43	+	0.0006	0.033	ECPTGGGRGRGMRSRGRGGFTSDRGF
P62633	CNBP	25	50	+	0.00196	0.0786	RGRGMRSRGRGGFTSDRGFQFVSSSL
P62633	CNBP	27	52	+	0.00196	0.0786	RGMRSRGRGGFTSDRGFQFVSSSLPD
P62633	CNBP	26	51	+	0.00309	0.109	GRGMRSRGRGGFTSDRGFQFVSSSLP
P62633	CNBP	14	39	+	0.00313	0.11	HWARECPTGGGRGRGMRSRGRGGFTS
P62633	CNBP	29	54	+	0.0075	0.177	MRSRGRGGFTSDRGFQFVSSSLPDIC
P62633	CNBP	56	81	+	0.00873	0.201	RCGESGHLAKDCDLQEDACYNCGRGG
P62633	CNBP	5	30	+	0.0127	0.256	ECFKCGRSGHWARECPTGGGRGRGMR
P62633	CNBP	4	29	+	0.0171	0.295	NECFKCGRSGHWARECPTGGGRGRGM
P62633	CNBP	12	37	+	0.0171	0.295	SGHWARECPTGGGRGRGMRSRGRGGF
P62633	CNBP	2	27	+	0.0184	0.295	SSNECFKCGRSGHWARECPTGGGRGR
P62633	CNBP	103	128	+	0.0289	0.367	KPGHLARDCDHADEQKCYSCGEFGHI
P62633	CNBP	34	59	+	0.0415	0.438	RGGFTSDRGFQFVSSSLPDICYRCGE
P62633	CNBP	87	112	+	0.0415	0.438	CKEPKREREQCCYNCGKPGHLARDCD
P62633	CNBP	92	117	+	0.0415	0.438	REREQCCYNCGKPGHLARDCDHADEQ
P62633	CNBP	128	153	+	0.0443	0.454	IQKDCTKVKCYRCGETGHVAINCSKT
P62633	CNBP	67	92	+	0.047	0.47	CDLQEDACYNCGRGGHIAKDCKEPKR
P62633	CNBP	94	119	+	0.047	0.47	REQCCYNCGKPGHLARDCDHADEQKC
P62633	CNBP	65	90	+	0.0486	0.479	KDCDLQEDACYNCGRGGHIAKDCKEP
P62633	CNBP	16	41	+	0.0615	0.532	ARECPTGGGRGRGMRSRGRGGFTSDR
P62633	CNBP	19	44	+	0.0615	0.532	CPTGGGRGRGMRSRGRGGFTSDRGFQ
P62633	CNBP	21	46	+	0.0615	0.532	TGGGRGRGMRSRGRGGFTSDRGFQFV
P62633	CNBP	31	56	+	0.0615	0.532	SRGRGGFTSDRGFQFVSSSLPDICYR
P62633	CNBP	33	58	+	0.0615	0.532	GRGGFTSDRGFQFVSSSLPDICYRCG
P62633	CNBP	40	65	+	0.0615	0.532	DRGFQFVSSSLPDICYRCGESGHLAK
P62633	CNBP	60	85	+	0.0615	0.532	SGHLAKDCDLQEDACYNCGRGGHIAK
P62633	CNBP	1	26	+	0.0694	0.537	MSSNECFKCGRSGHWARECPTGGGRG
P62633	CNBP	3	28	+	0.0694	0.537	SNECFKCGRSGHWARECPTGGGRGRG
P62633	CNBP	102	127	+	0.0792	0.553	GKPGHLARDCDHADEQKCYSCGEFGH
P62633	CNBP	82	107	+	0.0835	0.565	HIAKDCKEPKREREQCCYNCGKPGHL
P62633	CNBP	37	62	+	0.0908	0.585	FTSDRGFQFVSSSLPDICYRCGESGH
P62633	CNBP	49	74	+	0.0908	0.585	SLPDICYRCGESGHLAKDCDLQEDAC
Q9NR30	DDX21	736	761	+	3.77e-06	0.00078	GQRDGNRRFRGQREGSRGPRGQRSGG
Q9NR30	DDX21	731	756	+	7.04e-06	0.00141	SRGFRGQRDGNRRFRGQREGSRGPRG
Q9NR30	DDX21	738	763	+	7.04e-06	0.00141	RDGNRRFRGQREGSRGPRGQRSGGGN
Q9NR30	DDX21	718	743	+	1.04e-05	0.00155	REGYGGFRGQREGSRGFRGQRDGNRR
Q9NR30	DDX21	740	765	+	1.14e-05	0.00155	GNRRFRGQREGSRGPRGQRSGGGNKS
Q9NR30	DDX21	701	726	+	2.81e-05	0.00331	RRWQLSVATEQPELEGPREGYGGFRG
Q9NR30	DDX21	713	738	+	3.17e-05	0.0037	ELEGPREGYGGFRGQREGSRGFRGQR
Q9NR30	DDX21	711	736	+	4.9e-05	0.0056	QPELEGPREGYGGFRGQREGSRGFRG
Q9NR30	DDX21	725	750	+	7.32e-05	0.00761	RGQREGSRGFRGQRDGNRRFRGQREG
Q9NR30	DDX21	728	753	+	7.32e-05	0.00761	REGSRGFRGQRDGNRRFRGQREGSRG
Q9NR30	DDX21	735	760	+	7.32e-05	0.00761	RGQRDGNRRFRGQREGSRGPRGQRSG
Q9NR30	DDX21	742	767	+	7.32e-05	0.00761	RRFRGQREGSRGPRGQRSGGGNKSNR
Q9NR30	DDX21	743	768	+	0.000176	0.0125	RFRGQREGSRGPRGQRSGGGNKSNRS
Q9NR30	DDX21	726	751	+	0.000239	0.0167	GQREGSRGFRGQRDGNRRFRGQREGS
Q9NR30	DDX21	721	746	+	0.000267	0.0185	YGGFRGQREGSRGFRGQRDGNRRFRG
Q9NR30	DDX21	737	762	+	0.00042	0.0276	QRDGNRRFRGQREGSRGPRGQRSGGG
Q9NR30	DDX21	741	766	+	0.00042	0.0276	NRRFRGQREGSRGPRGQRSGGGNKSN
Q9NR30	DDX21	747	772	+	0.000498	0.032	QREGSRGPRGQRSGGGNKSNRSQNKG
Q9NR30	DDX21	720	745	+	0.0006	0.033	GYGGFRGQREGSRGFRGQRDGNRRFR
Q9NR30	DDX21	751	776	+	0.0006	0.033	SRGPRGQRSGGGNKSNRSQNKGQKRS
Q9NR30	DDX21	752	777	+	0.0006	0.033	RGPRGQRSGGGNKSNRSQNKGQKRSF
Q9NR30	DDX21	712	737	+	0.000686	0.033	PELEGPREGYGGFRGQREGSRGFRGQ
Q9NR30	DDX21	715	740	+	0.000686	0.033	EGPREGYGGFRGQREGSRGFRGQRDG
Q9NR30	DDX21	723	748	+	0.000899	0.0407	GFRGQREGSRGFRGQRDGNRRFRGQR
Q9NR30	DDX21	733	758	+	0.000899	0.0407	GFRGQRDGNRRFRGQREGSRGPRGQR
Q9NR30	DDX21	287	312	+	0.00138	0.0591	LSVACFYGGTPYGGQFERMRNGIDIL
Q9NR30	DDX21	299	324	+	0.00196	0.0786	GGQFERMRNGIDILVGTPGRIKDHIQ
Q9NR30	DDX21	748	773	+	0.00196	0.0786	REGSRGPRGQRSGGGNKSNRSQNKGQ
Q9NR30	DDX21	279	304	+	0.00197	0.0791	DFSDITKKLSVACFYGGTPYGGQFER
Q9NR30	DDX21	750	775	+	0.00241	0.0935	GSRGPRGQRSGGGNKSNRSQNKGQKR
Q9NR30	DDX21	306	331	+	0.00309	0.109	RNGIDILVGTPGRIKDHIQNGKLDLT
Q9NR30	DDX21	724	749	+	0.00309	0.109	FRGQREGSRGFRGQRDGNRRFRGQRE
Q9NR30	DDX21	732	757	+	0.00309	0.109	RGFRGQRDGNRRFRGQREGSRGPRGQ
Q9NR30	DDX21	745	770	+	0.00309	0.109	RGQREGSRGPRGQRSGGGNKSNRSQN
Q9NR30	DDX21	746	771	+	0.00309	0.109	GQREGSRGPRGQRSGGGNKSNRSQNK
Q9NR30	DDX21	292	317	+	0.0038	0.113	FYGGTPYGGQFERMRNGIDILVGTPG
Q9NR30	DDX21	708	733	+	0.0038	0.113	ATEQPELEGPREGYGGFRGQREGSRG
Q9NR30	DDX21	758	783	+	0.0052	0.137	RSGGGNKSNRSQNKGQKRSFSKAFGQ
Q9NR30	DDX21	215	240	+	0.00571	0.147	KTFHHVYSGKDLIAQARTGTGKTFSF
Q9NR30	DDX21	517	542	+	0.00811	0.189	DVESYIHRSGRTGRAGRTGVCICFYQ
Q9NR30	DDX21	754	779	+	0.00811	0.189	PRGQRSGGGNKSNRSQNKGQKRSFSK
Q9NR30	DDX21	426	451	+	0.0103	0.225	VIGDVIRVYSGHQGRTIIFCETKKEA
Q9NR30	DDX21	467	492	+	0.0103	0.225	LHGDIPQKQREITLKGFRNGSFGVLV
Q9NR30	DDX21	514	539	+	0.0103	0.225	PPKDVESYIHRSGRTGRAGRTGVCIC
Q9NR30	DDX21	301	326	+	0.0127	0.256	QFERMRNGIDILVGTPGRIKDHIQNG
Q9NR30	DDX21	524	549	+	0.0127	0.256	RSGRTGRAGRTGVCICFYQHKEEYQL
Q9NR30	DDX21	706	731	+	0.0127	0.256	SVATEQPELEGPREGYGGFRGQREGS
Q9NR30	DDX21	716	741	+	0.0127	0.256	GPREGYGGFRGQREGSRGFRGQRDGN
Q9NR30	DDX21	719	744	+	0.0127	0.256	EGYGGFRGQREGSRGFRGQRDGNRRF
Q9NR30	DDX21	729	754	+	0.0127	0.256	EGSRGFRGQRDGNRRFRGQREGSRGP
Q9NR30	DDX21	730	755	+	0.0127	0.256	GSRGFRGQRDGNRRFRGQREGSRGPR
Q9NR30	DDX21	739	764	+	0.0127	0.256	DGNRRFRGQREGSRGPRGQRSGGGNK
Q9NR30	DDX21	304	329	+	0.0171	0.295	RMRNGIDILVGTPGRIKDHIQNGKLD
Q9NR30	DDX21	478	503	+	0.0171	0.295	ITLKGFRNGSFGVLVATNVAARGLDI
Q9NR30	DDX21	722	747	+	0.0171	0.295	GGFRGQREGSRGFRGQRDGNRRFRGQ
Q9NR30	DDX21	744	769	+	0.0171	0.295	FRGQREGSRGPRGQRSGGGNKSNRSQ
Q9NR30	DDX21	705	730	+	0.0184	0.295	LSVATEQPELEGPREGYGGFRGQREG
Q9NR30	DDX21	714	739	+	0.0184	0.295	LEGPREGYGGFRGQREGSRGFRGQRD
Q9NR30	DDX21	755	780	+	0.019	0.295	RGQRSGGGNKSNRSQNKGQKRSFSKA
Q9NR30	DDX21	537	562	+	0.019	0.295	CICFYQHKEEYQLVQVEQKAGIKFKR
Q9NR30	DDX21	5	30	+	0.0229	0.329	LRSDAGLESDTAMKKGETLRKQTEEK
Q9NR30	DDX21	696	721	+	0.0229	0.329	KWHDSRRWQLSVATEQPELEGPREGY
Q9NR30	DDX21	460	485	+	0.025	0.333	IKQDAQSLHGDIPQKQREITLKGFRN
Q9NR30	DDX21	185	210	+	0.0268	0.35	EGAFSNFPISEETIKLLKGRGVTFLF
Q9NR30	DDX21	187	212	+	0.0268	0.35	AFSNFPISEETIKLLKGRGVTFLFPI
Q9NR30	DDX21	421	446	+	0.0268	0.35	TQRAAVIGDVIRVYSGHQGRTIIFCE
Q9NR30	DDX21	465	490	+	0.0268	0.35	QSLHGDIPQKQREITLKGFRNGSFGV
Q9NR30	DDX21	248	273	+	0.0289	0.367	LHGELQDRKRGRAPQVLVLAPTRELA
Q9NR30	DDX21	581	606	+	0.0292	0.369	RLLDSVPPTAISHFKQSAEKLIEEKG
Q9NR30	DDX21	254	279	+	0.0303	0.375	DRKRGRAPQVLVLAPTRELANQVSKD
Q9NR30	DDX21	310	335	+	0.0308	0.38	DILVGTPGRIKDHIQNGKLDLTKLKH
Q9NR30	DDX21	424	449	+	0.0308	0.38	AAVIGDVIRVYSGHQGRTIIFCETKK
Q9NR30	DDX21	646	671	+	0.0308	0.38	EMPNISYAWKELKEQLGEEIDSKVKG
Q9NR30	DDX21	240	265	+	0.0415	0.438	FAIPLIEKLHGELQDRKRGRAPQVLV
Q9NR30	DDX21	423	448	+	0.0415	0.438	RAAVIGDVIRVYSGHQGRTIIFCETK
Q9NR30	DDX21	518	543	+	0.0415	0.438	VESYIHRSGRTGRAGRTGVCICFYQH
Q9NR30	DDX21	521	546	+	0.0415	0.438	YIHRSGRTGRAGRTGVCICFYQHKEE
Q9NR30	DDX21	527	552	+	0.0415	0.438	RTGRAGRTGVCICFYQHKEEYQLVQV
Q9NR30	DDX21	695	720	+	0.0415	0.438	EKWHDSRRWQLSVATEQPELEGPREG
Q9NR30	DDX21	727	752	+	0.0415	0.438	QREGSRGFRGQRDGNRRFRGQREGSR
Q9NR30	DDX21	660	685	+	0.0427	0.446	QLGEEIDSKVKGMVFLKGKLGVCFDV
Q9NR30	DDX21	461	486	+	0.044	0.453	KQDAQSLHGDIPQKQREITLKGFRNG
Q9NR30	DDX21	1	26	+	0.047	0.47	MPGKLRSDAGLESDTAMKKGETLRKQ
Q9NR30	DDX21	212	237	+	0.047	0.47	IQAKTFHHVYSGKDLIAQARTGTGKT
Q9NR30	DDX21	520	545	+	0.047	0.47	SYIHRSGRTGRAGRTGVCICFYQHKE
Q9NR30	DDX21	225	250	+	0.0615	0.532	DLIAQARTGTGKTFSFAIPLIEKLHG
Q9NR30	DDX21	285	310	+	0.0615	0.532	KKLSVACFYGGTPYGGQFERMRNGID
Q9NR30	DDX21	289	314	+	0.0615	0.532	VACFYGGTPYGGQFERMRNGIDILVG
Q9NR30	DDX21	297	322	+	0.0615	0.532	PYGGQFERMRNGIDILVGTPGRIKDH
Q9NR30	DDX21	298	323	+	0.0615	0.532	YGGQFERMRNGIDILVGTPGRIKDHI
Q9NR30	DDX21	418	443	+	0.0615	0.532	CHWTQRAAVIGDVIRVYSGHQGRTII
Q9NR30	DDX21	464	489	+	0.0615	0.532	AQSLHGDIPQKQREITLKGFRNGSFG
Q9NR30	DDX21	471	496	+	0.0615	0.532	IPQKQREITLKGFRNGSFGVLVATNV
Q9NR30	DDX21	480	505	+	0.0615	0.532	LKGFRNGSFGVLVATNVAARGLDIPE
Q9NR30	DDX21	510	535	+	0.0615	0.532	IQSSPPKDVESYIHRSGRTGRAGRTG
Q9NR30	DDX21	511	536	+	0.0615	0.532	QSSPPKDVESYIHRSGRTGRAGRTGV
Q9NR30	DDX21	513	538	+	0.0615	0.532	SPPKDVESYIHRSGRTGRAGRTGVCI
Q9NR30	DDX21	516	541	+	0.0615	0.532	KDVESYIHRSGRTGRAGRTGVCICFY
Q9NR30	DDX21	519	544	+	0.0615	0.532	ESYIHRSGRTGRAGRTGVCICFYQHK
Q9NR30	DDX21	522	547	+	0.0615	0.532	IHRSGRTGRAGRTGVCICFYQHKEEY
Q9NR30	DDX21	700	725	+	0.0615	0.532	SRRWQLSVATEQPELEGPREGYGGFR
Q9NR30	DDX21	702	727	+	0.0615	0.532	RWQLSVATEQPELEGPREGYGGFRGQ
Q9NR30	DDX21	709	734	+	0.0615	0.532	TEQPELEGPREGYGGFRGQREGSRGF
Q9NR30	DDX21	717	742	+	0.0615	0.532	PREGYGGFRGQREGSRGFRGQRDGNR
Q9NR30	DDX21	734	759	+	0.0615	0.532	FRGQRDGNRRFRGQREGSRGPRGQRS
Q9NR30	DDX21	749	774	+	0.0615	0.532	EGSRGPRGQRSGGGNKSNRSQNKGQK
Q9NR30	DDX21	757	782	+	0.0615	0.532	QRSGGGNKSNRSQNKGQKRSFSKAFG
Q9NR30	DDX21	296	321	+	0.0634	0.537	TPYGGQFERMRNGIDILVGTPGRIKD
Q9NR30	DDX21	284	309	+	0.0694	0.537	TKKLSVACFYGGTPYGGQFERMRNGI
Q9NR30	DDX21	286	311	+	0.0694	0.537	KLSVACFYGGTPYGGQFERMRNGIDI
Q9NR30	DDX21	290	315	+	0.0694	0.537	ACFYGGTPYGGQFERMRNGIDILVGT
Q9NR30	DDX21	707	732	+	0.0694	0.537	VATEQPELEGPREGYGGFRGQREGSR
Q9NR30	DDX21	710	735	+	0.0694	0.537	EQPELEGPREGYGGFRGQREGSRGFR
Q9NR30	DDX21	251	276	+	0.0732	0.537	ELQDRKRGRAPQVLVLAPTRELANQV
Q9NR30	DDX21	326	351	+	0.0754	0.539	GKLDLTKLKHVVLDEVDQMLDMGFAD
Q9NR30	DDX21	269	294	+	0.0792	0.553	TRELANQVSKDFSDITKKLSVACFYG
Q9NR30	DDX21	12	37	+	0.0835	0.565	ESDTAMKKGETLRKQTEEKEKKEKPK
Q9NR30	DDX21	199	224	+	0.0835	0.565	KLLKGRGVTFLFPIQAKTFHHVYSGK
Q9NR30	DDX21	459	484	+	0.0835	0.565	AIKQDAQSLHGDIPQKQREITLKGFR
Q9NR30	DDX21	528	553	+	0.0835	0.565	TGRAGRTGVCICFYQHKEEYQLVQVE
Q9NR30	DDX21	697	722	+	0.0835	0.565	WHDSRRWQLSVATEQPELEGPREGYG
Q9NR30	DDX21	338	363	+	0.0859	0.57	LDEVDQMLDMGFADQVEEILSVAYKK
Q9NR30	DDX21	318	343	+	0.0908	0.585	RIKDHIQNGKLDLTKLKHVVLDEVDQ
Q9NR30	DDX21	622	647	+	0.0908	0.585	TSVDQRSLINSNVGFVTMILQCSIEM
O43143	DHX15	27	52	+	0.000778	0.0358	RDRDRDREDRSKDRDRERDRGDRERE
O43143	DHX15	32	57	+	0.000778	0.0358	DREDRSKDRDRERDRGDREREREKEK
O43143	DHX15	14	39	+	0.00147	0.0629	PSGKKRAGTDGKDRDRDRDREDRSKD
O43143	DHX15	145	170	+	0.00169	0.0709	RFTDILVRHQSFVLVGETGSGKTTQI
O43143	DHX15	25	50	+	0.00462	0.126	KDRDRDRDREDRSKDRDRERDRGDRE
O43143	DHX15	29	54	+	0.00462	0.126	RDRDREDRSKDRDRERDRGDRERERE
O43143	DHX15	36	61	+	0.00462	0.126	RSKDRDRERDRGDREREREKEKEKEL
O43143	DHX15	45	70	+	0.00462	0.126	DRGDREREREKEKEKELRASTNAMLI
O43143	DHX15	34	59	+	0.00475	0.126	EDRSKDRDRERDRGDREREREKEKEK
O43143	DHX15	39	64	+	0.00475	0.126	DRDRERDRGDREREREKEKEKELRAS
O43143	DHX15	140	165	+	0.00565	0.146	WEYKDRFTDILVRHQSFVLVGETGSG
O43143	DHX15	12	37	+	0.0075	0.177	DYPSGKKRAGTDGKDRDRDRDREDRS
O43143	DHX15	253	278	+	0.00939	0.211	RYGVIILDEAHERTLATDILMGVLKE
O43143	DHX15	464	489	+	0.00939	0.211	ASAQQRAGRAGRTRPGKCFRLYTEKA
O43143	DHX15	458	483	+	0.0127	0.256	VTAISKASAQQRAGRAGRTRPGKCFR
O43143	DHX15	463	488	+	0.0127	0.256	KASAQQRAGRAGRTRPGKCFRLYTEK
O43143	DHX15	1	26	+	0.0141	0.273	MSKRHRLDLGEDYPSGKKRAGTDGKD
O43143	DHX15	6	31	+	0.0171	0.295	RLDLGEDYPSGKKRAGTDGKDRDRDR
O43143	DHX15	8	33	+	0.0171	0.295	DLGEDYPSGKKRAGTDGKDRDRDRDR
O43143	DHX15	133	158	+	0.0186	0.295	KRLQLPVWEYKDRFTDILVRHQSFVL
O43143	DHX15	23	48	+	0.0191	0.295	DGKDRDRDRDREDRSKDRDRERDRGD
O43143	DHX15	30	55	+	0.0192	0.295	DRDREDRSKDRDRERDRGDREREREK
O43143	DHX15	675	700	+	0.0201	0.305	RRSTDFTSRDYYINIRKALVTGYFMQ
O43143	DHX15	178	203	+	0.0211	0.315	MRSLPGPKRGVACTQPRRVAAMSVAQ
O43143	DHX15	189	214	+	0.0211	0.315	ACTQPRRVAAMSVAQRVADEMDVMLG
O43143	DHX15	35	60	+	0.0214	0.317	DRSKDRDRERDRGDREREREKEKEKE
O43143	DHX15	611	636	+	0.0217	0.319	DEAKMRFAHIDGDHLTLLNVYHAFKQ
O43143	DHX15	706	731	+	0.0219	0.321	RTGHYLTVKDNQVVQLHPSTVLDHKP
O43143	DHX15	676	701	+	0.0229	0.329	RSTDFTSRDYYINIRKALVTGYFMQV
O43143	DHX15	19	44	+	0.0248	0.331	RAGTDGKDRDRDRDREDRSKDRDRER
O43143	DHX15	26	51	+	0.0248	0.331	DRDRDRDREDRSKDRDRERDRGDRER
O43143	DHX15	37	62	+	0.0248	0.331	SKDRDRERDRGDREREREKEKEKELR
O43143	DHX15	43	68	+	0.0248	0.331	ERDRGDREREREKEKEKELRASTNAM
O43143	DHX15	264	289	+	0.0248	0.331	ERTLATDILMGVLKEVVRQRSDLKVI
O43143	DHX15	471	496	+	0.0248	0.331	GRAGRTRPGKCFRLYTEKAYKTEMQD
O43143	DHX15	671	696	+	0.0248	0.331	FNLPRRSTDFTSRDYYINIRKALVTG
O43143	DHX15	453	478	+	0.0289	0.367	VESLLVTAISKASAQQRAGRAGRTRP
O43143	DHX15	31	56	+	0.0303	0.375	RDREDRSKDRDRERDRGDREREREKE
O43143	DHX15	5	30	+	0.0331	0.397	HRLDLGEDYPSGKKRAGTDGKDRDRD
O43143	DHX15	22	47	+	0.0415	0.438	TDGKDRDRDRDREDRSKDRDRERDRG
O43143	DHX15	167	192	+	0.0415	0.438	TTQIPQWCVEYMRSLPGPKRGVACTQ
O43143	DHX15	174	199	+	0.0415	0.438	CVEYMRSLPGPKRGVACTQPRRVAAM
O43143	DHX15	179	204	+	0.0415	0.438	RSLPGPKRGVACTQPRRVAAMSVAQR
O43143	DHX15	203	228	+	0.0415	0.438	QRVADEMDVMLGQEVGYSIRFEDCSS
O43143	DHX15	398	423	+	0.0415	0.438	QRIFEPPPPKKQNGAIGRKVVVSTNI
O43143	DHX15	466	491	+	0.0415	0.438	AQQRAGRAGRTRPGKCFRLYTEKAYK
O43143	DHX15	469	494	+	0.0415	0.438	RAGRAGRTRPGKCFRLYTEKAYKTEM
O43143	DHX15	470	495	+	0.0415	0.438	AGRAGRTRPGKCFRLYTEKAYKTEMQ
O43143	DHX15	683	708	+	0.0415	0.438	RDYYINIRKALVTGYFMQVAHLERTG
O43143	DHX15	549	574	+	0.0443	0.454	LNDDGDLTELGSMMAEFPLDPQLAKM
O43143	DHX15	210	235	+	0.047	0.47	DVMLGQEVGYSIRFEDCSSAKTILKY
O43143	DHX15	456	481	+	0.047	0.47	LLVTAISKASAQQRAGRAGRTRPGKC
O43143	DHX15	3	28	+	0.0615	0.532	KRHRLDLGEDYPSGKKRAGTDGKDRD
O43143	DHX15	147	172	+	0.0615	0.532	TDILVRHQSFVLVGETGSGKTTQIPQ
O43143	DHX15	152	177	+	0.0615	0.532	RHQSFVLVGETGSGKTTQIPQWCVEY
O43143	DHX15	356	381	+	0.0615	0.532	LTGQEEIDEACKRIKREVDDLGPEVG
O43143	DHX15	161	186	+	0.0634	0.537	ETGSGKTTQIPQWCVEYMRSLPGPKR
O43143	DHX15	649	674	+	0.0714	0.537	INYRSLMSADNVRQQLSRIMDRFNLP
O43143	DHX15	42	67	+	0.0732	0.537	RERDRGDREREREKEKEKELRASTNA
O43143	DHX15	126	151	+	0.0732	0.537	RYYDILKKRLQLPVWEYKDRFTDILV
O43143	DHX15	666	691	+	0.0732	0.537	RIMDRFNLPRRSTDFTSRDYYINIRK
O43143	DHX15	21	46	+	0.075	0.537	GTDGKDRDRDRDREDRSKDRDRERDR
O43143	DHX15	24	49	+	0.075	0.537	GKDRDRDRDREDRSKDRDRERDRGDR
O43143	DHX15	28	53	+	0.075	0.537	DRDRDREDRSKDRDRERDRGDRERER
O43143	DHX15	41	66	+	0.075	0.537	DRERDRGDREREREKEKEKELRASTN
O43143	DHX15	44	69	+	0.075	0.537	RDRGDREREREKEKEKELRASTNAML
O43143	DHX15	46	71	+	0.075	0.537	RGDREREREKEKEKELRASTNAMLIS
O43143	DHX15	664	689	+	0.075	0.537	LSRIMDRFNLPRRSTDFTSRDYYINI
O43143	DHX15	669	694	+	0.075	0.537	DRFNLPRRSTDFTSRDYYINIRKALV
O43143	DHX15	670	695	+	0.075	0.537	RFNLPRRSTDFTSRDYYINIRKALVT
O43143	DHX15	277	302	+	0.0792	0.553	KEVVRQRSDLKVIVMSATLDAGKFQI
O43143	DHX15	332	357	+	0.0792	0.553	LEAAIRTVIQIHMCEEEEGDLLLFLT
O43143	DHX15	504	529	+	0.0792	0.553	RSNLGSVVLQLKKLGIDDLVHFDFMD
O43143	DHX15	499	524	+	0.0835	0.565	YPEILRSNLGSVVLQLKKLGIDDLVH
O43143	DHX15	33	58	+	0.0848	0.566	REDRSKDRDRERDRGDREREREKEKE
O43143	DHX15	20	45	+	0.0908	0.585	AGTDGKDRDRDRDREDRSKDRDRERD
O43143	DHX15	38	63	+	0.0908	0.585	KDRDRERDRGDREREREKEKEKELRA
O43143	DHX15	204	229	+	0.0908	0.585	RVADEMDVMLGQEVGYSIRFEDCSSA
O43143	DHX15	282	307	+	0.0908	0.585	QRSDLKVIVMSATLDAGKFQIYFDNC
O43143	DHX15	371	396	+	0.0908	0.585	REVDDLGPEVGDIKIIPLYSTLPPQQ
Q7L2E3	DHX30	773	798	+	1.88e-05	0.00222	RANVIQRRGRAGRCQSGFAYHLFPRS
Q7L2E3	DHX30	1018	1043	+	0.000136	0.00977	VLMAGLYPNLIQVRQGKVTRQGKFKP
Q7L2E3	DHX30	1109	1134	+	0.00105	0.0467	IRDDGRRATISLSDSDLLRLEGDSRT
Q7L2E3	DHX30	780	805	+	0.00111	0.0487	RGRAGRCQSGFAYHLFPRSRLEKMVP
Q7L2E3	DHX30	768	793	+	0.00196	0.0786	TVWVSRANVIQRRGRAGRCQSGFAYH
Q7L2E3	DHX30	166	191	+	0.00309	0.109	RQLNPESIRPGGPGGLSRSLGREEEE
Q7L2E3	DHX30	168	193	+	0.00309	0.109	LNPESIRPGGPGGLSRSLGREEEEDE
Q7L2E3	DHX30	1108	1133	+	0.00462	0.126	HIRDDGRRATISLSDSDLLRLEGDSR
Q7L2E3	DHX30	1135	1160	+	0.00475	0.126	VRLLKELRRALGRMVERSLRSELAAL
Q7L2E3	DHX30	1142	1167	+	0.00475	0.126	RRALGRMVERSLRSELAALPPSVQEE
Q7L2E3	DHX30	105	130	+	0.0053	0.139	KKIDAERQAAAAACQLFKGWGLLGPR
Q7L2E3	DHX30	778	803	+	0.00588	0.15	QRRGRAGRCQSGFAYHLFPRSRLEKM
Q7L2E3	DHX30	1103	1128	+	0.00659	0.165	TDGDVHIRDDGRRATISLSDSDLLRL
Q7L2E3	DHX30	1121	1146	+	0.00659	0.165	SDSDLLRLEGDSRTVRLLKELRRALG
Q7L2E3	DHX30	1128	1153	+	0.00659	0.165	LEGDSRTVRLLKELRRALGRMVERSL
Q7L2E3	DHX30	579	604	+	0.0075	0.177	QRLNPALRLVLMSATGDNERFSRYFG
Q7L2E3	DHX30	779	804	+	0.0075	0.177	RRGRAGRCQSGFAYHLFPRSRLEKMV
Q7L2E3	DHX30	1126	1151	+	0.0075	0.177	LRLEGDSRTVRLLKELRRALGRMVER
Q7L2E3	DHX30	675	700	+	0.00873	0.201	LPGWQEIKGVQQRLQEALGMHESKYL
Q7L2E3	DHX30	586	611	+	0.00939	0.211	RLVLMSATGDNERFSRYFGGCPVIKV
Q7L2E3	DHX30	592	617	+	0.0103	0.225	ATGDNERFSRYFGGCPVIKVPGFMYP
Q7L2E3	DHX30	648	673	+	0.0103	0.225	CALDLDLVTDLVLHIDARGEPGGILC
Q7L2E3	DHX30	155	180	+	0.0127	0.256	RPEPTMPPTSWRQLNPESIRPGGPGG
Q7L2E3	DHX30	508	533	+	0.0127	0.256	GPSLRRNVGFQVRLESKPPSRGGALL
Q7L2E3	DHX30	1031	1056	+	0.0127	0.256	RQGKVTRQGKFKPNSVTYRTKSGNIL
Q7L2E3	DHX30	595	620	+	0.0141	0.273	DNERFSRYFGGCPVIKVPGFMYPVKE
Q7L2E3	DHX30	658	683	+	0.0141	0.273	LVLHIDARGEPGGILCFLPGWQEIKG
Q7L2E3	DHX30	161	186	+	0.0171	0.295	PPTSWRQLNPESIRPGGPGGLSRSLG
Q7L2E3	DHX30	164	189	+	0.0171	0.295	SWRQLNPESIRPGGPGGLSRSLGREE
Q7L2E3	DHX30	175	200	+	0.0171	0.295	PGGPGGLSRSLGREEEEDEEEELEEG
Q7L2E3	DHX30	668	693	+	0.0171	0.295	PGGILCFLPGWQEIKGVQQRLQEALG
Q7L2E3	DHX30	951	976	+	0.0185	0.295	RWQDRSSRENYLEENLLYAPSLRFIH
Q7L2E3	DHX30	967	992	+	0.0189	0.295	LYAPSLRFIHGLIKQFSENIYEAFLV
Q7L2E3	DHX30	98	123	+	0.019	0.295	EVEGYGSKKIDAERQAAAAACQLFKG
Q7L2E3	DHX30	123	148	+	0.0201	0.305	GWGLLGPRNELFDAAKYRVLADRFGS
Q7L2E3	DHX30	511	536	+	0.0201	0.305	LRRNVGFQVRLESKPPSRGGALLFCT
Q7L2E3	DHX30	580	605	+	0.0201	0.305	RLNPALRLVLMSATGDNERFSRYFGG
Q7L2E3	DHX30	767	792	+	0.0201	0.305	ETVWVSRANVIQRRGRAGRCQSGFAY
Q7L2E3	DHX30	772	797	+	0.0201	0.305	SRANVIQRRGRAGRCQSGFAYHLFPR
Q7L2E3	DHX30	1064	1089	+	0.0201	0.305	REATRLRSRWLTYFMAVKSNGSVFVR
Q7L2E3	DHX30	455	480	+	0.0203	0.308	ISGDTGCGKTTRIPQLLLERYVTEGR
Q7L2E3	DHX30	487	512	+	0.0211	0.315	IITQPRRISAVSVAQRVSHELGPSLR
Q7L2E3	DHX30	337	362	+	0.0248	0.331	ELGETQRRPCTIQVPEPILRKIETFL
Q7L2E3	DHX30	405	430	+	0.0248	0.331	LLEAEEVRLSQSLLELWRRRGPVWQE
Q7L2E3	DHX30	417	442	+	0.0248	0.331	LLELWRRRGPVWQEAPQLPVDPHRDT
Q7L2E3	DHX30	423	448	+	0.0248	0.331	RRGPVWQEAPQLPVDPHRDTILNAIE
Q7L2E3	DHX30	473	498	+	0.0248	0.331	ERYVTEGRGARCNVIITQPRRISAVS
Q7L2E3	DHX30	501	526	+	0.0248	0.331	QRVSHELGPSLRRNVGFQVRLESKPP
Q7L2E3	DHX30	1030	1055	+	0.0248	0.331	VRQGKVTRQGKFKPNSVTYRTKSGNI
Q7L2E3	DHX30	1063	1088	+	0.0248	0.331	NREATRLRSRWLTYFMAVKSNGSVFV
Q7L2E3	DHX30	1110	1135	+	0.0248	0.331	RDDGRRATISLSDSDLLRLEGDSRTV
Q7L2E3	DHX30	1114	1139	+	0.0248	0.331	RRATISLSDSDLLRLEGDSRTVRLLK
Q7L2E3	DHX30	1130	1155	+	0.0248	0.331	GDSRTVRLLKELRRALGRMVERSLRS
Q7L2E3	DHX30	1136	1161	+	0.0248	0.331	RLLKELRRALGRMVERSLRSELAALP
Q7L2E3	DHX30	1137	1162	+	0.0248	0.331	LLKELRRALGRMVERSLRSELAALPP
Q7L2E3	DHX30	27	52	+	0.0268	0.35	PPMCVNPTPGGTISRASRDLLKEFPQ
Q7L2E3	DHX30	591	616	+	0.0268	0.35	SATGDNERFSRYFGGCPVIKVPGFMY
Q7L2E3	DHX30	1163	1188	+	0.0268	0.35	SVQEEHGQLLALLAELLRGPCGSFDV
Q7L2E3	DHX30	435	460	+	0.0289	0.367	PVDPHRDTILNAIEQHPVVVISGDTG
Q7L2E3	DHX30	665	690	+	0.0289	0.367	RGEPGGILCFLPGWQEIKGVQQRLQE
Q7L2E3	DHX30	1024	1049	+	0.0289	0.367	YPNLIQVRQGKVTRQGKFKPNSVTYR
Q7L2E3	DHX30	24	49	+	0.0303	0.375	PRLPPMCVNPTPGGTISRASRDLLKE
Q7L2E3	DHX30	1115	1140	+	0.0303	0.375	RATISLSDSDLLRLEGDSRTVRLLKE
Q7L2E3	DHX30	660	685	+	0.0331	0.397	LHIDARGEPGGILCFLPGWQEIKGVQ
Q7L2E3	DHX30	44	69	+	0.0415	0.438	RDLLKEFPQPKNLLNSVIGRALGISH
Q7L2E3	DHX30	154	179	+	0.0415	0.438	WRPEPTMPPTSWRQLNPESIRPGGPG
Q7L2E3	DHX30	182	207	+	0.0415	0.438	SRSLGREEEEDEEEELEEGTIDVTDF
Q7L2E3	DHX30	461	486	+	0.0415	0.438	CGKTTRIPQLLLERYVTEGRGARCNV
Q7L2E3	DHX30	466	491	+	0.0415	0.438	RIPQLLLERYVTEGRGARCNVIITQP
Q7L2E3	DHX30	468	493	+	0.0415	0.438	PQLLLERYVTEGRGARCNVIITQPRR
Q7L2E3	DHX30	495	520	+	0.0415	0.438	SAVSVAQRVSHELGPSLRRNVGFQVR
Q7L2E3	DHX30	506	531	+	0.0415	0.438	ELGPSLRRNVGFQVRLESKPPSRGGA
Q7L2E3	DHX30	507	532	+	0.0415	0.438	LGPSLRRNVGFQVRLESKPPSRGGAL
Q7L2E3	DHX30	512	537	+	0.0415	0.438	RRNVGFQVRLESKPPSRGGALLFCTV
Q7L2E3	DHX30	513	538	+	0.0415	0.438	RNVGFQVRLESKPPSRGGALLFCTVG
Q7L2E3	DHX30	763	788	+	0.0415	0.438	VSCLETVWVSRANVIQRRGRAGRCQS
Q7L2E3	DHX30	766	791	+	0.0415	0.438	LETVWVSRANVIQRRGRAGRCQSGFA
Q7L2E3	DHX30	774	799	+	0.0415	0.438	ANVIQRRGRAGRCQSGFAYHLFPRSR
Q7L2E3	DHX30	1037	1062	+	0.0415	0.438	RQGKFKPNSVTYRTKSGNILLHKSTI
Q7L2E3	DHX30	376	401	+	0.047	0.47	LRLQSDDILPLGKDSGPLSDPITGKP
Q7L2E3	DHX30	439	464	+	0.047	0.47	HRDTILNAIEQHPVVVISGDTGCGKT
Q7L2E3	DHX30	500	525	+	0.047	0.47	AQRVSHELGPSLRRNVGFQVRLESKP
Q7L2E3	DHX30	519	544	+	0.047	0.47	VRLESKPPSRGGALLFCTVGILLRKL
Q7L2E3	DHX30	378	403	+	0.0486	0.479	LQSDDILPLGKDSGPLSDPITGKPYV
Q7L2E3	DHX30	110	135	+	0.0615	0.532	ERQAAAAACQLFKGWGLLGPRNELFD
Q7L2E3	DHX30	159	184	+	0.0615	0.532	TMPPTSWRQLNPESIRPGGPGGLSRS
Q7L2E3	DHX30	165	190	+	0.0615	0.532	WRQLNPESIRPGGPGGLSRSLGREEE
Q7L2E3	DHX30	167	192	+	0.0615	0.532	QLNPESIRPGGPGGLSRSLGREEEED
Q7L2E3	DHX30	169	194	+	0.0615	0.532	NPESIRPGGPGGLSRSLGREEEEDEE
Q7L2E3	DHX30	170	195	+	0.0615	0.532	PESIRPGGPGGLSRSLGREEEEDEEE
Q7L2E3	DHX30	171	196	+	0.0615	0.532	ESIRPGGPGGLSRSLGREEEEDEEEE
Q7L2E3	DHX30	178	203	+	0.0615	0.532	PGGLSRSLGREEEEDEEEELEEGTID
Q7L2E3	DHX30	447	472	+	0.0615	0.532	IEQHPVVVISGDTGCGKTTRIPQLLL
Q7L2E3	DHX30	449	474	+	0.0615	0.532	QHPVVVISGDTGCGKTTRIPQLLLER
Q7L2E3	DHX30	514	539	+	0.0615	0.532	NVGFQVRLESKPPSRGGALLFCTVGI
Q7L2E3	DHX30	520	545	+	0.0615	0.532	RLESKPPSRGGALLFCTVGILLRKLQ
Q7L2E3	DHX30	527	552	+	0.0615	0.532	SRGGALLFCTVGILLRKLQSNPSLEG
Q7L2E3	DHX30	584	609	+	0.0615	0.532	ALRLVLMSATGDNERFSRYFGGCPVI
Q7L2E3	DHX30	659	684	+	0.0615	0.532	VLHIDARGEPGGILCFLPGWQEIKGV
Q7L2E3	DHX30	661	686	+	0.0694	0.537	HIDARGEPGGILCFLPGWQEIKGVQQ
Q7L2E3	DHX30	662	687	+	0.0694	0.537	IDARGEPGGILCFLPGWQEIKGVQQR
Q7L2E3	DHX30	111	136	+	0.0705	0.537	RQAAAAACQLFKGWGLLGPRNELFDA
Q7L2E3	DHX30	338	363	+	0.0705	0.537	LGETQRRPCTIQVPEPILRKIETFLN
Q7L2E3	DHX30	2	27	+	0.0707	0.537	FSLDSFRKDRAQHRQRQCKLPPPRLP
Q7L2E3	DHX30	476	501	+	0.0714	0.537	VTEGRGARCNVIITQPRRISAVSVAQ
Q7L2E3	DHX30	939	964	+	0.0714	0.537	FVRAVAGWEEVLRWQDRSSRENYLEE
Q7L2E3	DHX30	218	243	+	0.0732	0.537	PLRDSRGSSFEMTDDDSAIRALTQFP
Q7L2E3	DHX30	877	902	+	0.0732	0.537	ISTDPRLAKAIVLAAIFRCLHPLLVV
Q7L2E3	DHX30	8	33	+	0.075	0.537	RKDRAQHRQRQCKLPPPRLPPMCVNP
Q7L2E3	DHX30	10	35	+	0.075	0.537	DRAQHRQRQCKLPPPRLPPMCVNPTP
Q7L2E3	DHX30	474	499	+	0.075	0.537	RYVTEGRGARCNVIITQPRRISAVSV
Q7L2E3	DHX30	204	229	+	0.0792	0.553	VTDFLSMTQQDSHAPLRDSRGSSFEM
Q7L2E3	DHX30	494	519	+	0.0792	0.553	ISAVSVAQRVSHELGPSLRRNVGFQV
Q7L2E3	DHX30	335	360	+	0.0835	0.565	LRELGETQRRPCTIQVPEPILRKIET
Q7L2E3	DHX30	365	390	+	0.0835	0.565	YPVESSWIAPELRLQSDDILPLGKDS
Q7L2E3	DHX30	415	440	+	0.0835	0.565	QSLLELWRRRGPVWQEAPQLPVDPHR
Q7L2E3	DHX30	858	883	+	0.0835	0.565	IGVLDQREYLTTLGQRLAHISTDPRL
Q7L2E3	DHX30	1151	1176	+	0.0835	0.565	RSLRSELAALPPSVQEEHGQLLALLA
Q7L2E3	DHX30	289	314	+	0.0848	0.566	TFVAKGRRKAEAENKAAALACKKLKS
Q7L2E3	DHX30	901	926	+	0.0848	0.566	VVVSCLTRDPFSSSLQNRAEVDKVKA
Q7L2E3	DHX30	203	228	+	0.0908	0.585	DVTDFLSMTQQDSHAPLRDSRGSSFE
Q7L2E3	DHX30	211	236	+	0.0908	0.585	TQQDSHAPLRDSRGSSFEMTDDDSAI
Q7L2E3	DHX30	739	764	+	0.0908	0.585	TINDIVHVVDSGLHKEERYDLKTKVS
Q7L2E3	DHX30	932	957	+	0.0908	0.585	SGSDHLAFVRAVAGWEEVLRWQDRSS
Q7L2E3	DHX30	1119	1144	+	0.0908	0.585	SLSDSDLLRLEGDSRTVRLLKELRRA
Q9H2U1	DHX36	33	58	+	3.97e-11	2.68e-07	NRGSGGGGGGGGGGRGGRGRHPGHLK
Q9H2U1	DHX36	10	35	+	1e-08	8.78e-06	GRDGGPRSSGGGYGGGPAGGHGGNRG
Q9H2U1	DHX36	28	53	+	1e-08	8.78e-06	GGHGGNRGSGGGGGGGGGGRGGRGRH
Q9H2U1	DHX36	27	52	+	1.01e-08	8.78e-06	AGGHGGNRGSGGGGGGGGGGRGGRGR
Q9H2U1	DHX36	30	55	+	1.01e-08	8.78e-06	HGGNRGSGGGGGGGGGGRGGRGRHPG
Q9H2U1	DHX36	15	40	+	1.26e-07	5.01e-05	PRSSGGGYGGGPAGGHGGNRGSGGGG
Q9H2U1	DHX36	35	60	+	1.26e-07	5.01e-05	GSGGGGGGGGGGRGGRGRHPGHLKGR
Q9H2U1	DHX36	17	42	+	1.28e-07	5.01e-05	SSGGGYGGGPAGGHGGNRGSGGGGGG
Q9H2U1	DHX36	22	47	+	1.28e-07	5.01e-05	YGGGPAGGHGGNRGSGGGGGGGGGGR
Q9H2U1	DHX36	29	54	+	1.28e-07	5.01e-05	GHGGNRGSGGGGGGGGGGRGGRGRHP
Q9H2U1	DHX36	19	44	+	1.28e-07	5.01e-05	GGGYGGGPAGGHGGNRGSGGGGGGGG
Q9H2U1	DHX36	21	46	+	1.28e-07	5.01e-05	GYGGGPAGGHGGNRGSGGGGGGGGGG
Q9H2U1	DHX36	24	49	+	1.28e-07	5.01e-05	GGPAGGHGGNRGSGGGGGGGGGGRGG
Q9H2U1	DHX36	11	36	+	1.36e-06	0.000291	RDGGPRSSGGGYGGGPAGGHGGNRGS
Q9H2U1	DHX36	34	59	+	1.38e-06	0.000291	RGSGGGGGGGGGGRGGRGRHPGHLKG
Q9H2U1	DHX36	16	41	+	1.39e-06	0.000291	RSSGGGYGGGPAGGHGGNRGSGGGGG
Q9H2U1	DHX36	31	56	+	1.39e-06	0.000291	GGNRGSGGGGGGGGGGRGGRGRHPGH
Q9H2U1	DHX36	20	45	+	1.39e-06	0.000291	GGYGGGPAGGHGGNRGSGGGGGGGGG
Q9H2U1	DHX36	23	48	+	1.39e-06	0.000291	GGGPAGGHGGNRGSGGGGGGGGGGRG
Q9H2U1	DHX36	26	51	+	1.39e-06	0.000291	PAGGHGGNRGSGGGGGGGGGGRGGRG
Q9H2U1	DHX36	9	34	+	1.17e-05	0.00155	WGRDGGPRSSGGGYGGGPAGGHGGNR
Q9H2U1	DHX36	4	29	+	1.24e-05	0.00155	DYHQNWGRDGGPRSSGGGYGGGPAGG
Q9H2U1	DHX36	38	63	+	1.3e-05	0.00155	GGGGGGGGGRGGRGRHPGHLKGREIG
Q9H2U1	DHX36	40	65	+	9.48e-05	0.00761	GGGGGGGRGGRGRHPGHLKGREIGMW
Q9H2U1	DHX36	41	66	+	9.48e-05	0.00761	GGGGGGRGGRGRHPGHLKGREIGMWY
Q9H2U1	DHX36	6	31	+	0.000103	0.00761	HQNWGRDGGPRSSGGGYGGGPAGGHG
Q9H2U1	DHX36	3	28	+	0.000104	0.00761	YDYHQNWGRDGGPRSSGGGYGGGPAG
Q9H2U1	DHX36	12	37	+	0.000104	0.00761	DGGPRSSGGGYGGGPAGGHGGNRGSG
Q9H2U1	DHX36	13	38	+	0.000104	0.00761	GGPRSSGGGYGGGPAGGHGGNRGSGG
Q9H2U1	DHX36	18	43	+	0.000104	0.00761	SGGGYGGGPAGGHGGNRGSGGGGGGG
Q9H2U1	DHX36	25	50	+	0.000104	0.00761	GPAGGHGGNRGSGGGGGGGGGGRGGR
Q9H2U1	DHX36	283	308	+	0.000294	0.0204	SCGSGNSTGYQIRLQSRLPRKQGSIL
Q9H2U1	DHX36	5	30	+	0.000686	0.033	YHQNWGRDGGPRSSGGGYGGGPAGGH
Q9H2U1	DHX36	8	33	+	0.0007	0.033	NWGRDGGPRSSGGGYGGGPAGGHGGN
Q9H2U1	DHX36	14	39	+	0.0007	0.033	GPRSSGGGYGGGPAGGHGGNRGSGGG
Q9H2U1	DHX36	36	61	+	0.0007	0.033	SGGGGGGGGGGRGGRGRHPGHLKGRE
Q9H2U1	DHX36	37	62	+	0.0007	0.033	GGGGGGGGGGRGGRGRHPGHLKGREI
Q9H2U1	DHX36	593	618	+	0.00138	0.0591	KANAKQRKGRAGRVQPGHCYHLYNGL
Q9H2U1	DHX36	45	70	+	0.00241	0.0935	GGRGGRGRHPGHLKGREIGMWYAKKQ
Q9H2U1	DHX36	43	68	+	0.00309	0.109	GGGGRGGRGRHPGHLKGREIGMWYAK
Q9H2U1	DHX36	46	71	+	0.00309	0.109	GRGGRGRHPGHLKGREIGMWYAKKQG
Q9H2U1	DHX36	47	72	+	0.00309	0.109	RGGRGRHPGHLKGREIGMWYAKKQGQ
Q9H2U1	DHX36	44	69	+	0.00335	0.113	GGGRGGRGRHPGHLKGREIGMWYAKK
Q9H2U1	DHX36	1	26	+	0.0034	0.113	MSYDYHQNWGRDGGPRSSGGGYGGGP
Q9H2U1	DHX36	42	67	+	0.0038	0.113	GGGGGRGGRGRHPGHLKGREIGMWYA
Q9H2U1	DHX36	7	32	+	0.00395	0.113	QNWGRDGGPRSSGGGYGGGPAGGHGG
Q9H2U1	DHX36	32	57	+	0.00395	0.113	GNRGSGGGGGGGGGGRGGRGRHPGHL
Q9H2U1	DHX36	39	64	+	0.00395	0.113	GGGGGGGGRGGRGRHPGHLKGREIGM
Q9H2U1	DHX36	403	428	+	0.00565	0.146	EKIRYVPEQKEHRSQFKRGFMQGHVN
Q9H2U1	DHX36	410	435	+	0.00565	0.146	EQKEHRSQFKRGFMQGHVNRQEKEEK
Q9H2U1	DHX36	628	653	+	0.00565	0.146	LPEILRTPLEELCLQIKILRLGGIAY
Q9H2U1	DHX36	752	777	+	0.00659	0.165	TRSDHLTVVNAFEGWEEARRRGFRYE
Q9H2U1	DHX36	599	624	+	0.0127	0.256	RKGRAGRVQPGHCYHLYNGLRASLLD
Q9H2U1	DHX36	49	74	+	0.0141	0.273	GRGRHPGHLKGREIGMWYAKKQGQKN
Q9H2U1	DHX36	51	76	+	0.0141	0.273	GRHPGHLKGREIGMWYAKKQGQKNKE
Q9H2U1	DHX36	2	27	+	0.0184	0.295	SYDYHQNWGRDGGPRSSGGGYGGGPA
Q9H2U1	DHX36	158	183	+	0.0211	0.315	RNRSYIDRDSEYLLQENEPDGTLDQK
Q9H2U1	DHX36	290	315	+	0.0211	0.315	TGYQIRLQSRLPRKQGSILYCTTGII
Q9H2U1	DHX36	279	304	+	0.0219	0.321	ERAESCGSGNSTGYQIRLQSRLPRKQ
Q9H2U1	DHX36	153	178	+	0.0248	0.331	KMFRIRNRSYIDRDSEYLLQENEPDG
Q9H2U1	DHX36	246	271	+	0.0248	0.331	DNYIERGKGSACRIVCTQPRRISAIS
Q9H2U1	DHX36	753	778	+	0.0248	0.331	RSDHLTVVNAFEGWEEARRRGFRYEK
Q9H2U1	DHX36	765	790	+	0.0248	0.331	GWEEARRRGFRYEKDYCWEYFLSSNT
Q9H2U1	DHX36	726	751	+	0.0292	0.369	SFKDPFVIPLGKEKIADARRKELAKD
Q9H2U1	DHX36	408	433	+	0.0303	0.375	VPEQKEHRSQFKRGFMQGHVNRQEKE
Q9H2U1	DHX36	239	264	+	0.0415	0.438	QVTQFILDNYIERGKGSACRIVCTQP
Q9H2U1	DHX36	265	290	+	0.0415	0.438	RRISAISVAERVAAERAESCGSGNST
Q9H2U1	DHX36	274	299	+	0.0415	0.438	ERVAAERAESCGSGNSTGYQIRLQSR
Q9H2U1	DHX36	275	300	+	0.0415	0.438	RVAAERAESCGSGNSTGYQIRLQSRL
Q9H2U1	DHX36	280	305	+	0.0415	0.438	RAESCGSGNSTGYQIRLQSRLPRKQG
Q9H2U1	DHX36	295	320	+	0.0415	0.438	RLQSRLPRKQGSILYCTTGIILQWLQ
Q9H2U1	DHX36	600	625	+	0.0415	0.438	KGRAGRVQPGHCYHLYNGLRASLLDD
Q9H2U1	DHX36	602	627	+	0.0415	0.438	RAGRVQPGHCYHLYNGLRASLLDDYQ
Q9H2U1	DHX36	640	665	+	0.0415	0.438	CLQIKILRLGGIAYFLSRLMDPPSNE
Q9H2U1	DHX36	763	788	+	0.0415	0.438	FEGWEEARRRGFRYEKDYCWEYFLSS
Q9H2U1	DHX36	847	872	+	0.0415	0.438	RLNLGKKRKMVKVYTKTDGLVAVHPK
Q9H2U1	DHX36	220	245	+	0.0427	0.446	IDNHQVTVISGETGCGKTTQVTQFIL
Q9H2U1	DHX36	50	75	+	0.0615	0.532	RGRHPGHLKGREIGMWYAKKQGQKNK
Q9H2U1	DHX36	53	78	+	0.0615	0.532	HPGHLKGREIGMWYAKKQGQKNKEAE
Q9H2U1	DHX36	55	80	+	0.0615	0.532	GHLKGREIGMWYAKKQGQKNKEAERQ
Q9H2U1	DHX36	269	294	+	0.0615	0.532	AISVAERVAAERAESCGSGNSTGYQI
Q9H2U1	DHX36	276	301	+	0.0615	0.532	VAAERAESCGSGNSTGYQIRLQSRLP
Q9H2U1	DHX36	588	613	+	0.0615	0.532	AEWVSKANAKQRKGRAGRVQPGHCYH
Q9H2U1	DHX36	596	621	+	0.0615	0.532	AKQRKGRAGRVQPGHCYHLYNGLRAS
Q9H2U1	DHX36	688	713	+	0.0615	0.532	PLGVHLARLPVEPHIGKMILFGALFC
Q9H2U1	DHX36	778	803	+	0.0718	0.537	KDYCWEYFLSSNTLQMLHNMKGQFAE
Q9H2U1	DHX36	514	539	+	0.0718	0.537	FKSDKFLIIPLHSLMPTVNQTQVFKR
Q9H2U1	DHX36	85	110	+	0.0732	0.537	VHMDERREEQIVQLLNSVQAKNDKES
Q9H2U1	DHX36	442	467	+	0.0732	0.537	RWPDYVRELRRRYSASTVDVIEMMED
Q9H2U1	DHX36	739	764	+	0.0732	0.537	KIADARRKELAKDTRSDHLTVVNAFE
Q9H2U1	DHX36	258	283	+	0.075	0.537	RIVCTQPRRISAISVAERVAAERAES
Q9H2U1	DHX36	436	461	+	0.075	0.537	EAIYKERWPDYVRELRRRYSASTVDV
Q9H2U1	DHX36	441	466	+	0.075	0.537	ERWPDYVRELRRRYSASTVDVIEMME
Q9H2U1	DHX36	446	471	+	0.075	0.537	YVRELRRRYSASTVDVIEMMEDDKVD
Q9H2U1	DHX36	447	472	+	0.075	0.537	VRELRRRYSASTVDVIEMMEDDKVDL
Q9H2U1	DHX36	770	795	+	0.075	0.537	RRRGFRYEKDYCWEYFLSSNTLQMLH
Q9H2U1	DHX36	913	938	+	0.0754	0.539	FGGDISIQKDNDQETIAVDEWIVFQS
Q9H2U1	DHX36	399	424	+	0.0792	0.553	EDVIEKIRYVPEQKEHRSQFKRGFMQ
Q9H2U1	DHX36	689	714	+	0.0792	0.553	LGVHLARLPVEPHIGKMILFGALFCC
Q9H2U1	DHX36	740	765	+	0.0792	0.553	IADARRKELAKDTRSDHLTVVNAFEG
Q9H2U1	DHX36	751	776	+	0.0792	0.553	DTRSDHLTVVNAFEGWEEARRRGFRY
Q9H2U1	DHX36	613	638	+	0.0835	0.565	HLYNGLRASLLDDYQLPEILRTPLEE
Q9H2U1	DHX36	968	993	+	0.0838	0.566	DWNDTKSRDCAVLSAIIDLIKTQEKA
Q9H2U1	DHX36	84	109	+	0.0848	0.566	VVHMDERREEQIVQLLNSVQAKNDKE
Q9H2U1	DHX36	159	184	+	0.0848	0.566	NRSYIDRDSEYLLQENEPDGTLDQKL
Q9H2U1	DHX36	445	470	+	0.0848	0.566	DYVRELRRRYSASTVDVIEMMEDDKV
Q9H2U1	DHX36	168	193	+	0.0859	0.57	EYLLQENEPDGTLDQKLLEDLQKKKN
Q9H2U1	DHX36	416	441	+	0.0859	0.57	SQFKRGFMQGHVNRQEKEEKEAIYKE
Q9H2U1	DHX36	191	216	+	0.0908	0.585	KKNDLRYIEMQHFREKLPSYGMQKEL
Q9H2U1	DHX36	468	493	+	0.0908	0.585	DKVDLNLIVALIRYIVLEEEDGAILV
Q9H2U1	DHX36	678	703	+	0.0908	0.585	NALDKQEELTPLGVHLARLPVEPHIG
Q9H2U1	DHX36	748	773	+	0.0908	0.585	LAKDTRSDHLTVVNAFEGWEEARRRG
Q9Y6K1	DNM3A	164	189	+	4.49e-05	0.00517	EGSRGRLRGGLGWESSLRQRPMPRLT
Q9Y6K1	DNM3A	276	301	+	0.000524	0.033	KAGDDEPEYEDGRGFGIGELVWGKLR
Q9Y6K1	DNM3A	283	308	+	0.000524	0.033	EYEDGRGFGIGELVWGKLRGFSWWPG
Q9Y6K1	DNM3A	313	338	+	0.00124	0.0538	WWMTGRSRAAEGTRWVMWFGDGKFSV
Q9Y6K1	DNM3A	162	187	+	0.00196	0.0786	KMEGSRGRLRGGLGWESSLRQRPMPR
Q9Y6K1	DNM3A	96	121	+	0.00221	0.0874	RSEPQPEEGSPAGGQKGGAPAEGEGA
Q9Y6K1	DNM3A	669	694	+	0.00241	0.0935	SITVGMVRHQGKIMYVGDVRSVTQKH
Q9Y6K1	DNM3A	150	175	+	0.00309	0.109	GKEQKETNIESMKMEGSRGRLRGGLG
Q9Y6K1	DNM3A	152	177	+	0.00309	0.109	EQKETNIESMKMEGSRGRLRGGLGWE
Q9Y6K1	DNM3A	282	307	+	0.00309	0.109	PEYEDGRGFGIGELVWGKLRGFSWWP
Q9Y6K1	DNM3A	280	305	+	0.00313	0.11	DEPEYEDGRGFGIGELVWGKLRGFSW
Q9Y6K1	DNM3A	157	182	+	0.0038	0.113	NIESMKMEGSRGRLRGGLGWESSLRQ
Q9Y6K1	DNM3A	287	312	+	0.0038	0.113	GRGFGIGELVWGKLRGFSWWPGRIVS
Q9Y6K1	DNM3A	100	125	+	0.00395	0.113	QPEEGSPAGGQKGGAPAEGEGAAETL
Q9Y6K1	DNM3A	597	622	+	0.00439	0.121	RREDWPSRLQMFFANNHDQEFDPPKV
Q9Y6K1	DNM3A	308	333	+	0.0052	0.137	GRIVSWWMTGRSRAAEGTRWVMWFGD
Q9Y6K1	DNM3A	585	610	+	0.0052	0.137	MCGHKGTYGLLRRREDWPSRLQMFFA
Q9Y6K1	DNM3A	168	193	+	0.00565	0.146	GRLRGGLGWESSLRQRPMPRLTFQAG
Q9Y6K1	DNM3A	882	907	+	0.00588	0.15	RLARQRLLGRSWSVPVIRHLFAPLKE
Q9Y6K1	DNM3A	737	762	+	0.00659	0.165	LLHDARPKEGDDRPFFWLFENVVAMG
Q9Y6K1	DNM3A	38	63	+	0.0075	0.177	RQEPSTTARKVGRPGRKRKHPPVESG
Q9Y6K1	DNM3A	166	191	+	0.0075	0.177	SRGRLRGGLGWESSLRQRPMPRLTFQ
Q9Y6K1	DNM3A	664	689	+	0.00873	0.201	EVCEDSITVGMVRHQGKIMYVGDVRS
Q9Y6K1	DNM3A	32	57	+	0.00939	0.211	PRGKEERQEPSTTARKVGRPGRKRKH
Q9Y6K1	DNM3A	43	68	+	0.00939	0.211	TTARKVGRPGRKRKHPPVESGDTPKD
Q9Y6K1	DNM3A	50	75	+	0.00939	0.211	RPGRKRKHPPVESGDTPKDPAVISKS
Q9Y6K1	DNM3A	319	344	+	0.00939	0.211	SRAAEGTRWVMWFGDGKFSVVCVEKL
Q9Y6K1	DNM3A	742	767	+	0.00939	0.211	RPKEGDDRPFFWLFENVVAMGVSDKR
Q9Y6K1	DNM3A	89	114	+	0.0103	0.225	PNGDLEKRSEPQPEEGSPAGGQKGGA
Q9Y6K1	DNM3A	41	66	+	0.0127	0.256	PSTTARKVGRPGRKRKHPPVESGDTP
Q9Y6K1	DNM3A	124	149	+	0.0127	0.256	TLPEASRAVENGCCTPKEGRGAPAEA
Q9Y6K1	DNM3A	171	196	+	0.0127	0.256	RGGLGWESSLRQRPMPRLTFQAGDPY
Q9Y6K1	DNM3A	309	334	+	0.0127	0.256	RIVSWWMTGRSRAAEGTRWVMWFGDG
Q9Y6K1	DNM3A	314	339	+	0.0127	0.256	WMTGRSRAAEGTRWVMWFGDGKFSVV
Q9Y6K1	DNM3A	724	749	+	0.0127	0.256	YEGTGRLFFEFYRLLHDARPKEGDDR
Q9Y6K1	DNM3A	268	293	+	0.0145	0.277	DAGDKNATKAGDDEPEYEDGRGFGIG
Q9Y6K1	DNM3A	277	302	+	0.0145	0.277	AGDDEPEYEDGRGFGIGELVWGKLRG
Q9Y6K1	DNM3A	91	116	+	0.0171	0.295	GDLEKRSEPQPEEGSPAGGQKGGAPA
Q9Y6K1	DNM3A	95	120	+	0.0171	0.295	KRSEPQPEEGSPAGGQKGGAPAEGEG
Q9Y6K1	DNM3A	155	180	+	0.0171	0.295	ETNIESMKMEGSRGRLRGGLGWESSL
Q9Y6K1	DNM3A	269	294	+	0.0171	0.295	AGDKNATKAGDDEPEYEDGRGFGIGE
Q9Y6K1	DNM3A	271	296	+	0.0171	0.295	DKNATKAGDDEPEYEDGRGFGIGELV
Q9Y6K1	DNM3A	289	314	+	0.0171	0.295	GFGIGELVWGKLRGFSWWPGRIVSWW
Q9Y6K1	DNM3A	87	112	+	0.0175	0.295	LLPNGDLEKRSEPQPEEGSPAGGQKG
Q9Y6K1	DNM3A	697	722	+	0.0175	0.295	EWGPFDLVIGGSPCNDLSIVNPARKG
Q9Y6K1	DNM3A	93	118	+	0.0184	0.295	LEKRSEPQPEEGSPAGGQKGGAPAEG
Q9Y6K1	DNM3A	98	123	+	0.0184	0.295	EPQPEEGSPAGGQKGGAPAEGEGAAE
Q9Y6K1	DNM3A	102	127	+	0.0184	0.295	EEGSPAGGQKGGAPAEGEGAAETLPE
Q9Y6K1	DNM3A	278	303	+	0.0184	0.295	GDDEPEYEDGRGFGIGELVWGKLRGF
Q9Y6K1	DNM3A	471	496	+	0.0187	0.295	IDERTRERLVYEVRQKCRNIEDICIS
Q9Y6K1	DNM3A	592	617	+	0.0187	0.295	YGLLRRREDWPSRLQMFFANNHDQEF
Q9Y6K1	DNM3A	469	494	+	0.0191	0.295	EIIDERTRERLVYEVRQKCRNIEDIC
Q9Y6K1	DNM3A	771	796	+	0.0201	0.305	RFLESNPVMIDAKEVSAAHRARYFWG
Q9Y6K1	DNM3A	879	904	+	0.0201	0.305	NMSRLARQRLLGRSWSVPVIRHLFAP
Q9Y6K1	DNM3A	886	911	+	0.0201	0.305	QRLLGRSWSVPVIRHLFAPLKEYFAC
Q9Y6K1	DNM3A	360	385	+	0.0211	0.315	NKQPMYRKAIYEVLQVASSRAGKLFP
Q9Y6K1	DNM3A	802	827	+	0.0219	0.321	NRPLASTVNDKLELQECLEHGRIAKF
Q9Y6K1	DNM3A	19	44	+	0.0229	0.329	REEDRKDGEEQEEPRGKEERQEPSTT
Q9Y6K1	DNM3A	33	58	+	0.0248	0.331	RGKEERQEPSTTARKVGRPGRKRKHP
Q9Y6K1	DNM3A	182	207	+	0.0248	0.331	QRPMPRLTFQAGDPYYISKRKRDEWL
Q9Y6K1	DNM3A	301	326	+	0.0248	0.331	RGFSWWPGRIVSWWMTGRSRAAEGTR
Q9Y6K1	DNM3A	591	616	+	0.0248	0.331	TYGLLRRREDWPSRLQMFFANNHDQE
Q9Y6K1	DNM3A	730	755	+	0.0248	0.331	LFFEFYRLLHDARPKEGDDRPFFWLF
Q9Y6K1	DNM3A	880	905	+	0.0248	0.331	MSRLARQRLLGRSWSVPVIRHLFAPL
Q9Y6K1	DNM3A	391	416	+	0.025	0.333	DESDTAKAVEVQNKPMIEWALGGFQP
Q9Y6K1	DNM3A	708	733	+	0.0268	0.35	SPCNDLSIVNPARKGLYEGTGRLFFE
Q9Y6K1	DNM3A	527	552	+	0.0331	0.397	QYDDDGYQSYCTICCGGREVLMCGNN
Q9Y6K1	DNM3A	683	708	+	0.0331	0.397	YVGDVRSVTQKHIQEWGPFDLVIGGS
Q9Y6K1	DNM3A	744	769	+	0.0331	0.397	KEGDDRPFFWLFENVVAMGVSDKRDI
Q9Y6K1	DNM3A	778	803	+	0.0331	0.397	VMIDAKEVSAAHRARYFWGNLPGMNR
Q9Y6K1	DNM3A	16	41	+	0.0415	0.438	AAEREEDRKDGEEQEEPRGKEERQEP
Q9Y6K1	DNM3A	18	43	+	0.0415	0.438	EREEDRKDGEEQEEPRGKEERQEPST
Q9Y6K1	DNM3A	27	52	+	0.0415	0.438	EEQEEPRGKEERQEPSTTARKVGRPG
Q9Y6K1	DNM3A	31	56	+	0.0415	0.438	EPRGKEERQEPSTTARKVGRPGRKRK
Q9Y6K1	DNM3A	34	59	+	0.0415	0.438	GKEERQEPSTTARKVGRPGRKRKHPP
Q9Y6K1	DNM3A	36	61	+	0.0415	0.438	EERQEPSTTARKVGRPGRKRKHPPVE
Q9Y6K1	DNM3A	45	70	+	0.0415	0.438	ARKVGRPGRKRKHPPVESGDTPKDPA
Q9Y6K1	DNM3A	48	73	+	0.0415	0.438	VGRPGRKRKHPPVESGDTPKDPAVIS
Q9Y6K1	DNM3A	539	564	+	0.0415	0.438	ICCGGREVLMCGNNNCCRCFCVECVD
Q9Y6K1	DNM3A	579	604	+	0.0415	0.438	DPWNCYMCGHKGTYGLLRRREDWPSR
Q9Y6K1	DNM3A	671	696	+	0.0415	0.438	TVGMVRHQGKIMYVGDVRSVTQKHIQ
Q9Y6K1	DNM3A	717	742	+	0.0415	0.438	NPARKGLYEGTGRLFFEFYRLLHDAR
Q9Y6K1	DNM3A	785	810	+	0.0415	0.438	VSAAHRARYFWGNLPGMNRPLASTVN
Q9Y6K1	DNM3A	865	890	+	0.0415	0.438	ERVFGFPVHYTDVSNMSRLARQRLLG
Q9Y6K1	DNM3A	267	292	+	0.0427	0.446	SDAGDKNATKAGDDEPEYEDGRGFGI
Q9Y6K1	DNM3A	311	336	+	0.047	0.47	VSWWMTGRSRAAEGTRWVMWFGDGKF
Q9Y6K1	DNM3A	720	745	+	0.047	0.47	RKGLYEGTGRLFFEFYRLLHDARPKE
Q9Y6K1	DNM3A	528	553	+	0.0486	0.479	YDDDGYQSYCTICCGGREVLMCGNNN
Q9Y6K1	DNM3A	638	663	+	0.0486	0.479	SLFDGIATGLLVLKDLGIQVDRYIAS
Q9Y6K1	DNM3A	6	31	+	0.0615	0.532	SSGPGDTSSSAAEREEDRKDGEEQEE
Q9Y6K1	DNM3A	126	151	+	0.0615	0.532	PEASRAVENGCCTPKEGRGAPAEAGK
Q9Y6K1	DNM3A	129	154	+	0.0615	0.532	SRAVENGCCTPKEGRGAPAEAGKEQK
Q9Y6K1	DNM3A	131	156	+	0.0615	0.532	AVENGCCTPKEGRGAPAEAGKEQKET
Q9Y6K1	DNM3A	148	173	+	0.0615	0.532	EAGKEQKETNIESMKMEGSRGRLRGG
Q9Y6K1	DNM3A	154	179	+	0.0615	0.532	KETNIESMKMEGSRGRLRGGLGWESS
Q9Y6K1	DNM3A	159	184	+	0.0615	0.532	ESMKMEGSRGRLRGGLGWESSLRQRP
Q9Y6K1	DNM3A	160	185	+	0.0615	0.532	SMKMEGSRGRLRGGLGWESSLRQRPM
Q9Y6K1	DNM3A	163	188	+	0.0615	0.532	MEGSRGRLRGGLGWESSLRQRPMPRL
Q9Y6K1	DNM3A	212	237	+	0.0615	0.532	REAEKKAKVIAGMNAVEENQGPGESQ
Q9Y6K1	DNM3A	281	306	+	0.0615	0.532	EPEYEDGRGFGIGELVWGKLRGFSWW
Q9Y6K1	DNM3A	292	317	+	0.0615	0.532	IGELVWGKLRGFSWWPGRIVSWWMTG
Q9Y6K1	DNM3A	299	324	+	0.0615	0.532	KLRGFSWWPGRIVSWWMTGRSRAAEG
Q9Y6K1	DNM3A	304	329	+	0.0615	0.532	SWWPGRIVSWWMTGRSRAAEGTRWVM
Q9Y6K1	DNM3A	306	331	+	0.0615	0.532	WPGRIVSWWMTGRSRAAEGTRWVMWF
Q9Y6K1	DNM3A	532	557	+	0.0615	0.532	GYQSYCTICCGGREVLMCGNNNCCRC
Q9Y6K1	DNM3A	577	602	+	0.0615	0.532	KEDPWNCYMCGHKGTYGLLRRREDWP
Q9Y6K1	DNM3A	681	706	+	0.0615	0.532	IMYVGDVRSVTQKHIQEWGPFDLVIG
Q9Y6K1	DNM3A	713	738	+	0.0615	0.532	LSIVNPARKGLYEGTGRLFFEFYRLL
Q9Y6K1	DNM3A	214	239	+	0.0634	0.537	AEKKAKVIAGMNAVEENQGPGESQKV
Q9Y6K1	DNM3A	396	421	+	0.0634	0.537	AKAVEVQNKPMIEWALGGFQPSGPKG
Q9Y6K1	DNM3A	405	430	+	0.0634	0.537	PMIEWALGGFQPSGPKGLEPPEEEKN
Q9Y6K1	DNM3A	88	113	+	0.0694	0.537	LPNGDLEKRSEPQPEEGSPAGGQKGG
Q9Y6K1	DNM3A	97	122	+	0.0694	0.537	SEPQPEEGSPAGGQKGGAPAEGEGAA
Q9Y6K1	DNM3A	99	124	+	0.0694	0.537	PQPEEGSPAGGQKGGAPAEGEGAAET
Q9Y6K1	DNM3A	104	129	+	0.0694	0.537	GSPAGGQKGGAPAEGEGAAETLPEAS
Q9Y6K1	DNM3A	105	130	+	0.0694	0.537	SPAGGQKGGAPAEGEGAAETLPEASR
Q9Y6K1	DNM3A	110	135	+	0.0694	0.537	QKGGAPAEGEGAAETLPEASRAVENG
Q9Y6K1	DNM3A	140	165	+	0.0694	0.537	KEGRGAPAEAGKEQKETNIESMKMEG
Q9Y6K1	DNM3A	262	287	+	0.0694	0.537	PEPVGSDAGDKNATKAGDDEPEYEDG
Q9Y6K1	DNM3A	273	298	+	0.0694	0.537	NATKAGDDEPEYEDGRGFGIGELVWG
Q9Y6K1	DNM3A	285	310	+	0.0694	0.537	EDGRGFGIGELVWGKLRGFSWWPGRI
Q9Y6K1	DNM3A	403	428	+	0.0694	0.537	NKPMIEWALGGFQPSGPKGLEPPEEE
Q9Y6K1	DNM3A	729	754	+	0.0705	0.537	RLFFEFYRLLHDARPKEGDDRPFFWL
Q9Y6K1	DNM3A	678	703	+	0.0718	0.537	QGKIMYVGDVRSVTQKHIQEWGPFDL
Q9Y6K1	DNM3A	828	853	+	0.0718	0.537	SKVRTITTRSNSIKQGKDQHFPVFMN
Q9Y6K1	DNM3A	457	482	+	0.075	0.537	PRKSTAEKPKVKEIIDERTRERLVYE
Q9Y6K1	DNM3A	709	734	+	0.0754	0.539	PCNDLSIVNPARKGLYEGTGRLFFEF
Q9Y6K1	DNM3A	167	192	+	0.0792	0.553	RGRLRGGLGWESSLRQRPMPRLTFQA
Q9Y6K1	DNM3A	361	386	+	0.0792	0.553	KQPMYRKAIYEVLQVASSRAGKLFPV
Q9Y6K1	DNM3A	586	611	+	0.0792	0.553	CGHKGTYGLLRRREDWPSRLQMFFAN
Q9Y6K1	DNM3A	728	753	+	0.0792	0.553	GRLFFEFYRLLHDARPKEGDDRPFFW
Q9Y6K1	DNM3A	749	774	+	0.0792	0.553	RPFFWLFENVVAMGVSDKRDISRFLE
Q9Y6K1	DNM3A	804	829	+	0.0792	0.553	PLASTVNDKLELQECLEHGRIAKFSK
Q9Y6K1	DNM3A	825	850	+	0.0792	0.553	AKFSKVRTITTRSNSIKQGKDQHFPV
Q9Y6K1	DNM3A	847	872	+	0.0792	0.553	HFPVFMNEKEDILWCTEMERVFGFPV
Q9Y6K1	DNM3A	388	413	+	0.0797	0.554	HDSDESDTAKAVEVQNKPMIEWALGG
Q9Y6K1	DNM3A	177	202	+	0.0835	0.565	ESSLRQRPMPRLTFQAGDPYYISKRK
Q9Y6K1	DNM3A	642	667	+	0.0835	0.565	GIATGLLVLKDLGIQVDRYIASEVCE
Q9Y6K1	DNM3A	682	707	+	0.0835	0.565	MYVGDVRSVTQKHIQEWGPFDLVIGG
Q9Y6K1	DNM3A	872	897	+	0.0835	0.565	VHYTDVSNMSRLARQRLLGRSWSVPV
Q9Y6K1	DNM3A	176	201	+	0.0848	0.566	WESSLRQRPMPRLTFQAGDPYYISKR
Q9Y6K1	DNM3A	195	220	+	0.0848	0.566	PYYISKRKRDEWLARWKREAEKKAKV
Q9Y6K1	DNM3A	817	842	+	0.0848	0.566	ECLEHGRIAKFSKVRTITTRSNSIKQ
Q9Y6K1	DNM3A	831	856	+	0.0848	0.566	RTITTRSNSIKQGKDQHFPVFMNEKE
Q9Y6K1	DNM3A	22	47	+	0.0908	0.585	DRKDGEEQEEPRGKEERQEPSTTARK
Q9Y6K1	DNM3A	191	216	+	0.0908	0.585	QAGDPYYISKRKRDEWLARWKREAEK
Q9Y6K1	DNM3A	201	226	+	0.0908	0.585	RKRDEWLARWKREAEKKAKVIAGMNA
Q9Y6K1	DNM3A	854	879	+	0.0908	0.585	EKEDILWCTEMERVFGFPVHYTDVSN
Q9UBC3	DNM3B	210	235	+	0.000612	0.033	GDGDSSEYQDGKEFGIGDLVWGKIKG
Q9UBC3	DNM3B	113	138	+	0.00111	0.0487	SRERHRPSPRSTRGRQGRNHVDESPV
Q9UBC3	DNM3B	820	845	+	0.00124	0.0538	NMGRGARQKLLGRSWSVPVIRHLFAP
Q9UBC3	DNM3B	54	79	+	0.00221	0.0874	RLSKREVSSLLSYTQDLTGDGDGEDG
Q9UBC3	DNM3B	190	215	+	0.00221	0.0874	RLAQDSQQGGMESPQVEADSGDGDSS
Q9UBC3	DNM3B	806	831	+	0.00309	0.109	ERIFGFPVHYTDVSNMGRGARQKLLG
Q9UBC3	DNM3B	208	233	+	0.00319	0.111	DSGDGDSSEYQDGKEFGIGDLVWGKI
Q9UBC3	DNM3B	363	388	+	0.00405	0.114	RRAGSRKLESRKYENKTRRRTADDSA
Q9UBC3	DNM3B	526	551	+	0.00417	0.116	MCLPQRCHGVLRRRKDWNVRLQAFFT
Q9UBC3	DNM3B	533	558	+	0.00429	0.119	HGVLRRRKDWNVRLQAFFTSDTGLEY
Q9UBC3	DNM3B	538	563	+	0.00439	0.121	RRKDWNVRLQAFFTSDTGLEYEAPKL
Q9UBC3	DNM3B	30	55	+	0.00462	0.126	QSSDSPPILEAIRTPEIRGRRSSSRL
Q9UBC3	DNM3B	442	467	+	0.00565	0.146	NPVSFHPLFEGGLCQTCRDRFLELFY
Q9UBC3	DNM3B	108	133	+	0.0075	0.177	NNSVSSRERHRPSPRSTRGRQGRNHV
Q9UBC3	DNM3B	111	136	+	0.0075	0.177	VSSRERHRPSPRSTRGRQGRNHVDES
Q9UBC3	DNM3B	118	143	+	0.0075	0.177	RPSPRSTRGRQGRNHVDESPVEFPAT
Q9UBC3	DNM3B	398	423	+	0.0075	0.177	RLKTNCYNNGKDRGDEDQSREQMASD
Q9UBC3	DNM3B	813	838	+	0.00873	0.201	VHYTDVSNMGRGARQKLLGRSWSVPV
Q9UBC3	DNM3B	252	277	+	0.00939	0.211	RQAMSGMRWVQWFGDGKFSEVSADKL
Q9UBC3	DNM3B	683	708	+	0.00939	0.211	RPKEGDDRPFFWMFENVVAMKVGDKR
Q9UBC3	DNM3B	726	751	+	0.00939	0.211	VSAAHRARYFWGNLPGMNRPVIASKN
Q9UBC3	DNM3B	1	26	+	0.0103	0.225	MKGDTRHLNGEEDAGGREDSILVNGA
Q9UBC3	DNM3B	5	30	+	0.0127	0.256	TRHLNGEEDAGGREDSILVNGACSDQ
Q9UBC3	DNM3B	247	272	+	0.0127	0.256	KATSKRQAMSGMRWVQWFGDGKFSEV
Q9UBC3	DNM3B	68	93	+	0.013	0.259	QDLTGDGDGEDGDGSDTPVMPKLFRE
Q9UBC3	DNM3B	213	238	+	0.013	0.259	DSSEYQDGKEFGIGDLVWGKIKGFSW
Q9UBC3	DNM3B	204	229	+	0.0132	0.261	QVEADSGDGDSSEYQDGKEFGIGDLV
Q9UBC3	DNM3B	66	91	+	0.0145	0.277	YTQDLTGDGDGEDGDGSDTPVMPKLF
Q9UBC3	DNM3B	70	95	+	0.0145	0.277	LTGDGDGEDGDGSDTPVMPKLFRETR
Q9UBC3	DNM3B	216	241	+	0.0145	0.277	EYQDGKEFGIGDLVWGKIKGFSWWPA
Q9UBC3	DNM3B	579	604	+	0.0145	0.277	SLFDGIATGYLVLKELGIKVGKYVAS
Q9UBC3	DNM3B	638	663	+	0.0175	0.295	EWGPFDLVIGGSPCNDLSNVNPARKG
Q9UBC3	DNM3B	61	86	+	0.0184	0.295	SSLLSYTQDLTGDGDGEDGDGSDTPV
Q9UBC3	DNM3B	63	88	+	0.0184	0.295	LLSYTQDLTGDGDGEDGDGSDTPVMP
Q9UBC3	DNM3B	42	67	+	0.0192	0.295	RTPEIRGRRSSSRLSKREVSSLLSYT
Q9UBC3	DNM3B	97	122	+	0.0192	0.295	RSESPAVRTRNNNSVSSRERHRPSPR
Q9UBC3	DNM3B	99	124	+	0.0192	0.295	ESPAVRTRNNNSVSSRERHRPSPRST
Q9UBC3	DNM3B	117	142	+	0.0201	0.305	HRPSPRSTRGRQGRNHVDESPVEFPA
Q9UBC3	DNM3B	712	737	+	0.0201	0.305	RFLECNPVMIDAIKVSAAHRARYFWG
Q9UBC3	DNM3B	16	41	+	0.0203	0.308	GREDSILVNGACSDQSSDSPPILEAI
Q9UBC3	DNM3B	405	430	+	0.0211	0.315	NNGKDRGDEDQSREQMASDVANNKSS
Q9UBC3	DNM3B	35	60	+	0.0248	0.331	PPILEAIRTPEIRGRRSSSRLSKREV
Q9UBC3	DNM3B	37	62	+	0.0248	0.331	ILEAIRTPEIRGRRSSSRLSKREVSS
Q9UBC3	DNM3B	49	74	+	0.0248	0.331	RRSSSRLSKREVSSLLSYTQDLTGDG
Q9UBC3	DNM3B	106	131	+	0.0248	0.331	RNNNSVSSRERHRPSPRSTRGRQGRN
Q9UBC3	DNM3B	110	135	+	0.0248	0.331	SVSSRERHRPSPRSTRGRQGRNHVDE
Q9UBC3	DNM3B	115	140	+	0.0248	0.331	ERHRPSPRSTRGRQGRNHVDESPVEF
Q9UBC3	DNM3B	125	150	+	0.0248	0.331	RGRQGRNHVDESPVEFPATRSLRRRA
Q9UBC3	DNM3B	130	155	+	0.0248	0.331	RNHVDESPVEFPATRSLRRRATASAG
Q9UBC3	DNM3B	142	167	+	0.0248	0.331	ATRSLRRRATASAGTPWPSPPSSYLT
Q9UBC3	DNM3B	293	318	+	0.0248	0.331	NKLVSYRKAMYHALEKARVRAGKTFP
Q9UBC3	DNM3B	356	381	+	0.0248	0.331	VVNKSKVRRAGSRKLESRKYENKTRR
Q9UBC3	DNM3B	362	387	+	0.0248	0.331	VRRAGSRKLESRKYENKTRRRTADDS
Q9UBC3	DNM3B	532	557	+	0.0248	0.331	CHGVLRRRKDWNVRLQAFFTSDTGLE
Q9UBC3	DNM3B	566	591	+	0.0248	0.331	AIPAARRRPIRVLSLFDGIATGYLVL
Q9UBC3	DNM3B	571	596	+	0.0248	0.331	RRRPIRVLSLFDGIATGYLVLKELGI
Q9UBC3	DNM3B	246	271	+	0.0268	0.35	WKATSKRQAMSGMRWVQWFGDGKFSE
Q9UBC3	DNM3B	423	448	+	0.0268	0.35	DVANNKSSLEDGCLSCGRKNPVSFHP
Q9UBC3	DNM3B	649	674	+	0.0268	0.35	SPCNDLSNVNPARKGLYEGTGRLFFE
Q9UBC3	DNM3B	183	208	+	0.0289	0.367	SSSTPYARLAQDSQQGGMESPQVEAD
Q9UBC3	DNM3B	823	848	+	0.0303	0.375	RGARQKLLGRSWSVPVIRHLFAPLKD
Q9UBC3	DNM3B	317	342	+	0.0305	0.378	FPSSPGDSLEDQLKPMLEWAHGGFKP
Q9UBC3	DNM3B	409	434	+	0.0331	0.397	DRGDEDQSREQMASDVANNKSSLEDG
Q9UBC3	DNM3B	685	710	+	0.0331	0.397	KEGDDRPFFWMFENVVAMKVGDKRDI
Q9UBC3	DNM3B	719	744	+	0.0331	0.397	VMIDAIKVSAAHRARYFWGNLPGMNR
Q9UBC3	DNM3B	814	839	+	0.0331	0.397	HYTDVSNMGRGARQKLLGRSWSVPVI
Q9UBC3	DNM3B	104	129	+	0.0415	0.438	RTRNNNSVSSRERHRPSPRSTRGRQG
Q9UBC3	DNM3B	116	141	+	0.0415	0.438	RHRPSPRSTRGRQGRNHVDESPVEFP
Q9UBC3	DNM3B	391	416	+	0.0415	0.438	DYCPAPKRLKTNCYNNGKDRGDEDQS
Q9UBC3	DNM3B	530	555	+	0.0415	0.438	QRCHGVLRRRKDWNVRLQAFFTSDTG
Q9UBC3	DNM3B	565	590	+	0.0415	0.438	PAIPAARRRPIRVLSLFDGIATGYLV
Q9UBC3	DNM3B	567	592	+	0.0415	0.438	IPAARRRPIRVLSLFDGIATGYLVLK
Q9UBC3	DNM3B	570	595	+	0.0415	0.438	ARRRPIRVLSLFDGIATGYLVLKELG
Q9UBC3	DNM3B	572	597	+	0.0415	0.438	RRPIRVLSLFDGIATGYLVLKELGIK
Q9UBC3	DNM3B	306	331	+	0.047	0.47	LEKARVRAGKTFPSSPGDSLEDQLKP
Q9UBC3	DNM3B	345	370	+	0.047	0.47	IEGLKPNNTQPVVNKSKVRRAGSRKL
Q9UBC3	DNM3B	573	598	+	0.047	0.47	RPIRVLSLFDGIATGYLVLKELGIKV
Q9UBC3	DNM3B	610	635	+	0.047	0.47	SIAVGTVKHEGNIKYVNDVRNITKKN
Q9UBC3	DNM3B	661	686	+	0.047	0.47	RKGLYEGTGRLFFEFYHLLNYSRPKE
Q9UBC3	DNM3B	804	829	+	0.047	0.47	ELERIFGFPVHYTDVSNMGRGARQKL
Q9UBC3	DNM3B	72	97	+	0.0486	0.479	GDGDGEDGDGSDTPVMPKLFRETRTR
Q9UBC3	DNM3B	263	288	+	0.0486	0.479	WFGDGKFSEVSADKLVALGLFSQHFN
Q9UBC3	DNM3B	430	455	+	0.0486	0.479	SLEDGCLSCGRKNPVSFHPLFEGGLC
Q9UBC3	DNM3B	6	31	+	0.0615	0.532	RHLNGEEDAGGREDSILVNGACSDQS
Q9UBC3	DNM3B	58	83	+	0.0615	0.532	REVSSLLSYTQDLTGDGDGEDGDGSD
Q9UBC3	DNM3B	189	214	+	0.0615	0.532	ARLAQDSQQGGMESPQVEADSGDGDS
Q9UBC3	DNM3B	654	679	+	0.0615	0.532	LSNVNPARKGLYEGTGRLFFEFYHLL
Q9UBC3	DNM3B	665	690	+	0.0615	0.532	YEGTGRLFFEFYHLLNYSRPKEGDDR
Q9UBC3	DNM3B	802	827	+	0.0615	0.532	CTELERIFGFPVHYTDVSNMGRGARQ
Q9UBC3	DNM3B	809	834	+	0.0615	0.532	FGFPVHYTDVSNMGRGARQKLLGRSW
Q9UBC3	DNM3B	811	836	+	0.0615	0.532	FPVHYTDVSNMGRGARQKLLGRSWSV
Q9UBC3	DNM3B	65	90	+	0.0634	0.537	SYTQDLTGDGDGEDGDGSDTPVMPKL
Q9UBC3	DNM3B	197	222	+	0.0634	0.537	QGGMESPQVEADSGDGDSSEYQDGKE
Q9UBC3	DNM3B	56	81	+	0.0694	0.537	SKREVSSLLSYTQDLTGDGDGEDGDG
Q9UBC3	DNM3B	59	84	+	0.0694	0.537	EVSSLLSYTQDLTGDGDGEDGDGSDT
Q9UBC3	DNM3B	199	224	+	0.0694	0.537	GMESPQVEADSGDGDSSEYQDGKEFG
Q9UBC3	DNM3B	202	227	+	0.0694	0.537	SPQVEADSGDGDSSEYQDGKEFGIGD
Q9UBC3	DNM3B	206	231	+	0.0694	0.537	EADSGDGDSSEYQDGKEFGIGDLVWG
Q9UBC3	DNM3B	211	236	+	0.0694	0.537	DGDSSEYQDGKEFGIGDLVWGKIKGF
Q9UBC3	DNM3B	215	240	+	0.0694	0.537	SEYQDGKEFGIGDLVWGKIKGFSWWP
Q9UBC3	DNM3B	222	247	+	0.0694	0.537	EFGIGDLVWGKIKGFSWWPAMVVSWK
Q9UBC3	DNM3B	329	354	+	0.0694	0.537	LKPMLEWAHGGFKPTGIEGLKPNNTQ
Q9UBC3	DNM3B	574	599	+	0.0694	0.537	PIRVLSLFDGIATGYLVLKELGIKVG
Q9UBC3	DNM3B	743	768	+	0.0723	0.537	NRPVIASKNDKLELQDCLEYNRIAKL
Q9UBC3	DNM3B	758	783	+	0.0723	0.537	DCLEYNRIAKLKKVQTITTKSNSIKQ
Q9UBC3	DNM3B	80	105	+	0.0732	0.537	DGSDTPVMPKLFRETRTRSESPAVRT
Q9UBC3	DNM3B	41	66	+	0.075	0.537	IRTPEIRGRRSSSRLSKREVSSLLSY
Q9UBC3	DNM3B	85	110	+	0.075	0.537	PVMPKLFRETRTRSESPAVRTRNNNS
Q9UBC3	DNM3B	87	112	+	0.075	0.537	MPKLFRETRTRSESPAVRTRNNNSVS
Q9UBC3	DNM3B	92	117	+	0.075	0.537	RETRTRSESPAVRTRNNNSVSSRERH
Q9UBC3	DNM3B	143	168	+	0.075	0.537	TRSLRRRATASAGTPWPSPPSSYLTI
Q9UBC3	DNM3B	361	386	+	0.075	0.537	KVRRAGSRKLESRKYENKTRRRTADD
Q9UBC3	DNM3B	368	393	+	0.075	0.537	RKLESRKYENKTRRRTADDSATSDYC
Q9UBC3	DNM3B	375	400	+	0.075	0.537	YENKTRRRTADDSATSDYCPAPKRLK
Q9UBC3	DNM3B	381	406	+	0.075	0.537	RRTADDSATSDYCPAPKRLKTNCYNN
Q9UBC3	DNM3B	531	556	+	0.075	0.537	RCHGVLRRRKDWNVRLQAFFTSDTGL
Q9UBC3	DNM3B	650	675	+	0.0754	0.539	PCNDLSNVNPARKGLYEGTGRLFFEF
Q9UBC3	DNM3B	294	319	+	0.0792	0.553	KLVSYRKAMYHALEKARVRAGKTFPS
Q9UBC3	DNM3B	439	464	+	0.0792	0.553	GRKNPVSFHPLFEGGLCQTCRDRFLE
Q9UBC3	DNM3B	669	694	+	0.0792	0.553	GRLFFEFYHLLNYSRPKEGDDRPFFW
Q9UBC3	DNM3B	690	715	+	0.0792	0.553	RPFFWMFENVVAMKVGDKRDISRFLE
Q9UBC3	DNM3B	788	813	+	0.0792	0.553	LFPVVMNGKEDVLWCTELERIFGFPV
Q9UBC3	DNM3B	827	852	+	0.0792	0.553	QKLLGRSWSVPVIRHLFAPLKDYFAC
Q9UBC3	DNM3B	114	139	+	0.0835	0.565	RERHRPSPRSTRGRQGRNHVDESPVE
Q9UBC3	DNM3B	373	398	+	0.0848	0.566	RKYENKTRRRTADDSATSDYCPAPKR
Q9UBC3	DNM3B	376	401	+	0.0848	0.566	ENKTRRRTADDSATSDYCPAPKRLKT
Q9UBC3	DNM3B	516	541	+	0.0859	0.57	AKLQEPWSCYMCLPQRCHGVLRRRKD
Q9UBC3	DNM3B	10	35	+	0.0908	0.585	GEEDAGGREDSILVNGACSDQSSDSP
Q9UBC3	DNM3B	75	100	+	0.0908	0.585	DGEDGDGSDTPVMPKLFRETRTRSES
Q9UBC3	DNM3B	173	198	+	0.0908	0.585	DTEDTHGTPQSSSTPYARLAQDSQQG
Q9UBC3	DNM3B	382	407	+	0.0908	0.585	RTADDSATSDYCPAPKRLKTNCYNNG
Q9UBC3	DNM3B	468	493	+	0.0908	0.585	MYDDDGYQSYCTVCCEGRELLLCSNT
Q9UBC3	DNM3B	624	649	+	0.0908	0.585	YVNDVRNITKKNIEEWGPFDLVIGGS
Q9UBC3	DNM3B	703	728	+	0.0908	0.585	KVGDKRDISRFLECNPVMIDAIKVSA
Q9UBC3	DNM3B	795	820	+	0.0908	0.585	GKEDVLWCTELERIFGFPVHYTDVSN
P26358	DNMT1	1461	1486	+	0.00042	0.0276	DRKNGRSSSGALRGVCSCVEAGKACD
P26358	DNMT1	1206	1231	+	0.000439	0.0286	SRGQRLPQKGDVEMLCGGPPCQGFSG
P26358	DNMT1	1213	1238	+	0.000441	0.0287	QKGDVEMLCGGPPCQGFSGMNRFNSR
P26358	DNMT1	1499	1524	+	0.00124	0.0538	CLPHTGNRHNHWAGLYGRLEWDGFFS
P26358	DNMT1	1445	1470	+	0.00169	0.0709	RLSDGTMARKLRYTHHDRKNGRSSSG
P26358	DNMT1	101	126	+	0.00196	0.0786	REVNGRLENGNQARSEARRVGMADAN
P26358	DNMT1	1289	1314	+	0.00221	0.0874	RMGYQCTFGVLQAGQYGVAQTRRRAI
P26358	DNMT1	1097	1122	+	0.00335	0.113	EDPPNHARSPGNKGKGKGKGKGKPKS
P26358	DNMT1	1103	1128	+	0.0038	0.113	ARSPGNKGKGKGKGKGKPKSQACEPS
P26358	DNMT1	1134	1159	+	0.0038	0.113	IKLPKLRTLDVFSGCGGLSEGFHQAG
P26358	DNMT1	1139	1164	+	0.0038	0.113	LRTLDVFSGCGGLSEGFHQAGISDTL
P26358	DNMT1	450	475	+	0.00385	0.113	EGGVNGKNLGPINEWWITGFDGGEKA
P26358	DNMT1	198	223	+	0.00405	0.114	KDQDEKRRRVTSRERVARPLPAEEPE
P26358	DNMT1	205	230	+	0.00405	0.114	RRVTSRERVARPLPAEEPERAKSGTR
P26358	DNMT1	594	619	+	0.00475	0.126	QRRAQARRQTIRHSTREKDRGPTKAT
P26358	DNMT1	915	940	+	0.00659	0.165	EDLDSRVLYYSATKNGILYRVGDGVY
P26358	DNMT1	100	125	+	0.0075	0.177	NREVNGRLENGNQARSEARRVGMADA
P26358	DNMT1	589	614	+	0.0075	0.177	GVTLGQRRAQARRQTIRHSTREKDRG
P26358	DNMT1	645	670	+	0.0075	0.177	ENAFKRRRCGVCEVCQQPECGKCKAC
P26358	DNMT1	1456	1481	+	0.0075	0.177	RYTHHDRKNGRSSSGALRGVCSCVEA
P26358	DNMT1	1545	1570	+	0.0075	0.177	HRVVSVRECARSQGFPDTYRLFGNIL
P26358	DNMT1	1500	1525	+	0.00811	0.189	LPHTGNRHNHWAGLYGRLEWDGFFST
P26358	DNMT1	260	285	+	0.00888	0.204	EEPDREARAGVQADEDEDGDEKDEKK
P26358	DNMT1	106	131	+	0.00939	0.211	RLENGNQARSEARRVGMADANSPPKP
P26358	DNMT1	644	669	+	0.00939	0.211	KENAFKRRRCGVCEVCQQPECGKCKA
P26358	DNMT1	973	998	+	0.00939	0.211	YRKYSDYIKGSNLDAPEPYRIGRIKE
P26358	DNMT1	1220	1245	+	0.00947	0.212	LCGGPPCQGFSGMNRFNSRTYSKFKN
P26358	DNMT1	669	694	+	0.0103	0.225	ACKDMVKFGGSGRSKQACQERRCPNM
P26358	DNMT1	1284	1309	+	0.0127	0.256	LRCLVRMGYQCTFGVLQAGQYGVAQT
P26358	DNMT1	1449	1474	+	0.0127	0.256	GTMARKLRYTHHDRKNGRSSSGALRG
P26358	DNMT1	1454	1479	+	0.0127	0.256	KLRYTHHDRKNGRSSSGALRGVCSCV
P26358	DNMT1	1466	1491	+	0.0127	0.256	RSSSGALRGVCSCVEAGKACDPAARQ
P26358	DNMT1	446	471	+	0.013	0.259	DPSLEGGVNGKNLGPINEWWITGFDG
P26358	DNMT1	1190	1215	+	0.0141	0.273	DCNILLKLVMAGETTNSRGQRLPQKG
P26358	DNMT1	443	468	+	0.0145	0.277	YDDDPSLEGGVNGKNLGPINEWWITG
P26358	DNMT1	1092	1117	+	0.0171	0.295	KSKSFEDPPNHARSPGNKGKGKGKGK
P26358	DNMT1	1098	1123	+	0.0171	0.295	DPPNHARSPGNKGKGKGKGKGKPKSQ
P26358	DNMT1	1099	1124	+	0.0171	0.295	PPNHARSPGNKGKGKGKGKGKPKSQA
P26358	DNMT1	1207	1232	+	0.0171	0.295	RGQRLPQKGDVEMLCGGPPCQGFSGM
P26358	DNMT1	1094	1119	+	0.0184	0.295	KSFEDPPNHARSPGNKGKGKGKGKGK
P26358	DNMT1	1096	1121	+	0.0184	0.295	FEDPPNHARSPGNKGKGKGKGKGKPK
P26358	DNMT1	869	894	+	0.0184	0.295	YDQDYARFESPPKTQPTEDNKFKFCV
P26358	DNMT1	588	613	+	0.0187	0.295	AGVTLGQRRAQARRQTIRHSTREKDR
P26358	DNMT1	1543	1568	+	0.0189	0.295	EQHRVVSVRECARSQGFPDTYRLFGN
P26358	DNMT1	20	45	+	0.0191	0.295	LPDDVRRRLKDLERDSLTEKECVKEK
P26358	DNMT1	595	620	+	0.0192	0.295	RRAQARRQTIRHSTREKDRGPTKATT
P26358	DNMT1	1311	1336	+	0.0201	0.305	RRAIILAAAPGEKLPLFPEPLHVFAP
P26358	DNMT1	584	609	+	0.0211	0.315	LIKLAGVTLGQRRAQARRQTIRHSTR
P26358	DNMT1	646	671	+	0.0211	0.315	NAFKRRRCGVCEVCQQPECGKCKACK
P26358	DNMT1	19	44	+	0.0213	0.317	SLPDDVRRRLKDLERDSLTEKECVKE
P26358	DNMT1	21	46	+	0.0214	0.317	PDDVRRRLKDLERDSLTEKECVKEKL
P26358	DNMT1	257	282	+	0.0219	0.321	KLKEEPDREARAGVQADEDEDGDEKD
P26358	DNMT1	647	672	+	0.0219	0.321	AFKRRRCGVCEVCQQPECGKCKACKD
P26358	DNMT1	673	698	+	0.0219	0.321	MVKFGGSGRSKQACQERRCPNMAMKE
P26358	DNMT1	640	665	+	0.0229	0.329	DREDKENAFKRRRCGVCEVCQQPECG
P26358	DNMT1	1344	1369	+	0.0229	0.329	VVDDKKFVSNITRLSSGPFRTITVRD
P26358	DNMT1	113	138	+	0.0248	0.331	ARSEARRVGMADANSPPKPLSKPRTP
P26358	DNMT1	203	228	+	0.0248	0.331	KRRRVTSRERVARPLPAEEPERAKSG
P26358	DNMT1	218	243	+	0.0248	0.331	PAEEPERAKSGTRTEKEEERDEKEEK
P26358	DNMT1	596	621	+	0.0248	0.331	RAQARRQTIRHSTREKDRGPTKATTT
P26358	DNMT1	1305	1330	+	0.0248	0.331	GVAQTRRRAIILAAAPGEKLPLFPEP
P26358	DNMT1	1351	1376	+	0.0248	0.331	VSNITRLSSGPFRTITVRDTMSDLPE
P26358	DNMT1	1356	1381	+	0.0248	0.331	RLSSGPFRTITVRDTMSDLPEVRNGA
P26358	DNMT1	580	605	+	0.027	0.352	CMRDLIKLAGVTLGQRRAQARRQTIR
P26358	DNMT1	1043	1068	+	0.027	0.352	YWSDEEAVVDFKAVQGRCTVEYGEDL
P26358	DNMT1	670	695	+	0.0289	0.367	CKDMVKFGGSGRSKQACQERRCPNMA
P26358	DNMT1	1195	1220	+	0.0289	0.367	LKLVMAGETTNSRGQRLPQKGDVEML
P26358	DNMT1	1294	1319	+	0.0289	0.367	CTFGVLQAGQYGVAQTRRRAIILAAA
P26358	DNMT1	593	618	+	0.0303	0.375	GQRRAQARRQTIRHSTREKDRGPTKA
P26358	DNMT1	957	982	+	0.0303	0.375	KRPRKEPVDEDLYPEHYRKYSDYIKG
P26358	DNMT1	991	1016	+	0.0303	0.375	YRIGRIKEIFCPKKSNGRPNETDIKI
P26358	DNMT1	1391	1416	+	0.0303	0.375	EPQSWFQRQLRGAQYQPILRDHICKD
P26358	DNMT1	1439	1464	+	0.0303	0.375	LPNIEVRLSDGTMARKLRYTHHDRKN
P26358	DNMT1	934	959	+	0.0331	0.397	RVGDGVYLPPEAFTFNIKLSSPVKRP
P26358	DNMT1	1140	1165	+	0.0331	0.397	RTLDVFSGCGGLSEGFHQAGISDTLW
P26358	DNMT1	1568	1593	+	0.0331	0.397	NILDKHRQVGNAVPPPLAKAIGLEIK
P26358	DNMT1	89	114	+	0.0415	0.438	DLSLENGAHAYNREVNGRLENGNQAR
P26358	DNMT1	94	119	+	0.0415	0.438	NGAHAYNREVNGRLENGNQARSEARR
P26358	DNMT1	95	120	+	0.0415	0.438	GAHAYNREVNGRLENGNQARSEARRV
P26358	DNMT1	99	124	+	0.0415	0.438	YNREVNGRLENGNQARSEARRVGMAD
P26358	DNMT1	650	675	+	0.0415	0.438	RRRCGVCEVCQQPECGKCKACKDMVK
P26358	DNMT1	1293	1318	+	0.0415	0.438	QCTFGVLQAGQYGVAQTRRRAIILAA
P26358	DNMT1	1447	1472	+	0.0415	0.438	SDGTMARKLRYTHHDRKNGRSSSGAL
P26358	DNMT1	1450	1475	+	0.0415	0.438	TMARKLRYTHHDRKNGRSSSGALRGV
P26358	DNMT1	1455	1480	+	0.0415	0.438	LRYTHHDRKNGRSSSGALRGVCSCVE
P26358	DNMT1	1557	1582	+	0.0415	0.438	QGFPDTYRLFGNILDKHRQVGNAVPP
P26358	DNMT1	456	481	+	0.0427	0.446	KNLGPINEWWITGFDGGEKALIGFST
P26358	DNMT1	460	485	+	0.0427	0.446	PINEWWITGFDGGEKALIGFSTSFAE
P26358	DNMT1	1132	1157	+	0.0427	0.446	IEIKLPKLRTLDVFSGCGGLSEGFHQ
P26358	DNMT1	1212	1237	+	0.0427	0.446	PQKGDVEMLCGGPPCQGFSGMNRFNS
P26358	DNMT1	1143	1168	+	0.044	0.453	DVFSGCGGLSEGFHQAGISDTLWAIE
P26358	DNMT1	1199	1224	+	0.044	0.453	MAGETTNSRGQRLPQKGDVEMLCGGP
P26358	DNMT1	1095	1120	+	0.0443	0.454	SFEDPPNHARSPGNKGKGKGKGKGKP
P26358	DNMT1	267	292	+	0.047	0.47	RAGVQADEDEDGDEKDEKKHRSQPKD
P26358	DNMT1	724	749	+	0.047	0.47	KKQNKNRISWVGEAVKTDGKKSYYKK
P26358	DNMT1	927	952	+	0.047	0.47	TKNGILYRVGDGVYLPPEAFTFNIKL
P26358	DNMT1	1070	1095	+	0.047	0.47	ECVQVYSMGGPNRFYFLEAYNAKSKS
P26358	DNMT1	1085	1110	+	0.047	0.47	FLEAYNAKSKSFEDPPNHARSPGNKG
P26358	DNMT1	1087	1112	+	0.047	0.47	EAYNAKSKSFEDPPNHARSPGNKGKG
P26358	DNMT1	1459	1484	+	0.047	0.47	HHDRKNGRSSSGALRGVCSCVEAGKA
P26358	DNMT1	1511	1536	+	0.047	0.47	AGLYGRLEWDGFFSTTVTNPEPMGKQ
P26358	DNMT1	1569	1594	+	0.047	0.47	ILDKHRQVGNAVPPPLAKAIGLEIKL
P26358	DNMT1	441	466	+	0.0486	0.479	PIYDDDPSLEGGVNGKNLGPINEWWI
P26358	DNMT1	442	467	+	0.0486	0.479	IYDDDPSLEGGVNGKNLGPINEWWIT
P26358	DNMT1	652	677	+	0.0615	0.532	RCGVCEVCQQPECGKCKACKDMVKFG
P26358	DNMT1	662	687	+	0.0615	0.532	PECGKCKACKDMVKFGGSGRSKQACQ
P26358	DNMT1	920	945	+	0.0615	0.532	RVLYYSATKNGILYRVGDGVYLPPEA
P26358	DNMT1	928	953	+	0.0615	0.532	KNGILYRVGDGVYLPPEAFTFNIKLS
P26358	DNMT1	1054	1079	+	0.0615	0.532	KAVQGRCTVEYGEDLPECVQVYSMGG
P26358	DNMT1	1063	1088	+	0.0615	0.532	EYGEDLPECVQVYSMGGPNRFYFLEA
P26358	DNMT1	1193	1218	+	0.0615	0.532	ILLKLVMAGETTNSRGQRLPQKGDVE
P26358	DNMT1	1200	1225	+	0.0615	0.532	AGETTNSRGQRLPQKGDVEMLCGGPP
P26358	DNMT1	1202	1227	+	0.0615	0.532	ETTNSRGQRLPQKGDVEMLCGGPPCQ
P26358	DNMT1	1204	1229	+	0.0615	0.532	TNSRGQRLPQKGDVEMLCGGPPCQGF
P26358	DNMT1	1210	1235	+	0.0615	0.532	RLPQKGDVEMLCGGPPCQGFSGMNRF
P26358	DNMT1	1215	1240	+	0.0615	0.532	GDVEMLCGGPPCQGFSGMNRFNSRTY
P26358	DNMT1	1280	1305	+	0.0615	0.532	LKLTLRCLVRMGYQCTFGVLQAGQYG
P26358	DNMT1	1282	1307	+	0.0615	0.532	LTLRCLVRMGYQCTFGVLQAGQYGVA
P26358	DNMT1	1452	1477	+	0.0615	0.532	ARKLRYTHHDRKNGRSSSGALRGVCS
P26358	DNMT1	1457	1482	+	0.0615	0.532	YTHHDRKNGRSSSGALRGVCSCVEAG
P26358	DNMT1	1494	1519	+	0.0615	0.532	TLIPWCLPHTGNRHNHWAGLYGRLEW
P26358	DNMT1	1519	1544	+	0.0615	0.532	WDGFFSTTVTNPEPMGKQGRVLHPEQ
P26358	DNMT1	837	862	+	0.0634	0.537	KAPSENWAMEGGMDPESLLEGDDGKT
P26358	DNMT1	1089	1114	+	0.0634	0.537	YNAKSKSFEDPPNHARSPGNKGKGKG
P26358	DNMT1	1091	1116	+	0.0634	0.537	AKSKSFEDPPNHARSPGNKGKGKGKG
P26358	DNMT1	1218	1243	+	0.0634	0.537	EMLCGGPPCQGFSGMNRFNSRTYSKF
P26358	DNMT1	447	472	+	0.0694	0.537	PSLEGGVNGKNLGPINEWWITGFDGG
P26358	DNMT1	451	476	+	0.0694	0.537	GGVNGKNLGPINEWWITGFDGGEKAL
P26358	DNMT1	453	478	+	0.0694	0.537	VNGKNLGPINEWWITGFDGGEKALIG
P26358	DNMT1	457	482	+	0.0694	0.537	NLGPINEWWITGFDGGEKALIGFSTS
P26358	DNMT1	839	864	+	0.0694	0.537	PSENWAMEGGMDPESLLEGDDGKTYF
P26358	DNMT1	1101	1126	+	0.0694	0.537	NHARSPGNKGKGKGKGKGKPKSQACE
P26358	DNMT1	1105	1130	+	0.0694	0.537	SPGNKGKGKGKGKGKPKSQACEPSEP
P26358	DNMT1	1108	1133	+	0.0694	0.537	NKGKGKGKGKGKPKSQACEPSEPEIE
P26358	DNMT1	1129	1154	+	0.0694	0.537	EPEIEIKLPKLRTLDVFSGCGGLSEG
P26358	DNMT1	1138	1163	+	0.0694	0.537	KLRTLDVFSGCGGLSEGFHQAGISDT
P26358	DNMT1	1141	1166	+	0.0694	0.537	TLDVFSGCGGLSEGFHQAGISDTLWA
P26358	DNMT1	1197	1222	+	0.0694	0.537	LVMAGETTNSRGQRLPQKGDVEMLCG
P26358	DNMT1	1287	1312	+	0.0694	0.537	LVRMGYQCTFGVLQAGQYGVAQTRRR
P26358	DNMT1	609	634	+	0.0698	0.537	REKDRGPTKATTTKLVYQIFDTFFAE
P26358	DNMT1	608	633	+	0.0705	0.537	TREKDRGPTKATTTKLVYQIFDTFFA
P26358	DNMT1	1304	1329	+	0.0705	0.537	YGVAQTRRRAIILAAAPGEKLPLFPE
P26358	DNMT1	186	211	+	0.0714	0.537	RAKSDESIKEEDKDQDEKRRRVTSRE
P26358	DNMT1	867	892	+	0.0718	0.537	LWYDQDYARFESPPKTQPTEDNKFKF
P26358	DNMT1	296	321	+	0.0723	0.537	KRRPEEKEPEKVNPQISDEKDEDEKE
P26358	DNMT1	27	52	+	0.0732	0.537	RLKDLERDSLTEKECVKEKLNLLHEF
P26358	DNMT1	187	212	+	0.0732	0.537	AKSDESIKEEDKDQDEKRRRVTSRER
P26358	DNMT1	8	33	+	0.075	0.537	ARVPTLAVPAISLPDDVRRRLKDLER
P26358	DNMT1	26	51	+	0.075	0.537	RRLKDLERDSLTEKECVKEKLNLLHE
P26358	DNMT1	139	164	+	0.075	0.537	RRSKSDGEAKPEPSPSPRITRKSTRQ
P26358	DNMT1	193	218	+	0.075	0.537	IKEEDKDQDEKRRRVTSRERVARPLP
P26358	DNMT1	199	224	+	0.075	0.537	DQDEKRRRVTSRERVARPLPAEEPER
P26358	DNMT1	200	225	+	0.075	0.537	QDEKRRRVTSRERVARPLPAEEPERA
P26358	DNMT1	204	229	+	0.075	0.537	RRRVTSRERVARPLPAEEPERAKSGT
P26358	DNMT1	225	250	+	0.075	0.537	AKSGTRTEKEEERDEKEEKRLRSQTK
P26358	DNMT1	590	615	+	0.075	0.537	VTLGQRRAQARRQTIRHSTREKDRGP
P26358	DNMT1	600	625	+	0.075	0.537	RRQTIRHSTREKDRGPTKATTTKLVY
P26358	DNMT1	897	922	+	0.075	0.537	ARLAEMRQKEIPRVLEQLEDLDSRVL
P26358	DNMT1	903	928	+	0.075	0.537	RQKEIPRVLEQLEDLDSRVLYYSATK
P26358	DNMT1	373	398	+	0.0754	0.539	DAVDEPQMLTNEKLSIFDANESGFES
P26358	DNMT1	387	412	+	0.0754	0.539	SIFDANESGFESYEALPQHKLTCFSV
P26358	DNMT1	605	630	+	0.0792	0.553	RHSTREKDRGPTKATTTKLVYQIFDT
P26358	DNMT1	998	1023	+	0.0792	0.553	EIFCPKKSNGRPNETDIKIRVNKFYR
P26358	DNMT1	1273	1298	+	0.0792	0.553	SFKRSMVLKLTLRCLVRMGYQCTFGV
P26358	DNMT1	1339	1364	+	0.0792	0.553	CQLSVVVDDKKFVSNITRLSSGPFRT
P26358	DNMT1	1536	1561	+	0.0792	0.553	QGRVLHPEQHRVVSVRECARSQGFPD
P26358	DNMT1	546	571	+	0.0835	0.565	TEDSLLRHAQFVVEQVESYDEAGDSD
P26358	DNMT1	612	637	+	0.0835	0.565	DRGPTKATTTKLVYQIFDTFFAEQIE
P26358	DNMT1	1059	1084	+	0.0835	0.565	RCTVEYGEDLPECVQVYSMGGPNRFY
P26358	DNMT1	1161	1186	+	0.0835	0.565	SDTLWAIEMWDPAAQAFRLNNPGSTV
P26358	DNMT1	1279	1304	+	0.0835	0.565	VLKLTLRCLVRMGYQCTFGVLQAGQY
P26358	DNMT1	1379	1404	+	0.0835	0.565	NGASALEISYNGEPQSWFQRQLRGAQ
P26358	DNMT1	1392	1417	+	0.0835	0.565	PQSWFQRQLRGAQYQPILRDHICKDM
P26358	DNMT1	118	143	+	0.0848	0.566	RRVGMADANSPPKPLSKPRTPRRSKS
P26358	DNMT1	209	234	+	0.0848	0.566	SRERVARPLPAEEPERAKSGTRTEKE
P26358	DNMT1	291	316	+	0.0848	0.566	KDLAAKRRPEEKEPEKVNPQISDEKD
P26358	DNMT1	651	676	+	0.0848	0.566	RRCGVCEVCQQPECGKCKACKDMVKF
P26358	DNMT1	1257	1282	+	0.0848	0.566	YYRPRFFLLENVRNFVSFKRSMVLKL
P26358	DNMT1	270	295	+	0.0908	0.585	VQADEDEDGDEKDEKKHRSQPKDLAA
P26358	DNMT1	636	661	+	0.0908	0.585	IEKDDREDKENAFKRRRCGVCEVCQQ
P26358	DNMT1	856	881	+	0.0908	0.585	EGDDGKTYFYQLWYDQDYARFESPPK
P26358	DNMT1	913	938	+	0.0908	0.585	QLEDLDSRVLYYSATKNGILYRVGDG
P26358	DNMT1	962	987	+	0.0908	0.585	EPVDEDLYPEHYRKYSDYIKGSNLDA
P26358	DNMT1	983	1008	+	0.0908	0.585	SNLDAPEPYRIGRIKEIFCPKKSNGR
P26358	DNMT1	1483	1508	+	0.0908	0.585	KACDPAARQFNTLIPWCLPHTGNRHN
P26358	DNMT1	1558	1583	+	0.0908	0.585	GFPDTYRLFGNILDKHRQVGNAVPPP
Q07864	DPOE1	2021	2046	+	3.17e-05	0.0037	GSTPVRRRGASQLSQEAEGAVGALPG
Q07864	DPOE1	4	29	+	4.49e-05	0.00517	RSGGRRRADPGADGEASRDDGATSSV
Q07864	DPOE1	1289	1314	+	4.49e-05	0.00517	RRKRQRLESAEGVLRPGAIRDGPATG
Q07864	DPOE1	9	34	+	0.000185	0.013	RRADPGADGEASRDDGATSSVSALKR
Q07864	DPOE1	3	28	+	0.000239	0.0167	LRSGGRRRADPGADGEASRDDGATSS
Q07864	DPOE1	2010	2035	+	0.00105	0.0467	CMKDGLRRSAPGSTPVRRRGASQLSQ
Q07864	DPOE1	1284	1309	+	0.00111	0.0487	RQRLARRKRQRLESAEGVLRPGAIRD
Q07864	DPOE1	2	27	+	0.00196	0.0786	SLRSGGRRRADPGADGEASRDDGATS
Q07864	DPOE1	1285	1310	+	0.00196	0.0786	QRLARRKRQRLESAEGVLRPGAIRDG
Q07864	DPOE1	1303	1328	+	0.00196	0.0786	RPGAIRDGPATGLGSFLRRTARSILD
Q07864	DPOE1	959	984	+	0.00225	0.0888	FNEDGSLAELKGFEVKRRGELQLIKI
Q07864	DPOE1	1296	1321	+	0.00309	0.109	ESAEGVLRPGAIRDGPATGLGSFLRR
Q07864	DPOE1	1301	1326	+	0.00309	0.109	VLRPGAIRDGPATGLGSFLRRTARSI
Q07864	DPOE1	230	255	+	0.00417	0.116	IRLSIDLKIHVAHWYNVRYRGNAFPV
Q07864	DPOE1	1480	1505	+	0.00438	0.121	EPGSIRHIYLYHHAQAHKALFGIFIP
Q07864	DPOE1	745	770	+	0.00445	0.122	TICQRENSFYVDTVRAFRDRRYEFKG
Q07864	DPOE1	487	512	+	0.00485	0.128	MEPDEVLRKGSGTLCEALLMVQAFHA
Q07864	DPOE1	2027	2052	+	0.0052	0.137	RRGASQLSQEAEGAVGALPGMITFSQ
Q07864	DPOE1	71	96	+	0.00601	0.153	ILDEDKRLGSAVDYYFIQDDGSRFKV
Q07864	DPOE1	178	203	+	0.00659	0.165	REQDHASDAYTALLSSVLQRGGVITD
Q07864	DPOE1	1291	1316	+	0.0075	0.177	KRQRLESAEGVLRPGAIRDGPATGLG
Q07864	DPOE1	1674	1699	+	0.0075	0.177	ARHLQRHNHLLWLSPTARPDLGGKEA
Q07864	DPOE1	2011	2036	+	0.0075	0.177	MKDGLRRSAPGSTPVRRRGASQLSQE
Q07864	DPOE1	1936	1961	+	0.00818	0.19	GLQDSQKAGGAEDEQENEDDEEERDG
Q07864	DPOE1	370	395	+	0.00873	0.201	PFVEARAAVHGLSMQQEIGFQKDSQG
Q07864	DPOE1	1915	1940	+	0.0103	0.225	LWMDPSNYGGIKGKVSSRIHCGLQDS
Q07864	DPOE1	2026	2051	+	0.0127	0.256	RRRGASQLSQEAEGAVGALPGMITFS
Q07864	DPOE1	1902	1927	+	0.0141	0.273	SLTISFSRCWEFLLWMDPSNYGGIKG
Q07864	DPOE1	1292	1317	+	0.0171	0.295	RQRLESAEGVLRPGAIRDGPATGLGS
Q07864	DPOE1	1294	1319	+	0.0171	0.295	RLESAEGVLRPGAIRDGPATGLGSFL
Q07864	DPOE1	1106	1131	+	0.0187	0.295	RKHFLRKWLKSSSLQDFDIRAILDWD
Q07864	DPOE1	259	284	+	0.0191	0.295	RRDDLVERPDPVVLAFDIETTKLPLK
Q07864	DPOE1	1040	1065	+	0.0201	0.305	SRKLEDYGEQKSTSISTAKRLAEFLG
Q07864	DPOE1	1076	1101	+	0.0201	0.305	CRYIISRKPEGSPVTERAIPLAIFQA
Q07864	DPOE1	1624	1649	+	0.0201	0.305	WQRHGARRMIRHYLNLDTCLSQAFEM
Q07864	DPOE1	1279	1304	+	0.0211	0.315	WQLQARQRLARRKRQRLESAEGVLRP
Q07864	DPOE1	1436	1461	+	0.0211	0.315	RALVHLGCVCVVNKQLVRHLSGWEAE
Q07864	DPOE1	552	577	+	0.0213	0.317	FRSDIPCRFRMNPAAFDFLLQRVEKT
Q07864	DPOE1	753	778	+	0.0213	0.317	FYVDTVRAFRDRRYEFKGLHKVWKKK
Q07864	DPOE1	705	730	+	0.0214	0.317	RAFHELSREEQAKYEKRRLADYCRKA
Q07864	DPOE1	1267	1292	+	0.0214	0.317	EWLVWLRFHKKKWQLQARQRLARRKR
Q07864	DPOE1	1359	1384	+	0.0214	0.317	RLSIPRVFYVNQRVAKAEEGASYRKV
Q07864	DPOE1	855	880	+	0.0217	0.319	RPLELDTDGIWCVLPNSFPENFVFKT
Q07864	DPOE1	20	45	+	0.0229	0.329	SRDDGATSSVSALKRLERSQWTDKMD
Q07864	DPOE1	242	267	+	0.0248	0.331	HWYNVRYRGNAFPVEITRRDDLVERP
Q07864	DPOE1	759	784	+	0.0248	0.331	RAFRDRRYEFKGLHKVWKKKLSAAVE
Q07864	DPOE1	1187	1212	+	0.0248	0.331	FTLEGRRQVTMAEASEDSPRPSAPDM
Q07864	DPOE1	1283	1308	+	0.0248	0.331	ARQRLARRKRQRLESAEGVLRPGAIR
Q07864	DPOE1	1302	1327	+	0.0248	0.331	LRPGAIRDGPATGLGSFLRRTARSIL
Q07864	DPOE1	1502	1527	+	0.0248	0.331	IFIPSQRRASVFVLDTVRSNQMPSLG
Q07864	DPOE1	2009	2034	+	0.0248	0.331	HCMKDGLRRSAPGSTPVRRRGASQLS
Q07864	DPOE1	2016	2041	+	0.0248	0.331	RRSAPGSTPVRRRGASQLSQEAEGAV
Q07864	DPOE1	2126	2151	+	0.0248	0.331	NRDLLRLVDVGEFSEEAQFRDPCRSY
Q07864	DPOE1	652	677	+	0.025	0.333	AACDFNKPGANCQRKMAWQWRGEFMP
Q07864	DPOE1	814	839	+	0.0268	0.35	SFYGYVMRKGARWYSMEMAGIVCFTG
Q07864	DPOE1	948	973	+	0.0268	0.35	EGKKLKKRYAVFNEDGSLAELKGFEV
Q07864	DPOE1	1650	1675	+	0.0268	0.35	SRYFHIPIGNLPEDISTFGSDLFFAR
Q07864	DPOE1	1685	1710	+	0.0268	0.35	WLSPTARPDLGGKEADDNCLVMEFDD
Q07864	DPOE1	494	519	+	0.0289	0.367	RKGSGTLCEALLMVQAFHANIIFPNK
Q07864	DPOE1	838	863	+	0.0289	0.367	TGANIITQARELIEQIGRPLELDTDG
Q07864	DPOE1	1327	1352	+	0.0289	0.367	LDLPWQIVQISETSQAGLFRLWALVG
Q07864	DPOE1	1927	1952	+	0.0289	0.367	GKVSSRIHCGLQDSQKAGGAEDEQEN
Q07864	DPOE1	86	111	+	0.0292	0.369	FIQDDGSRFKVALPYKPYFYIATRKG
Q07864	DPOE1	35	60	+	0.0303	0.375	LERSQWTDKMDLRFGFERLKEPGEKT
Q07864	DPOE1	693	718	+	0.0303	0.375	EKFPPLFPEGPARAFHELSREEQAKY
Q07864	DPOE1	752	777	+	0.0303	0.375	SFYVDTVRAFRDRRYEFKGLHKVWKK
Q07864	DPOE1	70	95	+	0.0331	0.397	EILDEDKRLGSAVDYYFIQDDGSRFK
Q07864	DPOE1	1063	1088	+	0.0331	0.397	FLGDQMVKDAGLSCRYIISRKPEGSP
Q07864	DPOE1	1612	1637	+	0.0331	0.397	CVADKINYGVLDWQRHGARRMIRHYL
Q07864	DPOE1	8	33	+	0.0415	0.438	RRRADPGADGEASRDDGATSSVSALK
Q07864	DPOE1	15	40	+	0.0415	0.438	ADGEASRDDGATSSVSALKRLERSQW
Q07864	DPOE1	40	65	+	0.0415	0.438	WTDKMDLRFGFERLKEPGEKTGWLIN
Q07864	DPOE1	46	71	+	0.0415	0.438	LRFGFERLKEPGEKTGWLINMHPTEI
Q07864	DPOE1	47	72	+	0.0415	0.438	RFGFERLKEPGEKTGWLINMHPTEIL
Q07864	DPOE1	975	1000	+	0.0415	0.438	RRGELQLIKIFQSSVFEAFLKGSTLE
Q07864	DPOE1	1065	1090	+	0.0415	0.438	GDQMVKDAGLSCRYIISRKPEGSPVT
Q07864	DPOE1	1280	1305	+	0.0415	0.438	QLQARQRLARRKRQRLESAEGVLRPG
Q07864	DPOE1	1287	1312	+	0.0415	0.438	LARRKRQRLESAEGVLRPGAIRDGPA
Q07864	DPOE1	1308	1333	+	0.0415	0.438	RDGPATGLGSFLRRTARSILDLPWQI
Q07864	DPOE1	2020	2045	+	0.0415	0.438	PGSTPVRRRGASQLSQEAEGAVGALP
Q07864	DPOE1	529	554	+	0.0427	0.446	DDGHVLDSETYVGGHVEALESGVFRS
Q07864	DPOE1	1295	1320	+	0.0427	0.446	LESAEGVLRPGAIRDGPATGLGSFLR
Q07864	DPOE1	950	975	+	0.047	0.47	KKLKKRYAVFNEDGSLAELKGFEVKR
Q07864	DPOE1	1254	1279	+	0.047	0.47	ILGQPPALGTSQEEWLVWLRFHKKKW
Q07864	DPOE1	39	64	+	0.0486	0.479	QWTDKMDLRFGFERLKEPGEKTGWLI
Q07864	DPOE1	532	557	+	0.0486	0.479	HVLDSETYVGGHVEALESGVFRSDIP
Q07864	DPOE1	1306	1331	+	0.0486	0.479	AIRDGPATGLGSFLRRTARSILDLPW
Q07864	DPOE1	36	61	+	0.0615	0.532	ERSQWTDKMDLRFGFERLKEPGEKTG
Q07864	DPOE1	41	66	+	0.0615	0.532	TDKMDLRFGFERLKEPGEKTGWLINM
Q07864	DPOE1	808	833	+	0.0615	0.532	HKCILNSFYGYVMRKGARWYSMEMAG
Q07864	DPOE1	813	838	+	0.0615	0.532	NSFYGYVMRKGARWYSMEMAGIVCFT
Q07864	DPOE1	815	840	+	0.0615	0.532	FYGYVMRKGARWYSMEMAGIVCFTGA
Q07864	DPOE1	955	980	+	0.0615	0.532	RYAVFNEDGSLAELKGFEVKRRGELQ
Q07864	DPOE1	1290	1315	+	0.0615	0.532	RKRQRLESAEGVLRPGAIRDGPATGL
Q07864	DPOE1	1298	1323	+	0.0615	0.532	AEGVLRPGAIRDGPATGLGSFLRRTA
Q07864	DPOE1	1920	1945	+	0.0615	0.532	SNYGGIKGKVSSRIHCGLQDSQKAGG
Q07864	DPOE1	1925	1950	+	0.0615	0.532	IKGKVSSRIHCGLQDSQKAGGAEDEQ
Q07864	DPOE1	2017	2042	+	0.0615	0.532	RSAPGSTPVRRRGASQLSQEAEGAVG
Q07864	DPOE1	2019	2044	+	0.0615	0.532	APGSTPVRRRGASQLSQEAEGAVGAL
Q07864	DPOE1	945	970	+	0.0634	0.537	SKEEGKKLKKRYAVFNEDGSLAELKG
Q07864	DPOE1	1914	1939	+	0.0694	0.537	LLWMDPSNYGGIKGKVSSRIHCGLQD
Q07864	DPOE1	1923	1948	+	0.0694	0.537	GGIKGKVSSRIHCGLQDSQKAGGAED
Q07864	DPOE1	25	50	+	0.0696	0.537	ATSSVSALKRLERSQWTDKMDLRFGF
Q07864	DPOE1	1086	1111	+	0.0696	0.537	GSPVTERAIPLAIFQAEPTVRKHFLR
Q07864	DPOE1	573	598	+	0.0705	0.537	RVEKTLRHALEEEEKVPVEQVTNFEE
Q07864	DPOE1	730	755	+	0.0705	0.537	AYKKIHITKVEERLTTICQRENSFYV
Q07864	DPOE1	970	995	+	0.0705	0.537	GFEVKRRGELQLIKIFQSSVFEAFLK
Q07864	DPOE1	1099	1124	+	0.0705	0.537	FQAEPTVRKHFLRKWLKSSSLQDFDI
Q07864	DPOE1	1192	1217	+	0.0705	0.537	RRQVTMAEASEDSPRPSAPDMEDFGL
Q07864	DPOE1	1630	1655	+	0.0705	0.537	RRMIRHYLNLDTCLSQAFEMSRYFHI
Q07864	DPOE1	2140	2165	+	0.0705	0.537	EEAQFRDPCRSYVLPEVICRSCNFCR
Q07864	DPOE1	166	191	+	0.0714	0.537	VRKEISPAVKKNREQDHASDAYTALL
Q07864	DPOE1	673	698	+	0.0714	0.537	GEFMPASRSEYHRIQHQLESEKFPPL
Q07864	DPOE1	1508	1533	+	0.0714	0.537	RRASVFVLDTVRSNQMPSLGALYSAE
Q07864	DPOE1	1574	1599	+	0.0714	0.537	AYKEERRGPTLIAVQSSWELKRLASE
Q07864	DPOE1	1251	1276	+	0.0718	0.537	WQEILGQPPALGTSQEEWLVWLRFHK
Q07864	DPOE1	2235	2260	+	0.0718	0.537	YCSCAGDFALTIHTQVFMEQIGIFRN
Q07864	DPOE1	1833	1858	+	0.072	0.537	HDPALHRTLHNMMKKLFLQLIAEFKR
Q07864	DPOE1	722	747	+	0.0732	0.537	RLADYCRKAYKKIHITKVEERLTTIC
Q07864	DPOE1	247	272	+	0.075	0.537	RYRGNAFPVEITRRDDLVERPDPVVL
Q07864	DPOE1	254	279	+	0.075	0.537	PVEITRRDDLVERPDPVVLAFDIETT
Q07864	DPOE1	554	579	+	0.075	0.537	SDIPCRFRMNPAAFDFLLQRVEKTLR
Q07864	DPOE1	716	741	+	0.075	0.537	AKYEKRRLADYCRKAYKKIHITKVEE
Q07864	DPOE1	721	746	+	0.075	0.537	RRLADYCRKAYKKIHITKVEERLTTI
Q07864	DPOE1	742	767	+	0.075	0.537	RLTTICQRENSFYVDTVRAFRDRRYE
Q07864	DPOE1	758	783	+	0.075	0.537	VRAFRDRRYEFKGLHKVWKKKLSAAV
Q07864	DPOE1	1272	1297	+	0.075	0.537	LRFHKKKWQLQARQRLARRKRQRLES
Q07864	DPOE1	1273	1298	+	0.075	0.537	RFHKKKWQLQARQRLARRKRQRLESA
Q07864	DPOE1	1277	1302	+	0.075	0.537	KKWQLQARQRLARRKRQRLESAEGVL
Q07864	DPOE1	1286	1311	+	0.075	0.537	RLARRKRQRLESAEGVLRPGAIRDGP
Q07864	DPOE1	1352	1377	+	0.075	0.537	GSDLHCIRLSIPRVFYVNQRVAKAEE
Q07864	DPOE1	1625	1650	+	0.075	0.537	QRHGARRMIRHYLNLDTCLSQAFEMS
Q07864	DPOE1	27	52	+	0.0792	0.553	SSVSALKRLERSQWTDKMDLRFGFER
Q07864	DPOE1	81	106	+	0.0792	0.553	AVDYYFIQDDGSRFKVALPYKPYFYI
Q07864	DPOE1	309	334	+	0.0792	0.553	NREIVSEDIEDFEFTPKPEYEGPFCV
Q07864	DPOE1	546	571	+	0.0792	0.553	ALESGVFRSDIPCRFRMNPAAFDFLL
Q07864	DPOE1	684	709	+	0.0792	0.553	HRIQHQLESEKFPPLFPEGPARAFHE
Q07864	DPOE1	792	817	+	0.0792	0.553	KRCKNMEVLYDSLQLAHKCILNSFYG
Q07864	DPOE1	936	961	+	0.0792	0.553	PYLAMILPASKEEGKKLKKRYAVFNE
Q07864	DPOE1	1453	1478	+	0.0792	0.553	RHLSGWEAETFALEHLEMRSLAQFSY
Q07864	DPOE1	1490	1515	+	0.0792	0.553	YHHAQAHKALFGIFIPSQRRASVFVL
Q07864	DPOE1	2115	2140	+	0.0792	0.553	DTNITNQVNKLNRDLLRLVDVGEFSE
Q07864	DPOE1	2121	2146	+	0.0792	0.553	QVNKLNRDLLRLVDVGEFSEEAQFRD
Q07864	DPOE1	2219	2244	+	0.0792	0.553	LVCLKCRGVKETSMPVYCSCAGDFAL
Q07864	DPOE1	182	207	+	0.0797	0.554	HASDAYTALLSSVLQRGGVITDEEET
Q07864	DPOE1	1128	1153	+	0.0797	0.554	LDWDYYIERLGSAIQKIITIPAALQQ
Q07864	DPOE1	1053	1078	+	0.0835	0.565	SISTAKRLAEFLGDQMVKDAGLSCRY
Q07864	DPOE1	1180	1205	+	0.0835	0.565	QKKISELFTLEGRRQVTMAEASEDSP
Q07864	DPOE1	1318	1343	+	0.0835	0.565	FLRRTARSILDLPWQIVQISETSQAG
Q07864	DPOE1	1321	1346	+	0.0835	0.565	RTARSILDLPWQIVQISETSQAGLFR
Q07864	DPOE1	1611	1636	+	0.0835	0.565	ICVADKINYGVLDWQRHGARRMIRHY
Q07864	DPOE1	2240	2265	+	0.0835	0.565	GDFALTIHTQVFMEQIGIFRNIAQHY
Q07864	DPOE1	30	55	+	0.0848	0.566	SALKRLERSQWTDKMDLRFGFERLKE
Q07864	DPOE1	260	285	+	0.0848	0.566	RDDLVERPDPVVLAFDIETTKLPLKF
Q07864	DPOE1	709	734	+	0.0848	0.566	ELSREEQAKYEKRRLADYCRKAYKKI
Q07864	DPOE1	1119	1144	+	0.0848	0.566	LQDFDIRAILDWDYYIERLGSAIQKI
Q07864	DPOE1	1822	1847	+	0.0848	0.566	YRWLRSPSSLLHDPALHRTLHNMMKK
Q07864	DPOE1	1853	1878	+	0.0848	0.566	IAEFKRLGSSVIYANFNRIILCTKKR
Q07864	DPOE1	1873	1898	+	0.0848	0.566	LCTKKRRVEDAIAYVEYITSSIHSKE
Q07864	DPOE1	42	67	+	0.0908	0.585	DKMDLRFGFERLKEPGEKTGWLINMH
Q07864	DPOE1	87	112	+	0.0908	0.585	IQDDGSRFKVALPYKPYFYIATRKGC
Q07864	DPOE1	137	162	+	0.0908	0.585	EDLDLPNHLVGLKRNYIRLSFHTVED
Q07864	DPOE1	232	257	+	0.0908	0.585	LSIDLKIHVAHWYNVRYRGNAFPVEI
Q07864	DPOE1	298	323	+	0.0908	0.585	YMIDGQGYLITNREIVSEDIEDFEFT
Q07864	DPOE1	760	785	+	0.0908	0.585	AFRDRRYEFKGLHKVWKKKLSAAVEV
Q07864	DPOE1	1118	1143	+	0.0908	0.585	SLQDFDIRAILDWDYYIERLGSAIQK
Q07864	DPOE1	1120	1145	+	0.0908	0.585	QDFDIRAILDWDYYIERLGSAIQKII
Q07864	DPOE1	1173	1198	+	0.0908	0.585	EKNDVYKQKKISELFTLEGRRQVTMA
Q07864	DPOE1	1200	1225	+	0.0908	0.585	ASEDSPRPSAPDMEDFGLVKLPHPAA
Q07864	DPOE1	1513	1538	+	0.0908	0.585	FVLDTVRSNQMPSLGALYSAEHGLLL
Q07864	DPOE1	1620	1645	+	0.0908	0.585	GVLDWQRHGARRMIRHYLNLDTCLSQ
Q07864	DPOE1	1660	1685	+	0.0908	0.585	LPEDISTFGSDLFFARHLQRHNHLLW
Q07864	DPOE1	1952	1977	+	0.0908	0.585	NEDDEEERDGEEEEEAEESNVEDLLE
Q07864	DPOE1	2125	2150	+	0.0908	0.585	LNRDLLRLVDVGEFSEEAQFRDPCRS
P55265	DSRAD	83	108	+	0.00042	0.0276	TRGRQVDIRGVPRGVHLRSQGLQRGF
P55265	DSRAD	94	119	+	0.00042	0.0276	PRGVHLRSQGLQRGFQHPSPRGRSLP
P55265	DSRAD	95	120	+	0.000899	0.0407	RGVHLRSQGLQRGFQHPSPRGRSLPQ
P55265	DSRAD	67	92	+	0.00111	0.0487	SLPGLRPRFPVLLASSTRGRQVDIRG
P55265	DSRAD	1025	1050	+	0.00111	0.0487	IRLGERLRTMSCSDKILRWNVLGLQG
P55265	DSRAD	85	110	+	0.00124	0.0538	GRQVDIRGVPRGVHLRSQGLQRGFQH
P55265	DSRAD	88	113	+	0.00138	0.0591	VDIRGVPRGVHLRSQGLQRGFQHPSP
P55265	DSRAD	721	746	+	0.00151	0.0644	RYLNTNPVGGLLEYARSHGFAAEFKL
P55265	DSRAD	74	99	+	0.00196	0.0786	RFPVLLASSTRGRQVDIRGVPRGVHL
P55265	DSRAD	99	124	+	0.00196	0.0786	LRSQGLQRGFQHPSPRGRSLPQRGVD
P55265	DSRAD	81	106	+	0.00309	0.109	SSTRGRQVDIRGVPRGVHLRSQGLQR
P55265	DSRAD	735	760	+	0.00438	0.121	ARSHGFAAEFKLVDQSGPPHEPKFVY
P55265	DSRAD	1173	1198	+	0.00462	0.126	YRRDLLRLSYGEAKKAARDYETAKNY
P55265	DSRAD	326	351	+	0.0053	0.139	KARDINAVLIDMERQGDVYRQGTTPP
P55265	DSRAD	4	29	+	0.00565	0.146	RQGYSLSGYYTHPFQGYEHRQLRYQQ
P55265	DSRAD	86	111	+	0.00659	0.165	RQVDIRGVPRGVHLRSQGLQRGFQHP
P55265	DSRAD	339	364	+	0.00659	0.165	RQGDVYRQGTTPPIWHLTDKKRERMQ
P55265	DSRAD	1020	1045	+	0.00659	0.165	PTWDGIRLGERLRTMSCSDKILRWNV
P55265	DSRAD	72	97	+	0.0075	0.177	RPRFPVLLASSTRGRQVDIRGVPRGV
P55265	DSRAD	90	115	+	0.0127	0.256	IRGVPRGVHLRSQGLQRGFQHPSPRG
P55265	DSRAD	97	122	+	0.0127	0.256	VHLRSQGLQRGFQHPSPRGRSLPQRG
P55265	DSRAD	709	734	+	0.0127	0.256	MPNKVRKIGELVRYLNTNPVGGLLEY
P55265	DSRAD	714	739	+	0.0127	0.256	RKIGELVRYLNTNPVGGLLEYARSHG
P55265	DSRAD	1066	1091	+	0.0127	0.256	TLGYLFSQGHLTRAICCRVTRDGSAF
P55265	DSRAD	1131	1156	+	0.0127	0.256	ADGYDLEILDGTRGTVDGPRNELSRV
P55265	DSRAD	880	905	+	0.0171	0.295	DMGVVVSLGTGNRCVKGDSLSLKGET
P55265	DSRAD	878	903	+	0.0175	0.295	SEDMGVVVSLGTGNRCVKGDSLSLKG
P55265	DSRAD	512	537	+	0.019	0.295	AQFASQTCEFNMIEQSGPPHEPRFKF
P55265	DSRAD	817	842	+	0.0201	0.305	RTMLLLSRSPEAQPKTLPLTGSTFHD
P55265	DSRAD	1035	1060	+	0.0203	0.308	SCSDKILRWNVLGLQGALLTHFLQPI
P55265	DSRAD	1143	1168	+	0.0214	0.317	RGTVDGPRNELSRVSKKNIFLLFKKL
P55265	DSRAD	1142	1167	+	0.0217	0.319	TRGTVDGPRNELSRVSKKNIFLLFKK
P55265	DSRAD	333	358	+	0.0229	0.329	VLIDMERQGDVYRQGTTPPIWHLTDK
P55265	DSRAD	455	480	+	0.0229	0.329	ATDDIPDDLNSIRAAPGEFRAIMEMP
P55265	DSRAD	79	104	+	0.0248	0.331	LASSTRGRQVDIRGVPRGVHLRSQGL
P55265	DSRAD	109	134	+	0.0248	0.331	QHPSPRGRSLPQRGVDCLSSHFQELS
P55265	DSRAD	916	941	+	0.0248	0.331	RRGFIRFLYSELMKYNSQTAKDSIFE
P55265	DSRAD	1077	1102	+	0.0248	0.331	TRAICCRVTRDGSAFEDGLRHPFIVN
P55265	DSRAD	1138	1163	+	0.0248	0.331	ILDGTRGTVDGPRNELSRVSKKNIFL
P55265	DSRAD	1167	1192	+	0.0248	0.331	KLCSFRYRRDLLRLSYGEAKKAARDY
P55265	DSRAD	1174	1199	+	0.0248	0.331	RRDLLRLSYGEAKKAARDYETAKNYF
P55265	DSRAD	23	48	+	0.0268	0.35	RQLRYQQPGPGSSPSSFLLKQIEFLK
P55265	DSRAD	107	132	+	0.0268	0.35	GFQHPSPRGRSLPQRGVDCLSSHFQE
P55265	DSRAD	450	475	+	0.0268	0.35	ENGQWATDDIPDDLNSIRAAPGEFRA
P55265	DSRAD	717	742	+	0.0268	0.35	GELVRYLNTNPVGGLLEYARSHGFAA
P55265	DSRAD	106	131	+	0.0289	0.367	RGFQHPSPRGRSLPQRGVDCLSSHFQ
P55265	DSRAD	332	357	+	0.0289	0.367	AVLIDMERQGDVYRQGTTPPIWHLTD
P55265	DSRAD	1059	1084	+	0.0289	0.367	PIYLKSVTLGYLFSQGHLTRAICCRV
P55265	DSRAD	1103	1128	+	0.0289	0.367	HPKVGRVSIYDSKRQSGKTKETSVNW
P55265	DSRAD	157	182	+	0.0292	0.369	TAHDLSGKLGTPKKEINRVLYSLAKK
P55265	DSRAD	905	930	+	0.0292	0.369	TVNDCHAEIISRRGFIRFLYSELMKY
P55265	DSRAD	419	444	+	0.0303	0.375	LENRQEARPEPARLKPPVHYNGPSKA
P55265	DSRAD	1091	1116	+	0.0303	0.375	FEDGLRHPFIVNHPKVGRVSIYDSKR
P55265	DSRAD	1096	1121	+	0.0303	0.375	RHPFIVNHPKVGRVSIYDSKRQSGKT
P55265	DSRAD	1162	1187	+	0.0303	0.375	FLLFKKLCSFRYRRDLLRLSYGEAKK
P55265	DSRAD	1172	1197	+	0.0303	0.375	RYRRDLLRLSYGEAKKAARDYETAKN
P55265	DSRAD	172	197	+	0.0308	0.38	INRVLYSLAKKGKLQKEAGTPPLWKI
P55265	DSRAD	135	160	+	0.0331	0.397	IYQDQEQRILKFLEELGEGKATTAHD
P55265	DSRAD	211	236	+	0.0331	0.397	VRPDGHSQGAPNSDPSLEPEDRNSTS
P55265	DSRAD	260	285	+	0.0331	0.397	VRPDSHSQGSPNSDPGLEPEDSNSTS
P55265	DSRAD	783	808	+	0.0331	0.397	EAADAALRVLIGENEKAERMGFTEVT
P55265	DSRAD	1084	1109	+	0.0331	0.397	VTRDGSAFEDGLRHPFIVNHPKVGRV
P55265	DSRAD	1137	1162	+	0.0331	0.397	EILDGTRGTVDGPRNELSRVSKKNIF
P55265	DSRAD	78	103	+	0.0415	0.438	LLASSTRGRQVDIRGVPRGVHLRSQG
P55265	DSRAD	100	125	+	0.0415	0.438	RSQGLQRGFQHPSPRGRSLPQRGVDC
P55265	DSRAD	102	127	+	0.0415	0.438	QGLQRGFQHPSPRGRSLPQRGVDCLS
P55265	DSRAD	104	129	+	0.0415	0.438	LQRGFQHPSPRGRSLPQRGVDCLSSH
P55265	DSRAD	425	450	+	0.0415	0.438	ARPEPARLKPPVHYNGPSKAGYVDFE
P55265	DSRAD	527	552	+	0.0415	0.438	SGPPHEPRFKFQVVINGREFPPAEAG
P55265	DSRAD	982	1007	+	0.0415	0.438	ESTESRHYPVFENPKQGKLRTKVENG
P55265	DSRAD	1013	1038	+	0.0415	0.438	VESSDIVPTWDGIRLGERLRTMSCSD
P55265	DSRAD	1026	1051	+	0.0415	0.438	RLGERLRTMSCSDKILRWNVLGLQGA
P55265	DSRAD	1078	1103	+	0.0415	0.438	RAICCRVTRDGSAFEDGLRHPFIVNH
P55265	DSRAD	1079	1104	+	0.0415	0.438	AICCRVTRDGSAFEDGLRHPFIVNHP
P55265	DSRAD	1198	1223	+	0.0427	0.446	YFKKGLKDMGYGNWISKPQEEKNFYL
P55265	DSRAD	15	40	+	0.044	0.453	HPFQGYEHRQLRYQQPGPGSSPSSFL
P55265	DSRAD	29	54	+	0.044	0.453	QPGPGSSPSSFLLKQIEFLKGQLPEA
P55265	DSRAD	18	43	+	0.047	0.47	QGYEHRQLRYQQPGPGSSPSSFLLKQ
P55265	DSRAD	534	559	+	0.047	0.47	RFKFQVVINGREFPPAEAGSKKVAKQ
P55265	DSRAD	1015	1040	+	0.047	0.47	SSDIVPTWDGIRLGERLRTMSCSDKI
P55265	DSRAD	874	899	+	0.0486	0.479	MKKDSEDMGVVVSLGTGNRCVKGDSL
P55265	DSRAD	9	34	+	0.0615	0.532	LSGYYTHPFQGYEHRQLRYQQPGPGS
P55265	DSRAD	11	36	+	0.0615	0.532	GYYTHPFQGYEHRQLRYQQPGPGSSP
P55265	DSRAD	76	101	+	0.0615	0.532	PVLLASSTRGRQVDIRGVPRGVHLRS
P55265	DSRAD	87	112	+	0.0615	0.532	QVDIRGVPRGVHLRSQGLQRGFQHPS
P55265	DSRAD	141	166	+	0.0615	0.532	QRILKFLEELGEGKATTAHDLSGKLG
P55265	DSRAD	142	167	+	0.0615	0.532	RILKFLEELGEGKATTAHDLSGKLGT
P55265	DSRAD	430	455	+	0.0615	0.532	ARLKPPVHYNGPSKAGYVDFENGQWA
P55265	DSRAD	708	733	+	0.0615	0.532	MMPNKVRKIGELVRYLNTNPVGGLLE
P55265	DSRAD	719	744	+	0.0615	0.532	LVRYLNTNPVGGLLEYARSHGFAAEF
P55265	DSRAD	755	780	+	0.0615	0.532	EPKFVYQAKVGGRWFPAVCAHSKKQG
P55265	DSRAD	778	803	+	0.0615	0.532	KQGKQEAADAALRVLIGENEKAERMG
P55265	DSRAD	790	815	+	0.0615	0.532	RVLIGENEKAERMGFTEVTPVTGASL
P55265	DSRAD	875	900	+	0.0615	0.532	KKDSEDMGVVVSLGTGNRCVKGDSLS
P55265	DSRAD	886	911	+	0.0615	0.532	SLGTGNRCVKGDSLSLKGETVNDCHA
P55265	DSRAD	987	1012	+	0.0615	0.532	RHYPVFENPKQGKLRTKVENGEGTIP
P55265	DSRAD	989	1014	+	0.0615	0.532	YPVFENPKQGKLRTKVENGEGTIPVE
P55265	DSRAD	994	1019	+	0.0615	0.532	NPKQGKLRTKVENGEGTIPVESSDIV
P55265	DSRAD	996	1021	+	0.0615	0.532	KQGKLRTKVENGEGTIPVESSDIVPT
P55265	DSRAD	1072	1097	+	0.0615	0.532	SQGHLTRAICCRVTRDGSAFEDGLRH
P55265	DSRAD	1086	1111	+	0.0615	0.532	RDGSAFEDGLRHPFIVNHPKVGRVSI
P55265	DSRAD	1126	1151	+	0.0615	0.532	VNWCLADGYDLEILDGTRGTVDGPRN
P55265	DSRAD	1133	1158	+	0.0615	0.532	GYDLEILDGTRGTVDGPRNELSRVSK
P55265	DSRAD	1189	1214	+	0.0615	0.532	ARDYETAKNYFKKGLKDMGYGNWISK
P55265	DSRAD	145	170	+	0.0634	0.537	KFLEELGEGKATTAHDLSGKLGTPKK
P55265	DSRAD	1123	1148	+	0.0694	0.537	ETSVNWCLADGYDLEILDGTRGTVDG
P55265	DSRAD	123	148	+	0.0696	0.537	VDCLSSHFQELSIYQDQEQRILKFLE
P55265	DSRAD	366	391	+	0.0705	0.537	KRNTNSVPETAPAAIPETKRNAEFLT
P55265	DSRAD	426	451	+	0.0705	0.537	RPEPARLKPPVHYNGPSKAGYVDFEN
P55265	DSRAD	350	375	+	0.0714	0.537	PPIWHLTDKKRERMQIKRNTNSVPET
P55265	DSRAD	829	854	+	0.0718	0.537	QPKTLPLTGSTFHDQIAMLSHRCFNT
P55265	DSRAD	409	434	+	0.0723	0.537	VENGQEPVIKLENRQEARPEPARLKP
P55265	DSRAD	355	380	+	0.075	0.537	LTDKKRERMQIKRNTNSVPETAPAAI
P55265	DSRAD	1155	1180	+	0.075	0.537	RVSKKNIFLLFKKLCSFRYRRDLLRL
P55265	DSRAD	934	959	+	0.0754	0.539	TAKDSIFEPAKGGEKLQIKKTVSFHL
P55265	DSRAD	16	41	+	0.0792	0.553	PFQGYEHRQLRYQQPGPGSSPSSFLL
P55265	DSRAD	899	924	+	0.0792	0.553	LSLKGETVNDCHAEIISRRGFIRFLY
P55265	DSRAD	1076	1101	+	0.0792	0.553	LTRAICCRVTRDGSAFEDGLRHPFIV
P55265	DSRAD	237	262	+	0.0797	0.554	VSEDLLEPFIAVSAQAWNQHSGVVRP
P55265	DSRAD	91	116	+	0.0835	0.565	RGVPRGVHLRSQGLQRGFQHPSPRGR
P55265	DSRAD	633	658	+	0.0835	0.565	RLLSKEGPAHEPKFQYCVAVGAQTFP
P55265	DSRAD	815	840	+	0.0835	0.565	LRRTMLLLSRSPEAQPKTLPLTGSTF
P55265	DSRAD	121	146	+	0.0838	0.566	RGVDCLSSHFQELSIYQDQEQRILKF
P55265	DSRAD	975	1000	+	0.0838	0.566	SCSDRAMESTESRHYPVFENPKQGKL
P55265	DSRAD	360	385	+	0.0848	0.566	RERMQIKRNTNSVPETAPAAIPETKR
P55265	DSRAD	1014	1039	+	0.0908	0.585	ESSDIVPTWDGIRLGERLRTMSCSDK
P55265	DSRAD	1090	1115	+	0.0908	0.585	AFEDGLRHPFIVNHPKVGRVSIYDSK
P55265	DSRAD	1110	1135	+	0.0908	0.585	SIYDSKRQSGKTKETSVNWCLADGYD
P55265	DSRAD	1144	1169	+	0.0908	0.585	GTVDGPRNELSRVSKKNIFLLFKKLC
P18146	EGR1	55	80	+	0.000104	0.00761	PEGSGSNSSSSSSGGGGGGGGGSNSS
P18146	EGR1	48	73	+	0.0007	0.033	FLGAAGAPEGSGSNSSSSSSGGGGGG
P18146	EGR1	49	74	+	0.0007	0.033	LGAAGAPEGSGSNSSSSSSGGGGGGG
P18146	EGR1	51	76	+	0.0007	0.033	AAGAPEGSGSNSSSSSSGGGGGGGGG
P18146	EGR1	53	78	+	0.0007	0.033	GAPEGSGSNSSSSSSGGGGGGGGGSN
P18146	EGR1	60	85	+	0.0007	0.033	SNSSSSSSGGGGGGGGGSNSSSSSST
P18146	EGR1	63	88	+	0.00313	0.11	SSSSSGGGGGGGGGSNSSSSSSTFNP
P18146	EGR1	50	75	+	0.00395	0.113	GAAGAPEGSGSNSSSSSSGGGGGGGG
P18146	EGR1	54	79	+	0.00395	0.113	APEGSGSNSSSSSSGGGGGGGGGSNS
P18146	EGR1	57	82	+	0.00395	0.113	GSGSNSSSSSSGGGGGGGGGSNSSSS
P18146	EGR1	58	83	+	0.00395	0.113	SGSNSSSSSSGGGGGGGGGSNSSSSS
P18146	EGR1	59	84	+	0.00395	0.113	GSNSSSSSSGGGGGGGGGSNSSSSSS
P18146	EGR1	61	86	+	0.00395	0.113	NSSSSSSGGGGGGGGGSNSSSSSSTF
P18146	EGR1	251	276	+	0.00757	0.179	MIPDYLFPQQQGDLGLGTPDQKPFQG
P18146	EGR1	46	71	+	0.0184	0.295	PQFLGAAGAPEGSGSNSSSSSSGGGG
P18146	EGR1	52	77	+	0.0184	0.295	AGAPEGSGSNSSSSSSGGGGGGGGGS
P18146	EGR1	56	81	+	0.0184	0.295	EGSGSNSSSSSSGGGGGGGGGSNSSS
P18146	EGR1	62	87	+	0.0184	0.295	SSSSSSGGGGGGGGGSNSSSSSSTFN
P18146	EGR1	64	89	+	0.0184	0.295	SSSSGGGGGGGGGSNSSSSSSTFNPQ
P18146	EGR1	65	90	+	0.0184	0.295	SSSGGGGGGGGGSNSSSSSSTFNPQA
P18146	EGR1	66	91	+	0.0184	0.295	SSGGGGGGGGGSNSSSSSSTFNPQAD
P18146	EGR1	406	431	+	0.0191	0.295	ARSDERKRHTKIHLRQKDKKADKSVV
P18146	EGR1	354	379	+	0.0201	0.305	ELTRHIRIHTGQKPFQCRICMRNFSR
P18146	EGR1	351	376	+	0.0211	0.315	RSDELTRHIRIHTGQKPFQCRICMRN
P18146	EGR1	401	426	+	0.0214	0.317	CGRKFARSDERKRHTKIHLRQKDKKA
P18146	EGR1	343	368	+	0.0229	0.329	ESCDRRFSRSDELTRHIRIHTGQKPF
P18146	EGR1	382	407	+	0.0268	0.35	HLTTHIRTHTGEKPFACDICGRKFAR
P18146	EGR1	261	286	+	0.0289	0.367	QGDLGLGTPDQKPFQGLESRTQQPSL
P18146	EGR1	342	367	+	0.0303	0.375	VESCDRRFSRSDELTRHIRIHTGQKP
P18146	EGR1	370	395	+	0.0303	0.375	CRICMRNFSRSDHLTTHIRTHTGEKP
P18146	EGR1	388	413	+	0.0303	0.375	RTHTGEKPFACDICGRKFARSDERKR
P18146	EGR1	220	245	+	0.0308	0.38	PQSQAFPGSAGTALQYPPPAYPAAKG
P18146	EGR1	247	272	+	0.044	0.453	FQVPMIPDYLFPQQQGDLGLGTPDQK
P18146	EGR1	263	288	+	0.0615	0.532	DLGLGTPDQKPFQGLESRTQQPSLTP
P18146	EGR1	35	60	+	0.0694	0.537	LEEMMLLSNGAPQFLGAAGAPEGSGS
P18146	EGR1	37	62	+	0.0694	0.537	EMMLLSNGAPQFLGAAGAPEGSGSNS
P18146	EGR1	42	67	+	0.0694	0.537	SNGAPQFLGAAGAPEGSGSNSSSSSS
P18146	EGR1	44	69	+	0.0694	0.537	GAPQFLGAAGAPEGSGSNSSSSSSGG
P18146	EGR1	47	72	+	0.0694	0.537	QFLGAAGAPEGSGSNSSSSSSGGGGG
P18146	EGR1	67	92	+	0.0694	0.537	SGGGGGGGGGSNSSSSSSTFNPQADT
P18146	EGR1	68	93	+	0.0694	0.537	GGGGGGGGGSNSSSSSSTFNPQADTG
P18146	EGR1	254	279	+	0.0694	0.537	DYLFPQQQGDLGLGTPDQKPFQGLES
P18146	EGR1	345	370	+	0.0705	0.537	CDRRFSRSDELTRHIRIHTGQKPFQC
P18146	EGR1	407	432	+	0.0714	0.537	RSDERKRHTKIHLRQKDKKADKSVVA
P18146	EGR1	234	259	+	0.0718	0.537	QYPPPAYPAAKGGFQVPMIPDYLFPQ
P18146	EGR1	350	375	+	0.0732	0.537	SRSDELTRHIRIHTGQKPFQCRICMR
P18146	EGR1	396	421	+	0.0732	0.537	FACDICGRKFARSDERKRHTKIHLRQ
P18146	EGR1	315	340	+	0.075	0.537	LIKPSRMRKYPNRPSKTPPHERPYAC
P18146	EGR1	341	366	+	0.075	0.537	PVESCDRRFSRSDELTRHIRIHTGQK
P18146	EGR1	110	135	+	0.0835	0.565	LNNEKVLVETSYPSQTTRLPPITYTG
P18146	EGR1	268	293	+	0.0835	0.565	TPDQKPFQGLESRTQQPSLTPLSTIK
P18146	EGR1	355	380	+	0.0835	0.565	LTRHIRIHTGQKPFQCRICMRNFSRS
Q15717	ELAV1	200	225	+	0.000121	0.00872	YHSPARRFGGPVHHQAQRFRFSPMGV
Q15717	ELAV1	128	153	+	0.00124	0.0538	RFGRIINSRVLVDQTTGLSRGVAFIR
Q15717	ELAV1	205	230	+	0.0075	0.177	RRFGGPVHHQAQRFRFSPMGVDHMSG
Q15717	ELAV1	2	27	+	0.0127	0.256	SNGYEDHMAEDCRGDIGRTNLIVNYL
Q15717	ELAV1	199	224	+	0.0127	0.256	LYHSPARRFGGPVHHQAQRFRFSPMG
Q15717	ELAV1	42	67	+	0.013	0.259	SIGEVESAKLIRDKVAGHSLGYGFVN
Q15717	ELAV1	250	275	+	0.0175	0.295	NLGQDADEGILWQMFGPFGAVTNVKV
Q15717	ELAV1	222	247	+	0.0184	0.295	PMGVDHMSGLSGVNVPGNASSGWCIF
Q15717	ELAV1	131	156	+	0.0201	0.305	RIINSRVLVDQTTGLSRGVAFIRFDK
Q15717	ELAV1	13	38	+	0.0229	0.329	CRGDIGRTNLIVNYLPQNMTQDELRS
Q15717	ELAV1	152	177	+	0.0229	0.329	IRFDKRSEAEEAITSFNGHKPPGSSE
Q15717	ELAV1	130	155	+	0.0248	0.331	GRIINSRVLVDQTTGLSRGVAFIRFD
Q15717	ELAV1	31	56	+	0.0292	0.369	MTQDELRSLFSSIGEVESAKLIRDKV
Q15717	ELAV1	96	121	+	0.0303	0.375	ARPSSEVIKDANLYISGLPRTMTQKD
Q15717	ELAV1	147	172	+	0.0303	0.375	RGVAFIRFDKRSEAEEAITSFNGHKP
Q15717	ELAV1	296	321	+	0.0305	0.378	EEAAMAIASLNGYRLGDKILQVSFKT
Q15717	ELAV1	7	32	+	0.0415	0.438	DHMAEDCRGDIGRTNLIVNYLPQNMT
Q15717	ELAV1	36	61	+	0.0415	0.438	LRSLFSSIGEVESAKLIRDKVAGHSL
Q15717	ELAV1	119	144	+	0.0415	0.438	QKDVEDMFSRFGRIINSRVLVDQTTG
Q15717	ELAV1	135	160	+	0.0415	0.438	SRVLVDQTTGLSRGVAFIRFDKRSEA
Q15717	ELAV1	140	165	+	0.0415	0.438	DQTTGLSRGVAFIRFDKRSEAEEAIT
Q15717	ELAV1	198	223	+	0.0415	0.438	QLYHSPARRFGGPVHHQAQRFRFSPM
Q15717	ELAV1	212	237	+	0.0415	0.438	HHQAQRFRFSPMGVDHMSGLSGVNVP
Q15717	ELAV1	266	291	+	0.0427	0.446	PFGAVTNVKVIRDFNTNKCKGFGFVT
Q15717	ELAV1	248	273	+	0.044	0.453	IYNLGQDADEGILWQMFGPFGAVTNV
Q15717	ELAV1	48	73	+	0.047	0.47	SAKLIRDKVAGHSLGYGFVNYVTAKD
Q15717	ELAV1	223	248	+	0.0486	0.479	MGVDHMSGLSGVNVPGNASSGWCIFI
Q15717	ELAV1	126	151	+	0.0615	0.532	FSRFGRIINSRVLVDQTTGLSRGVAF
Q15717	ELAV1	213	238	+	0.0615	0.532	HQAQRFRFSPMGVDHMSGLSGVNVPG
Q15717	ELAV1	217	242	+	0.0615	0.532	RFRFSPMGVDHMSGLSGVNVPGNASS
Q15717	ELAV1	218	243	+	0.0615	0.532	FRFSPMGVDHMSGLSGVNVPGNASSG
Q15717	ELAV1	220	245	+	0.0694	0.537	FSPMGVDHMSGLSGVNVPGNASSGWC
Q15717	ELAV1	243	268	+	0.0694	0.537	GWCIFIYNLGQDADEGILWQMFGPFG
Q15717	ELAV1	184	209	+	0.0718	0.537	AANPNQNKNVALLSQLYHSPARRFGG
Q15717	ELAV1	103	128	+	0.0792	0.553	IKDANLYISGLPRTMTQKDVEDMFSR
Q15717	ELAV1	19	44	+	0.0835	0.565	RTNLIVNYLPQNMTQDELRSLFSSIG
Q15717	ELAV1	73	98	+	0.0835	0.565	DAERAINTLNGLRLQSKTIKVSYARP
Q15717	ELAV1	127	152	+	0.0835	0.565	SRFGRIINSRVLVDQTTGLSRGVAFI
Q15717	ELAV1	202	227	+	0.0835	0.565	SPARRFGGPVHHQAQRFRFSPMGVDH
Q15717	ELAV1	80	105	+	0.0848	0.566	TLNGLRLQSKTIKVSYARPSSEVIKD
Q15717	ELAV1	9	34	+	0.0908	0.585	MAEDCRGDIGRTNLIVNYLPQNMTQD
Q15717	ELAV1	70	95	+	0.0908	0.585	TAKDAERAINTLNGLRLQSKTIKVSY
Q15717	ELAV1	121	146	+	0.0908	0.585	DVEDMFSRFGRIINSRVLVDQTTGLS
P18074	ERCC2	253	278	+	0.000731	0.034	RRTLDRCQGNLETLQKTVLRIKETDE
P18074	ERCC2	280	305	+	0.000778	0.0358	RLRDEYRRLVEGLREASAARETDAHL
P18074	ERCC2	678	703	+	0.00105	0.0467	VFADKRFARGDKRGKLPRWIQEHLTD
P18074	ERCC2	25	50	+	0.00309	0.109	MRELKRTLDAKGHGVLEMPSGTGKTV
P18074	ERCC2	666	691	+	0.00309	0.109	RAIRGKTDYGLMVFADKRFARGDKRG
P18074	ERCC2	281	306	+	0.00475	0.126	LRDEYRRLVEGLREASAARETDAHLA
P18074	ERCC2	647	672	+	0.00576	0.148	RENDFLTFDAMRHAAQCVGRAIRGKT
P18074	ERCC2	652	677	+	0.00659	0.165	LTFDAMRHAAQCVGRAIRGKTDYGLM
P18074	ERCC2	683	708	+	0.0075	0.177	RFARGDKRGKLPRWIQEHLTDANLNL
P18074	ERCC2	587	612	+	0.00811	0.189	ACENGRGAILLSVARGKVSEGIDFVH
P18074	ERCC2	657	682	+	0.0127	0.256	MRHAAQCVGRAIRGKTDYGLMVFADK
P18074	ERCC2	671	696	+	0.0127	0.256	KTDYGLMVFADKRFARGDKRGKLPRW
P18074	ERCC2	582	607	+	0.0171	0.295	EKYQEACENGRGAILLSVARGKVSEG
P18074	ERCC2	589	614	+	0.0171	0.295	ENGRGAILLSVARGKVSEGIDFVHHY
P18074	ERCC2	631	656	+	0.0184	0.295	RILKARLEYLRDQFQIRENDFLTFDA
P18074	ERCC2	274	299	+	0.0191	0.295	KETDEQRLRDEYRRLVEGLREASAAR
P18074	ERCC2	246	271	+	0.0211	0.315	SMSVNLTRRTLDRCQGNLETLQKTVL
P18074	ERCC2	685	710	+	0.0229	0.329	ARGDKRGKLPRWIQEHLTDANLNLTV
P18074	ERCC2	179	204	+	0.0248	0.331	DLKALGRRQGWCPYFLARYSILHANV
P18074	ERCC2	275	300	+	0.0248	0.331	ETDEQRLRDEYRRLVEGLREASAARE
P18074	ERCC2	282	307	+	0.0248	0.331	RDEYRRLVEGLREASAARETDAHLAN
P18074	ERCC2	287	312	+	0.0248	0.331	RLVEGLREASAARETDAHLANPVLPD
P18074	ERCC2	81	106	+	0.0268	0.35	EKVIEELRKLLNFYEKQEGEKLPFLG
P18074	ERCC2	485	510	+	0.0268	0.35	LARVCLCPMIIGRGNDQVAISSKFET
P18074	ERCC2	661	686	+	0.0268	0.35	AQCVGRAIRGKTDYGLMVFADKRFAR
P18074	ERCC2	173	198	+	0.0289	0.367	GIYNLDDLKALGRRQGWCPYFLARYS
P18074	ERCC2	487	512	+	0.0289	0.367	RVCLCPMIIGRGNDQVAISSKFETRE
P18074	ERCC2	317	342	+	0.0303	0.375	EAVPGSIRTAEHFLGFLRRLLEYVKW
P18074	ERCC2	30	55	+	0.0331	0.397	RTLDAKGHGVLEMPSGTGKTVSLLAL
P18074	ERCC2	166	191	+	0.0415	0.438	REVPLPAGIYNLDDLKALGRRQGWCP
P18074	ERCC2	180	205	+	0.0415	0.438	LKALGRRQGWCPYFLARYSILHANVV
P18074	ERCC2	480	505	+	0.0415	0.438	TFTMTLARVCLCPMIIGRGNDQVAIS
P18074	ERCC2	669	694	+	0.0415	0.438	RGKTDYGLMVFADKRFARGDKRGKLP
P18074	ERCC2	676	701	+	0.0415	0.438	LMVFADKRFARGDKRGKLPRWIQEHL
P18074	ERCC2	665	690	+	0.047	0.47	GRAIRGKTDYGLMVFADKRFARGDKR
P18074	ERCC2	20	45	+	0.0615	0.532	EQFSYMRELKRTLDAKGHGVLEMPSG
P18074	ERCC2	23	48	+	0.0615	0.532	SYMRELKRTLDAKGHGVLEMPSGTGK
P18074	ERCC2	29	54	+	0.0615	0.532	KRTLDAKGHGVLEMPSGTGKTVSLLA
P18074	ERCC2	580	605	+	0.0615	0.532	ALEKYQEACENGRGAILLSVARGKVS
P18074	ERCC2	591	616	+	0.0615	0.532	GRGAILLSVARGKVSEGIDFVHHYGR
P18074	ERCC2	594	619	+	0.0615	0.532	AILLSVARGKVSEGIDFVHHYGRAVI
P18074	ERCC2	597	622	+	0.0615	0.532	LSVARGKVSEGIDFVHHYGRAVIMFG
P18074	ERCC2	600	625	+	0.0615	0.532	ARGKVSEGIDFVHHYGRAVIMFGVPY
P18074	ERCC2	650	675	+	0.0615	0.532	DFLTFDAMRHAAQCVGRAIRGKTDYG
P18074	ERCC2	654	679	+	0.0615	0.532	FDAMRHAAQCVGRAIRGKTDYGLMVF
P18074	ERCC2	662	687	+	0.0615	0.532	QCVGRAIRGKTDYGLMVFADKRFARG
P18074	ERCC2	27	52	+	0.0694	0.537	ELKRTLDAKGHGVLEMPSGTGKTVSL
P18074	ERCC2	34	59	+	0.0694	0.537	AKGHGVLEMPSGTGKTVSLLALIMAY
P18074	ERCC2	163	188	+	0.0694	0.537	AHGREVPLPAGIYNLDDLKALGRRQG
P18074	ERCC2	334	359	+	0.0705	0.537	RRLLEYVKWRLRVQHVVQESPPAFLS
P18074	ERCC2	729	754	+	0.0707	0.537	HREDQLGLSLLSLEQLESEETLKRIE
P18074	ERCC2	265	290	+	0.0714	0.537	TLQKTVLRIKETDEQRLRDEYRRLVE
P18074	ERCC2	333	358	+	0.0714	0.537	LRRLLEYVKWRLRVQHVVQESPPAFL
P18074	ERCC2	629	654	+	0.0714	0.537	QSRILKARLEYLRDQFQIRENDFLTF
P18074	ERCC2	286	311	+	0.075	0.537	RRLVEGLREASAARETDAHLANPVLP
P18074	ERCC2	328	353	+	0.075	0.537	HFLGFLRRLLEYVKWRLRVQHVVQES
P18074	ERCC2	361	386	+	0.075	0.537	LAQRVCIQRKPLRFCAERLRSLLHTL
P18074	ERCC2	363	388	+	0.075	0.537	QRVCIQRKPLRFCAERLRSLLHTLEI
P18074	ERCC2	368	393	+	0.075	0.537	QRKPLRFCAERLRSLLHTLEITDLAD
P18074	ERCC2	373	398	+	0.075	0.537	RFCAERLRSLLHTLEITDLADFSPLT
P18074	ERCC2	624	649	+	0.075	0.537	PYVYTQSRILKARLEYLRDQFQIREN
P18074	ERCC2	630	655	+	0.075	0.537	SRILKARLEYLRDQFQIRENDFLTFD
P18074	ERCC2	635	660	+	0.075	0.537	ARLEYLRDQFQIRENDFLTFDAMRHA
P18074	ERCC2	641	666	+	0.075	0.537	RDQFQIRENDFLTFDAMRHAAQCVGR
P18074	ERCC2	309	334	+	0.0754	0.539	VLPDEVLQEAVPGSIRTAEHFLGFLR
P18074	ERCC2	450	475	+	0.0792	0.553	RFQSVIITSGTLSPLDIYPKILDFHP
P18074	ERCC2	705	730	+	0.0792	0.553	NLNLTVDEGVQVAKYFLRQMAQPFHR
P18074	ERCC2	83	108	+	0.0835	0.565	VIEELRKLLNFYEKQEGEKLPFLGLA
P18074	ERCC2	438	463	+	0.0835	0.565	MDASLAIKPVFERFQSVIITSGTLSP
P18074	ERCC2	558	583	+	0.0835	0.565	LENIQRNKLLFIETQDGAETSVALEK
P18074	ERCC2	541	566	+	0.0859	0.57	SYQYMESTVASWYEQGILENIQRNKL
P18074	ERCC2	159	184	+	0.0908	0.585	EEFDAHGREVPLPAGIYNLDDLKALG
P18074	ERCC2	299	324	+	0.0908	0.585	RETDAHLANPVLPDEVLQEAVPGSIR
P18074	ERCC2	510	535	+	0.0908	0.585	TREDIAVIRNYGNLLLEMSAVVPDGI
P19447	ERCC3	325	350	+	0.0006	0.033	RKMFGNGRARSGVIVLPCGAGKSLVG
P19447	ERCC3	327	352	+	0.0006	0.033	MFGNGRARSGVIVLPCGAGKSLVGVT
P19447	ERCC3	633	658	+	0.00111	0.0487	RRQEAQRLGRVLRAKKGMVAEEYNAF
P19447	ERCC3	628	653	+	0.00196	0.0786	SHGGSRRQEAQRLGRVLRAKKGMVAE
P19447	ERCC3	320	345	+	0.00309	0.109	QEKSLRKMFGNGRARSGVIVLPCGAG
P19447	ERCC3	627	652	+	0.0075	0.177	SSHGGSRRQEAQRLGRVLRAKKGMVA
P19447	ERCC3	736	761	+	0.0075	0.177	RSSQASRRFGTMSSMSGADDTVYMEY
P19447	ERCC3	621	646	+	0.00873	0.201	NVLIQISSHGGSRRQEAQRLGRVLRA
P19447	ERCC3	341	366	+	0.0127	0.256	PCGAGKSLVGVTAACTVRKRCLVLGN
P19447	ERCC3	730	755	+	0.0127	0.256	AGEFGSRSSQASRRFGTMSSMSGADD
P19447	ERCC3	318	343	+	0.0171	0.295	PYQEKSLRKMFGNGRARSGVIVLPCG
P19447	ERCC3	332	357	+	0.0171	0.295	RARSGVIVLPCGAGKSLVGVTAACTV
P19447	ERCC3	334	359	+	0.0171	0.295	RSGVIVLPCGAGKSLVGVTAACTVRK
[truncated: 5,310 more rows]
