# Supplementary material for: The Amino Acid Composition of Quadruplex Binding Proteins Reveals a Shared Motif and Predicts New Potential Quadruplex Interactors
Source: Molecules. 2018 Sep 13;23(9):2341. doi: 10.3390/molecules23092341 (PMC6225207; doi:10.3390/molecules23092341)
Supplement: Supplementary file 1 [file molecules-23-02341-s001.zip › molecules-355581-supplementary/Supplementary material 15.xlsx]

## Sheet: List1
Supplementary material 15: 100 best results of newly predicted quadruplex binding proteins based on presence of NIQI domain (RGRGRGRGGGSGGSGGRGRG)
symbol	full_name	chromosome	protein length	start	stop	p-value	q-value	matched sequence
FBL	fibrillalin	19	321	28	47	1.7e-16	1.94e-10	RGRGRGGGGGGGGGGGGGRG
ZNF579	zinc finger protein 579	19	562	16	35	4.17e-16	2.86e-10	RGRGRGRGRGRGRGRGRGRG
MBD2	Methyl-CpG binding domain protein 2	18	411	76	95	4.17e-16	2.86e-10	RGRGRGRGRGRGRGRGRGRG
SNRPD1	Small nuclear ribonucleoprotein D1 polypeptide	18	119	96	115	4.84e-14	1.01e-08	AGRGRGRGRGRGRGRGRGRG
HOXB3	Homeobox B3	17	431	21	40	5.37e-13	6.04e-08	GGGGGGGGGGSGGSGGGGGG
LARP1B	La ribonucleoprotein domain family member 1B	4	914	98	117	1.23e-12	1.21e-07	RGSFRGRGRGRGRGRGRGRG
U2AF1	U2 small nuclear RNA auxiliary factor 1	21	240	132	151	3.81e-12	2.9e-07	RSRDRGRGGGGGGGGGGGGR
U2AF1L5	U2 small nuclear RNA auxiliary factor 1 like 5	21	240	132	151	3.81e-12	2.9e-07	RSRDRGRGGGGGGGGGGGGR
CHTOP	Chromatin target of PRMT1	1	248	139	158	3.81e-12	2.9e-07	IGRGRGGFGGRGRGRGRGRG
GAR1	GAR1 ribonucleoprotein	4	217	167	186	9.02e-12	6.31e-07	PPRGGGRGGRGGGRGGGGRG
FAM98B	Family with sequence similarity 98 member B	15	433	331	350	1.38e-11	9.18e-07	GGGGRGGWGGGGGGGGRGGG
FBLL1	Fibrillarin like 1	5	334	9	28	1.44e-11	9.52e-07	GGGGGGRGGGGWGSWGGGRG
PURA	Purine rich element binding protein A	5	322	30	49	1.59e-11	9.63e-07	SGGGGGGGGGGGGSGGGGGG
RALY	RALY heterogeneous nuclear ribonucleoprotein	20	306	210	229	1.59e-11	9.63e-07	DGGGAGGGGGGGGSGGGGSG
ARID1B	AT-rich interaction domain 1B	6	2236	307	326	1.59e-11	9.63e-07	GGGGGGGGGGGGGSGGGGGG
MRPL15	Mitochondrial ribosomal protein L15	8	296	41	60	1.7e-11	1.02e-06	RGRRRGRKCGRGHKGERQRG
LARP1	La ribonucleoprotein domain family member 1	5	1096	129	148	2.75e-11	1.26e-06	RASFRGRGRGRGRGRGRGRG
ZC3H4	Zinc finger CCCH-type containing 4	19	1303	241	260	2.75e-11	1.26e-06	RGRGRGYRGRGSRGGSRGRG
ZHX1	Zinc fingers and homeoboxes 1	8	873	743	762	2.75e-11	1.26e-06	RGRGRPKGRGRGRPRGRPRG
KMT2B	Lysine methyltransferase 2B	19	2715	17	36	7.26e-11	2.66e-06	RGRFPGRPRGAGGGGGRGGR
RPS2	Ribosomal protein S2	16	293	34	53	7.26e-11	2.66e-06	RGRGRGRGRGRGRGRGARGG
SERBP1	SERPINE1 mRNA binding protein 1	1	408	159	178	7.26e-11	2.66e-06	DRPIRGRGGLGRGRGGRGRG
HABP4	Hyaluronan binding protein 4	9	413	179	198	7.26e-11	2.66e-06	DRPLRGRGGPRGGMRGRGRG
ZFC3H1	Zinc finger C3H1-type containing	12	1989	145	164	1.65e-10	5.46e-06	RFRGRPYRGGSRWSRGRGVG
PAIP1	Poly(A) binding protein interacting protein 1	5	479	11	30	1.78e-10	5.46e-06	AGRGRSRGLGRGGGGPEGGG
FAM98A	Family with sequence similarity 98 member A	2	519	457	476	1.78e-10	5.46e-06	RGGGRGGRGGRGGRGGRAGQ
HNRNPA3	Heterogeneous nuclear ribonucleoprotein A3	2	378	188	207	2.43e-10	6.63e-06	AGSQRGRGGGSGNFMGRGGN
TRA2A	Transformer 2 alpha homolog	7	282	115	134	3.02e-10	6.63e-06	GGGGGGGGGGGGGGGGRRRD
HNRNPU	Heterogeneous nuclear ribonucleoprotein U	1	825	714	733	3.32e-10	6.63e-06	RGNMPQRGGGGGGSGGIGYP
SHOX2	Short stature homeobox 2	3	331	57	76	3.67e-10	6.63e-06	RAAGGGGGGGGGGGGGGGGG
CXXC4	CXXC finger protein 4	4	198	117	136	3.67e-10	6.63e-06	GGGGGGGGGGGGGGGGGGRK
SCRT1	Scratch family transcriptional repressor 1	8	348	149	168	3.81e-10	6.63e-06	AGGGGGAGGRSLGSGPGGRG
HOXC13	Homeobox C13	12	330	26	45	3.81e-10	6.63e-06	SGIGGGGGGGGGGTGGAGGG
POU3F3	POU class 3 homeobox 3	2	500	31	50	3.81e-10	6.63e-06	GGGGGGGGGGGGGAGGGGGG
POU3F2	POU class 3 homeobox 2	6	443	67	86	3.81e-10	6.63e-06	HGGGGGGGGGGGGGGGGGGG
POU4F1	POU class 4 homeobox 1	13	419	153	172	3.81e-10	6.63e-06	PGGGGGPGGGPGGGGGGGPG
AR	Androgen receptor	X	920	260	279	3.81e-10	6.63e-06	CGGGGGGGGGGGGGGGGGGG
EVX2	Even-skipped homeobox 2	2	476	413	432	3.81e-10	6.63e-06	GGGGGGGGGGGGGGGGAGAG
ZIC2	Zic family member 2	13	532	489	508	3.81e-10	6.63e-06	SGGGSGSGGGGGGAGGGGGG
ZFHX3	Zinc finger homeobox 3	16	3703	2593	2612	3.81e-10	6.63e-06	GGGGGGSGGGGGGGGGGGGG
TCF7L1	Transcription factor 7 like 1	2	588	5	24	3.81e-10	6.63e-06	GGGGGGGGGGSGGGGGSSAG
SIX3	SIX homeobox 3	2	332	38	57	3.81e-10	6.63e-06	AGGGGGAGGGSGGGNGAGGG
GATAD1	GATA zinc finger domain containing 1	7	269	42	61	3.81e-10	6.63e-06	GGAGSGAAGGTGGSGGGGFG
DACH1	Dachshund family transcription factor 1	13	760	78	97	3.81e-10	6.63e-06	GGGGSGGGGGSSGNGGGGGG
RFX1	Regulatory factor X1	19	979	387	406	3.81e-10	6.63e-06	GGGGGGGGGGGGGSGSTGGG
ZNF746	Zinc finger protein 746	7	644	479	498	3.81e-10	6.63e-06	DGSGPGTGGGGSGSGGGGGG
PRDM10	PR/SET domain 10	11	1147	105	124	5.38e-10	9e-06	RGRGRGRGKRRFGPGRRPGR
MCM8	Minichromosome maintenance 8 homologous recombination repair factor	20	840	6	25	1.19e-09	1.64e-05	RGRGFGRGRFQSWKRGRGGG
RBM26	RNA binding motif protein 26	13	1007	46	65	1.19e-09	1.64e-05	HSRGRGAVHGRGRGRGRGRG
BCLAF1	BCL2 associated transcription factor 1	6	920	70	89	1.19e-09	1.64e-05	GYRGRGRGYYQGGGGRYHRG
UBAP2L	Ubiquitin associated protein 2 like	1	1087	161	180	1.19e-09	1.64e-05	RGTERGRRGRGRGRGGSGRR
MRE11	MRE11 homolog, double strand break repair nuclease	11	708	570	589	1.19e-09	1.64e-05	RGRGRGRRGGRGQNSASRGG
KMT2C	Lysine methyltransferase 2C	2	4911	891	910	1.19e-09	1.64e-05	PGKRRPRGAGLSGRGGRGRS
FXR1	FMR1 autosomal homolog 1	3	621	38	57	2.09e-09	2.76e-05	DSRRRPGGRGRSVSGGRGRG
FUBP3	Far upstream element binding protein 3	9	572	337	356	2.09e-09	2.76e-05	RGRGRGRGDWSVGAPGGVQE
AC091959.3	Clone-based (Ensembl) gene transcript	5	1027	897	916	2.09e-09	2.76e-05	RGRGRGRGGRGRGSLNHMVV
RBM27	RNA binding motif protein 27	5	1060	952	971	2.09e-09	2.76e-05	RGRGRGRGGRGRGSLNHMVV
ALYREF	Aly/REF export factor	17	257	32	51	2.9e-09	3.03e-05	GGRGRGRAGSQGGRGGGAQA
TAF15	TATA-box binding protein associated factor 15	17	592	58	77	2.9e-09	3.03e-05	DFRGRGYGGERGYRGRGGRG
BPTF	Bromodomain PHD finger transcription factor	17	3046	95	114	2.9e-09	3.03e-05	RGGGGGRTGGGGGGGHLART
RBMXL1	RBMX like 1	1	390	107	126	2.9e-09	3.03e-05	RGFGAGRGGSGGTRGPPSRG
CIRBP	Cold inducible RNA binding protein	19	172	110	129	2.9e-09	3.03e-05	RGRGFSRGGGDRGYGGNRFE
CCDC9	Coiled-coil domain containing 9	19	531	115	134	2.9e-09	3.03e-05	SPGEQPRGGGAGGRGRRGRG
UBAP2	Ubiquitin associated protein 2	9	1119	173	192	2.9e-09	3.03e-05	RGFGRGRGRGAGRFSTQGMG
LSM14A	LSM14A, mRNA processing body assembly factor	19	463	376	395	2.9e-09	3.03e-05	FRGGRGRGGGRGGTFTAPRG
G3BP1	G3BP stress granule assembly factor 1	5	466	425	444	2.9e-09	3.03e-05	DNRLRGPGGPRGGLGGGMRG
EWSR1	EWS RNA binding protein 1	22	656	487	506	2.9e-09	3.03e-05	PGGDRGRGGPGGMRGGRGGL
AHDC1	AT-hook DNA binding motif containing 1	1	1603	662	681	2.9e-09	3.03e-05	VQGFRRRGGKAGGFGGRGGG
DHX9	DExH-box helicase 9	1	1270	1217	1236	4.29e-09	4.39e-05	GYRGVSRGGFRGNSGGDYRG
HNRNPA1	Heterogeneous nuclear ribonucleoprotein A1	12	372	71	90	5.34e-09	4.74e-05	GNFGGGRGGGFGGNDNFGRG
LSM4	LSM4 homolog, U6 small nuclear RNA and mRNA degradation associated	19	139	107	126	5.34e-09	4.74e-05	AGRGVFGGRGRGGIPGTGRG
HNRNPA1P48	Heterogeneous nuclear ribonucleoprotein A1 pseudogene 48	16	275	155	174	5.34e-09	4.74e-05	GNFGGGRGGGFGGNDNFGRG
HNRNPA0	Heterogeneous nuclear ribonucleoprotein A0	5	305	182	201	5.34e-09	4.74e-05	GGGGGGSRSSRGGRGGRGRG
RBMX	RNA binding motif protein X-linked	X	391	103	122	6.22e-09	4.74e-05	RGPPRGLRGGRGGSGGTRGP
HNRNPA2B1	Heterogeneous nuclear ribonucleoprotein A2/B1	7	353	322	341	6.22e-09	4.74e-05	GNYGPGGSGGSGGYGGRSRY
HNRNPUL1	Heterogeneous nuclear ribonucleoprotein U like 1	19	856	525	544	6.22e-09	4.74e-05	RGGFQNRGGGSGGGGNYRGG
DDX50	DExD-box helicase 50	10	737	675	694	6.98e-09	4.74e-05	SGWSSGRSGRSGRSGGRSGG
HOXA10	Homeobox A10	7	410	37	56	7.01e-09	4.74e-05	SGRGEAGGGGGGAGGGGGGG
POU4F2	POU class 4 homeobox 2	4	409	51	70	7.01e-09	4.74e-05	SNAGGGGGGGGGGGGGGGRS
EN2	Engrailed homeobox 2	7	333	90	109	7.01e-09	4.74e-05	AGAGGGRGGGAGGEGGASGA
FEZF2	FEZ family zinc finger 2	3	459	98	117	7.01e-09	4.74e-05	SLRAGGGGGGGGGGGGGGGG
HOXD9	Homeobox D9	2	352	125	144	7.01e-09	4.74e-05	GFPGGAGGGGGGGGGGPGRG
PRDM6	PR/SET domain 6	5	595	143	162	7.01e-09	4.74e-05	SGPGPVKCGGGGGGGGEGRG
SCRT2	Scratch family transcriptional repressor 2	20	307	122	141	7.22e-09	4.74e-05	RGGGGGDAGGSGDAGGAGGR
ONECUT3	One cut homeobox 3	19	494	259	278	7.22e-09	4.74e-05	LARGLPGGGGGTGSGGAGSG
SOX1	SRY-box 1	13	391	24	43	7.48e-09	4.74e-05	GPAGAGGGGGGGGGGGGGGG
ONECUT2	One cut homeobox 2	18	504	34	53	7.48e-09	4.74e-05	GPAGGGSGGGGGGGGGGGGG
UPF1	UPF1, RNA helicase and ATPase	19	1129	49	68	7.48e-09	4.74e-05	GGPGGPGGGGAGGPGGAGAG
FOXD1	Forkhead box D1	5	465	96	115	7.48e-09	4.74e-05	AGAGAGGGGGGGGAGGGGSA
MAF	MAF bZIP transcription factor	16	373	224	243	7.48e-09	4.74e-05	AGGGGGGGGGGGGGGAAGAG
NPAS3	Neuronal PAS domain protein 3	14	933	728	747	7.48e-09	4.74e-05	PGNGGGGGGGGGGAGGGGPS
ZNF281	Zinc finger protein 281	1	895	14	33	7.49e-09	4.74e-05	TGSSGGSGSGGGGSGGGGGG
SOX4	SRY-box 4	6	474	164	183	7.49e-09	4.74e-05	GGHGGGGGGGSSNAGGGGGG
EOMES	Eomesodermin	3	686	208	227	7.49e-09	4.74e-05	FGPGAGAGSGAGGSSGGGGG
RAD23B	RAD23 homolog B, nucleotide excision repair protein	9	409	264	283	7.49e-09	4.74e-05	GGQGGGGGGGSGGIAEAGSG
GLIS2	GLIS family zinc finger 2	16	524	382	401	7.49e-09	4.74e-05	SALACGNGGGSGGGGGMGPG
SUZ12	SUZ12, polycomb repressive complex 2 subunit	17	739	4	23	7.52e-09	4.74e-05	QKHGGGGGGGSGPSAGSGGG
FOXA1	Forkhead box A1	14	472	272	291	7.52e-09	4.74e-05	PGAGGGGGSGSGGSGAKGGP
MZF1	Myeloid zinc finger 1	19	734	339	358	9.16e-09	5.69e-05	RGRSRGRPSTGGGVVRGGRC
PRRC2B	Proline rich coiled-coil 2B	9	2229	1061	1080	9.16e-09	5.69e-05	RGQARGRGRGFREFTFRGRP
