# Supplementary material for: The Amino Acid Composition of Quadruplex Binding Proteins Reveals a Shared Motif and Predicts New Potential Quadruplex Interactors
Source: Molecules. 2018 Sep 13;23(9):2341. doi: 10.3390/molecules23092341 (PMC6225207; doi:10.3390/molecules23092341)
Supplement: Supplementary file 1 [file molecules-23-02341-s001.zip › molecules-355581-supplementary/Supplementary material 16.xls]

## Sheet: Supplementary material 16
Supplementary material 16: All results of newly predicted quadruplex binding proteins based on presence of NIQI domain (also transcript variants are included) with the q-value lower than 0.1
sequence_name	transcript_name	gene_symbol	start	stop	strand	p-value	q-value
ENSG00000280548	ENST00000625673		28	47	+	1.7e-16	1.94e-10
ENSG00000105202	ENST00000598417	FBL	28	47	+	1.7e-16	1.94e-10
ENSG00000105202	ENST00000221801	FBL	41	60	+	1.7e-16	1.94e-10
ENSG00000105202	ENST00000594309	FBL	41	60	+	1.7e-16	1.94e-10
ENSG00000280548	ENST00000628079		41	60	+	1.7e-16	1.94e-10
ENSG00000280548	ENST00000625241		41	60	+	1.7e-16	1.94e-10
ENSG00000218891	ENST00000325421	ZNF579	16	35	+	4.17e-16	2.86e-10
ENSG00000134046	ENST00000256429	MBD2	76	95	+	4.17e-16	2.86e-10
ENSG00000134046	ENST00000583046	MBD2	76	95	+	4.17e-16	2.86e-10
ENSG00000134046	ENST00000398398	MBD2	76	95	+	4.17e-16	2.86e-10
ENSG00000102081	ENST00000463120	FMR1	65	84	+	1.67e-15	6.36e-10
ENSG00000102081	ENST00000621453	FMR1	462	481	+	1.67e-15	6.36e-10
ENSG00000102081	ENST00000440235	FMR1	482	501	+	1.67e-15	6.36e-10
ENSG00000102081	ENST00000370477	FMR1	495	514	+	1.67e-15	6.36e-10
ENSG00000102081	ENST00000370470	FMR1	503	522	+	1.67e-15	6.36e-10
ENSG00000102081	ENST00000439526	FMR1	505	524	+	1.67e-15	6.36e-10
ENSG00000102081	ENST00000218200	FMR1	507	526	+	1.67e-15	6.36e-10
ENSG00000102081	ENST00000370475	FMR1	528	547	+	1.67e-15	6.36e-10
ENSG00000105202	ENST00000598417	FBL	30	49	+	1.15e-14	3.3e-09
ENSG00000280548	ENST00000625673		30	49	+	1.15e-14	3.3e-09
ENSG00000280548	ENST00000625241		43	62	+	1.15e-14	3.3e-09
ENSG00000105202	ENST00000594309	FBL	43	62	+	1.15e-14	3.3e-09
ENSG00000105202	ENST00000221801	FBL	43	62	+	1.15e-14	3.3e-09
ENSG00000280548	ENST00000628079		43	62	+	1.15e-14	3.3e-09
ENSG00000134046	ENST00000398398	MBD2	78	97	+	1.78e-14	4.53e-09
ENSG00000134046	ENST00000583046	MBD2	78	97	+	1.78e-14	4.53e-09
ENSG00000134046	ENST00000256429	MBD2	78	97	+	1.78e-14	4.53e-09
ENSG00000105202	ENST00000599134	FBL	41	60	+	4.84e-14	1.01e-08
ENSG00000280548	ENST00000629982		41	60	+	4.84e-14	1.01e-08
ENSG00000134046	ENST00000398398	MBD2	74	93	+	4.84e-14	1.01e-08
ENSG00000134046	ENST00000583046	MBD2	74	93	+	4.84e-14	1.01e-08
ENSG00000134046	ENST00000256429	MBD2	74	93	+	4.84e-14	1.01e-08
ENSG00000167088	ENST00000300413	SNRPD1	96	115	+	4.84e-14	1.01e-08
ENSG00000280548	ENST00000630592		32	51	+	2.56e-13	4.39e-08
ENSG00000105202	ENST00000601274	FBL	32	51	+	2.56e-13	4.39e-08
ENSG00000280548	ENST00000629982		43	62	+	2.56e-13	4.39e-08
ENSG00000105202	ENST00000599134	FBL	43	62	+	2.56e-13	4.39e-08
ENSG00000134046	ENST00000583046	MBD2	86	105	+	2.56e-13	4.39e-08
ENSG00000134046	ENST00000256429	MBD2	86	105	+	2.56e-13	4.39e-08
ENSG00000134046	ENST00000398398	MBD2	86	105	+	2.56e-13	4.39e-08
ENSG00000105202	ENST00000598417	FBL	26	45	+	3.66e-13	4.73e-08
ENSG00000280548	ENST00000625673		26	45	+	3.66e-13	4.73e-08
ENSG00000174953	ENST00000496811	DHX36	34	53	+	3.66e-13	4.73e-08
ENSG00000174953	ENST00000308361	DHX36	34	53	+	3.66e-13	4.73e-08
ENSG00000174953	ENST00000329463	DHX36	34	53	+	3.66e-13	4.73e-08
ENSG00000280548	ENST00000628079		39	58	+	3.66e-13	4.73e-08
ENSG00000280548	ENST00000625241		39	58	+	3.66e-13	4.73e-08
ENSG00000105202	ENST00000221801	FBL	39	58	+	3.66e-13	4.73e-08
ENSG00000105202	ENST00000594309	FBL	39	58	+	3.66e-13	4.73e-08
ENSG00000136450	ENST00000581979	SRSF1	91	110	+	3.66e-13	4.73e-08
ENSG00000136450	ENST00000582730	SRSF1	91	110	+	3.66e-13	4.73e-08
ENSG00000136450	ENST00000258962	SRSF1	91	110	+	3.66e-13	4.73e-08
ENSG00000136450	ENST00000584773	SRSF1	91	110	+	3.66e-13	4.73e-08
ENSG00000120093	ENST00000490677	HOXB3	21	40	+	5.37e-13	6.04e-08
ENSG00000120093	ENST00000460160	HOXB3	23	42	+	5.37e-13	6.04e-08
ENSG00000120093	ENST00000489475	HOXB3	82	101	+	5.37e-13	6.04e-08
ENSG00000120093	ENST00000472863	HOXB3	82	101	+	5.37e-13	6.04e-08
ENSG00000120093	ENST00000311626	HOXB3	155	174	+	5.37e-13	6.04e-08
ENSG00000120093	ENST00000476342	HOXB3	155	174	+	5.37e-13	6.04e-08
ENSG00000120093	ENST00000498678	HOXB3	155	174	+	5.37e-13	6.04e-08
ENSG00000120093	ENST00000470495	HOXB3	155	174	+	5.37e-13	6.04e-08
ENSG00000218891	ENST00000325421	ZNF579	14	33	+	1.23e-12	1.21e-07
ENSG00000218891	ENST00000325421	ZNF579	18	37	+	1.23e-12	1.21e-07
ENSG00000167088	ENST00000300413	SNRPD1	98	117	+	1.23e-12	1.21e-07
ENSG00000138709	ENST00000508819	LARP1B	98	117	+	1.23e-12	1.21e-07
ENSG00000138709	ENST00000507377	LARP1B	114	133	+	1.23e-12	1.21e-07
ENSG00000138709	ENST00000432347	LARP1B	145	164	+	1.23e-12	1.21e-07
ENSG00000138709	ENST00000394288	LARP1B	145	164	+	1.23e-12	1.21e-07
ENSG00000138709	ENST00000512292	LARP1B	145	164	+	1.23e-12	1.21e-07
ENSG00000138709	ENST00000326639	LARP1B	145	164	+	1.23e-12	1.21e-07
ENSG00000105202	ENST00000601274	FBL	30	49	+	3.81e-12	2.9e-07
ENSG00000280548	ENST00000630592		30	49	+	3.81e-12	2.9e-07
ENSG00000136450	ENST00000584773	SRSF1	93	112	+	3.81e-12	2.9e-07
ENSG00000136450	ENST00000258962	SRSF1	93	112	+	3.81e-12	2.9e-07
ENSG00000136450	ENST00000581979	SRSF1	93	112	+	3.81e-12	2.9e-07
ENSG00000136450	ENST00000582730	SRSF1	93	112	+	3.81e-12	2.9e-07
ENSG00000160201	ENST00000398137	U2AF1	132	151	+	3.81e-12	2.9e-07
ENSG00000275895	ENST00000623375	U2AF1L5	132	151	+	3.81e-12	2.9e-07
ENSG00000160201	ENST00000459639	U2AF1	132	151	+	3.81e-12	2.9e-07
ENSG00000275895	ENST00000639996	U2AF1L5	132	151	+	3.81e-12	2.9e-07
ENSG00000160679	ENST00000403433	CHTOP	139	158	+	3.81e-12	2.9e-07
ENSG00000160679	ENST00000368694	CHTOP	185	204	+	3.81e-12	2.9e-07
ENSG00000160679	ENST00000368690	CHTOP	186	205	+	3.81e-12	2.9e-07
ENSG00000275895	ENST00000619610	U2AF1L5	205	224	+	3.81e-12	2.9e-07
ENSG00000160201	ENST00000380276	U2AF1	205	224	+	3.81e-12	2.9e-07
ENSG00000160201	ENST00000291552	U2AF1	205	224	+	3.81e-12	2.9e-07
ENSG00000275895	ENST00000610664	U2AF1L5	205	224	+	3.81e-12	2.9e-07
ENSG00000089280	ENST00000380244	FUS	484	503	+	3.81e-12	2.9e-07
ENSG00000089280	ENST00000254108	FUS	485	504	+	3.81e-12	2.9e-07
ENSG00000089280	ENST00000568685	FUS	486	505	+	3.81e-12	2.9e-07
ENSG00000105202	ENST00000598417	FBL	24	43	+	9.02e-12	6.31e-07
ENSG00000280548	ENST00000625673		24	43	+	9.02e-12	6.31e-07
ENSG00000109534	ENST00000226796	GAR1	167	186	+	9.02e-12	6.31e-07
ENSG00000109534	ENST00000394631	GAR1	167	186	+	9.02e-12	6.31e-07
ENSG00000109534	ENST00000226796	GAR1	169	188	+	9.02e-12	6.31e-07
ENSG00000109534	ENST00000394631	GAR1	169	188	+	9.02e-12	6.31e-07
ENSG00000109534	ENST00000226796	GAR1	176	195	+	9.02e-12	6.31e-07
ENSG00000109534	ENST00000394631	GAR1	176	195	+	9.02e-12	6.31e-07
ENSG00000105202	ENST00000594309	FBL	55	74	+	1.12e-11	7.65e-07
ENSG00000280548	ENST00000628079		55	74	+	1.12e-11	7.65e-07
ENSG00000115053	ENST00000356936	NCL	275	294	+	1.38e-11	9.18e-07
ENSG00000171262	ENST00000397609	FAM98B	331	350	+	1.38e-11	9.18e-07
ENSG00000115053	ENST00000322723	NCL	650	669	+	1.38e-11	9.18e-07
ENSG00000188573	ENST00000338333	FBLL1	9	28	+	1.44e-11	9.52e-07
ENSG00000171262	ENST00000397609	FAM98B	343	362	+	1.56e-11	9.63e-07
ENSG00000171262	ENST00000397609	FAM98B	366	385	+	1.56e-11	9.63e-07
ENSG00000185129	ENST00000331327	PURA	30	49	+	1.59e-11	9.63e-07
ENSG00000125970	ENST00000442805	RALY	210	229	+	1.59e-11	9.63e-07
ENSG00000125970	ENST00000375114	RALY	210	229	+	1.59e-11	9.63e-07
ENSG00000125970	ENST00000246194	RALY	226	245	+	1.59e-11	9.63e-07
ENSG00000049618	ENST00000350026	ARID1B	307	326	+	1.59e-11	9.63e-07
ENSG00000049618	ENST00000346085	ARID1B	307	326	+	1.59e-11	9.63e-07
ENSG00000049618	ENST00000636930	ARID1B	307	326	+	1.59e-11	9.63e-07
ENSG00000137547	ENST00000260102	MRPL15	41	60	+	1.7e-11	1.02e-06
ENSG00000116560	ENST00000357214	SFPQ	3	22	+	2.75e-11	1.26e-06
ENSG00000134046	ENST00000583046	MBD2	80	99	+	2.75e-11	1.26e-06
ENSG00000134046	ENST00000256429	MBD2	80	99	+	2.75e-11	1.26e-06
ENSG00000134046	ENST00000398398	MBD2	80	99	+	2.75e-11	1.26e-06
ENSG00000167088	ENST00000300413	SNRPD1	100	119	+	2.75e-11	1.26e-06
ENSG00000138709	ENST00000508819	LARP1B	102	121	+	2.75e-11	1.26e-06
ENSG00000138709	ENST00000507377	LARP1B	118	137	+	2.75e-11	1.26e-06
ENSG00000155506	ENST00000524248	LARP1	129	148	+	2.75e-11	1.26e-06
ENSG00000155506	ENST00000524248	LARP1	133	152	+	2.75e-11	1.26e-06
ENSG00000155506	ENST00000524248	LARP1	135	154	+	2.75e-11	1.26e-06
ENSG00000138709	ENST00000326639	LARP1B	149	168	+	2.75e-11	1.26e-06
ENSG00000138709	ENST00000432347	LARP1B	149	168	+	2.75e-11	1.26e-06
ENSG00000138709	ENST00000512292	LARP1B	149	168	+	2.75e-11	1.26e-06
ENSG00000138709	ENST00000394288	LARP1B	149	168	+	2.75e-11	1.26e-06
ENSG00000130749	ENST00000253048	ZC3H4	241	260	+	2.75e-11	1.26e-06
ENSG00000155506	ENST00000336314	LARP1	257	276	+	2.75e-11	1.26e-06
ENSG00000155506	ENST00000336314	LARP1	261	280	+	2.75e-11	1.26e-06
ENSG00000155506	ENST00000336314	LARP1	263	282	+	2.75e-11	1.26e-06
ENSG00000155506	ENST00000518297	LARP1	334	353	+	2.75e-11	1.26e-06
ENSG00000155506	ENST00000518297	LARP1	338	357	+	2.75e-11	1.26e-06
ENSG00000155506	ENST00000518297	LARP1	340	359	+	2.75e-11	1.26e-06
ENSG00000282958	ENST00000635199		361	380	+	2.75e-11	1.26e-06
ENSG00000125944	ENST00000606561	HNRNPR	361	380	+	2.75e-11	1.26e-06
ENSG00000282958	ENST00000635150		402	421	+	2.75e-11	1.26e-06
ENSG00000125944	ENST00000478691	HNRNPR	402	421	+	2.75e-11	1.26e-06
ENSG00000125944	ENST00000427764	HNRNPR	462	481	+	2.75e-11	1.26e-06
ENSG00000282958	ENST00000634634		462	481	+	2.75e-11	1.26e-06
ENSG00000282958	ENST00000634263		500	519	+	2.75e-11	1.26e-06
ENSG00000125944	ENST00000302271	HNRNPR	500	519	+	2.75e-11	1.26e-06
ENSG00000282958	ENST00000634766		500	519	+	2.75e-11	1.26e-06
ENSG00000125944	ENST00000374612	HNRNPR	500	519	+	2.75e-11	1.26e-06
ENSG00000125944	ENST00000374616	HNRNPR	503	522	+	2.75e-11	1.26e-06
ENSG00000282958	ENST00000634713		503	522	+	2.75e-11	1.26e-06
ENSG00000165156	ENST00000522655	ZHX1	743	762	+	2.75e-11	1.26e-06
ENSG00000165156	ENST00000297857	ZHX1	743	762	+	2.75e-11	1.26e-06
ENSG00000165156	ENST00000395571	ZHX1	743	762	+	2.75e-11	1.26e-06
ENSG00000272333	ENST00000420124	KMT2B	17	36	+	7.26e-11	2.66e-06
ENSG00000218891	ENST00000325421	ZNF579	24	43	+	7.26e-11	2.66e-06
ENSG00000140988	ENST00000529806	RPS2	34	53	+	7.26e-11	2.66e-06
ENSG00000140988	ENST00000530225	RPS2	34	53	+	7.26e-11	2.66e-06
ENSG00000140988	ENST00000526522	RPS2	34	53	+	7.26e-11	2.66e-06
ENSG00000140988	ENST00000527302	RPS2	34	53	+	7.26e-11	2.66e-06
ENSG00000140988	ENST00000343262	RPS2	34	53	+	7.26e-11	2.66e-06
ENSG00000140988	ENST00000343262	RPS2	38	57	+	7.26e-11	2.66e-06
ENSG00000140988	ENST00000530225	RPS2	38	57	+	7.26e-11	2.66e-06
ENSG00000140988	ENST00000527302	RPS2	38	57	+	7.26e-11	2.66e-06
ENSG00000140988	ENST00000529806	RPS2	38	57	+	7.26e-11	2.66e-06
ENSG00000140988	ENST00000526522	RPS2	38	57	+	7.26e-11	2.66e-06
ENSG00000105202	ENST00000599134	FBL	39	58	+	7.26e-11	2.66e-06
ENSG00000280548	ENST00000629982		39	58	+	7.26e-11	2.66e-06
ENSG00000134046	ENST00000583046	MBD2	72	91	+	7.26e-11	2.66e-06
ENSG00000134046	ENST00000398398	MBD2	72	91	+	7.26e-11	2.66e-06
ENSG00000134046	ENST00000256429	MBD2	72	91	+	7.26e-11	2.66e-06
ENSG00000134046	ENST00000398398	MBD2	84	103	+	7.26e-11	2.66e-06
ENSG00000134046	ENST00000256429	MBD2	84	103	+	7.26e-11	2.66e-06
ENSG00000134046	ENST00000583046	MBD2	84	103	+	7.26e-11	2.66e-06
ENSG00000167088	ENST00000300413	SNRPD1	94	113	+	7.26e-11	2.66e-06
ENSG00000275895	ENST00000639996	U2AF1L5	130	149	+	7.26e-11	2.66e-06
ENSG00000275895	ENST00000623375	U2AF1L5	130	149	+	7.26e-11	2.66e-06
ENSG00000160201	ENST00000459639	U2AF1	130	149	+	7.26e-11	2.66e-06
ENSG00000160201	ENST00000398137	U2AF1	130	149	+	7.26e-11	2.66e-06
ENSG00000160679	ENST00000403433	CHTOP	137	156	+	7.26e-11	2.66e-06
ENSG00000142864	ENST00000370990	SERBP1	159	178	+	7.26e-11	2.66e-06
ENSG00000142864	ENST00000370994	SERBP1	159	178	+	7.26e-11	2.66e-06
ENSG00000142864	ENST00000370995	SERBP1	159	178	+	7.26e-11	2.66e-06
ENSG00000142864	ENST00000361219	SERBP1	159	178	+	7.26e-11	2.66e-06
ENSG00000130956	ENST00000375249	HABP4	179	198	+	7.26e-11	2.66e-06
ENSG00000160679	ENST00000368694	CHTOP	183	202	+	7.26e-11	2.66e-06
ENSG00000160679	ENST00000368690	CHTOP	184	203	+	7.26e-11	2.66e-06
ENSG00000160201	ENST00000380276	U2AF1	203	222	+	7.26e-11	2.66e-06
ENSG00000275895	ENST00000619610	U2AF1L5	203	222	+	7.26e-11	2.66e-06
ENSG00000160201	ENST00000291552	U2AF1	203	222	+	7.26e-11	2.66e-06
ENSG00000275895	ENST00000610664	U2AF1L5	203	222	+	7.26e-11	2.66e-06
ENSG00000272333	ENST00000420124	KMT2B	91	110	+	1.3e-10	4.73e-06
ENSG00000133858	ENST00000548100	ZFC3H1	145	164	+	1.65e-10	5.46e-06
ENSG00000133858	ENST00000552994	ZFC3H1	145	164	+	1.65e-10	5.46e-06
ENSG00000133858	ENST00000378743	ZFC3H1	145	164	+	1.65e-10	5.46e-06
ENSG00000143621	ENST00000361891	ILF2	3	22	+	1.78e-10	5.46e-06
ENSG00000143621	ENST00000368681	ILF2	3	22	+	1.78e-10	5.46e-06
ENSG00000172239	ENST00000504639	PAIP1	11	30	+	1.78e-10	5.46e-06
ENSG00000172239	ENST00000306846	PAIP1	11	30	+	1.78e-10	5.46e-06
ENSG00000280548	ENST00000628079		18	37	+	1.78e-10	5.46e-06
ENSG00000280548	ENST00000625241		18	37	+	1.78e-10	5.46e-06
ENSG00000280548	ENST00000629982		18	37	+	1.78e-10	5.46e-06
ENSG00000105202	ENST00000221801	FBL	18	37	+	1.78e-10	5.46e-06
ENSG00000105202	ENST00000599134	FBL	18	37	+	1.78e-10	5.46e-06
ENSG00000280548	ENST00000630592		18	37	+	1.78e-10	5.46e-06
ENSG00000105202	ENST00000601274	FBL	18	37	+	1.78e-10	5.46e-06
ENSG00000105202	ENST00000594309	FBL	18	37	+	1.78e-10	5.46e-06
ENSG00000105202	ENST00000594309	FBL	53	72	+	1.78e-10	5.46e-06
ENSG00000280548	ENST00000628079		53	72	+	1.78e-10	5.46e-06
ENSG00000188573	ENST00000338333	FBLL1	60	79	+	1.78e-10	5.46e-06
ENSG00000160201	ENST00000398137	U2AF1	134	153	+	1.78e-10	5.46e-06
ENSG00000275895	ENST00000623375	U2AF1L5	134	153	+	1.78e-10	5.46e-06
ENSG00000160201	ENST00000459639	U2AF1	134	153	+	1.78e-10	5.46e-06
ENSG00000275895	ENST00000639996	U2AF1L5	134	153	+	1.78e-10	5.46e-06
ENSG00000275895	ENST00000619610	U2AF1L5	207	226	+	1.78e-10	5.46e-06
ENSG00000160201	ENST00000380276	U2AF1	207	226	+	1.78e-10	5.46e-06
ENSG00000275895	ENST00000610664	U2AF1L5	207	226	+	1.78e-10	5.46e-06
ENSG00000160201	ENST00000291552	U2AF1	207	226	+	1.78e-10	5.46e-06
ENSG00000089280	ENST00000380244	FUS	215	234	+	1.78e-10	5.46e-06
ENSG00000089280	ENST00000566605	FUS	216	235	+	1.78e-10	5.46e-06
ENSG00000089280	ENST00000568685	FUS	216	235	+	1.78e-10	5.46e-06
ENSG00000089280	ENST00000254108	FUS	216	235	+	1.78e-10	5.46e-06
ENSG00000142864	ENST00000370994	SERBP1	339	358	+	1.78e-10	5.46e-06
ENSG00000142864	ENST00000361219	SERBP1	345	364	+	1.78e-10	5.46e-06
ENSG00000142864	ENST00000370990	SERBP1	354	373	+	1.78e-10	5.46e-06
ENSG00000142864	ENST00000370995	SERBP1	360	379	+	1.78e-10	5.46e-06
ENSG00000119812	ENST00000238823	FAM98A	457	476	+	1.78e-10	5.46e-06
ENSG00000115053	ENST00000322723	NCL	654	673	+	1.78e-10	5.46e-06
ENSG00000170144	ENST00000411529	HNRNPA3	188	207	+	2.43e-10	6.63e-06
ENSG00000170144	ENST00000435711	HNRNPA3	210	229	+	2.43e-10	6.63e-06
ENSG00000170144	ENST00000392524	HNRNPA3	210	229	+	2.43e-10	6.63e-06
ENSG00000130749	ENST00000253048	ZC3H4	243	262	+	2.43e-10	6.63e-06
ENSG00000280548	ENST00000625673		22	41	+	3.02e-10	6.63e-06
ENSG00000105202	ENST00000598417	FBL	22	41	+	3.02e-10	6.63e-06
ENSG00000105202	ENST00000594309	FBL	30	49	+	3.02e-10	6.63e-06
ENSG00000105202	ENST00000599134	FBL	30	49	+	3.02e-10	6.63e-06
ENSG00000105202	ENST00000221801	FBL	30	49	+	3.02e-10	6.63e-06
ENSG00000280548	ENST00000628079		30	49	+	3.02e-10	6.63e-06
ENSG00000280548	ENST00000629982		30	49	+	3.02e-10	6.63e-06
ENSG00000280548	ENST00000625241		30	49	+	3.02e-10	6.63e-06
ENSG00000174953	ENST00000329463	DHX36	32	51	+	3.02e-10	6.63e-06
ENSG00000174953	ENST00000496811	DHX36	32	51	+	3.02e-10	6.63e-06
ENSG00000174953	ENST00000308361	DHX36	32	51	+	3.02e-10	6.63e-06
ENSG00000105202	ENST00000594309	FBL	37	56	+	3.02e-10	6.63e-06
ENSG00000280548	ENST00000625241		37	56	+	3.02e-10	6.63e-06
ENSG00000280548	ENST00000628079		37	56	+	3.02e-10	6.63e-06
ENSG00000105202	ENST00000221801	FBL	37	56	+	3.02e-10	6.63e-06
ENSG00000164548	ENST00000621813	TRA2A	115	134	+	3.02e-10	6.63e-06
ENSG00000164548	ENST00000538367	TRA2A	115	134	+	3.02e-10	6.63e-06
ENSG00000164548	ENST00000392502	TRA2A	115	134	+	3.02e-10	6.63e-06
ENSG00000109534	ENST00000226796	GAR1	181	200	+	3.02e-10	6.63e-06
ENSG00000109534	ENST00000394631	GAR1	181	200	+	3.02e-10	6.63e-06
ENSG00000109534	ENST00000394631	GAR1	183	202	+	3.02e-10	6.63e-06
ENSG00000109534	ENST00000226796	GAR1	183	202	+	3.02e-10	6.63e-06
ENSG00000109534	ENST00000226796	GAR1	187	206	+	3.02e-10	6.63e-06
ENSG00000109534	ENST00000394631	GAR1	187	206	+	3.02e-10	6.63e-06
ENSG00000109534	ENST00000226796	GAR1	195	214	+	3.02e-10	6.63e-06
ENSG00000109534	ENST00000394631	GAR1	195	214	+	3.02e-10	6.63e-06
ENSG00000089280	ENST00000380244	FUS	211	230	+	3.02e-10	6.63e-06
ENSG00000089280	ENST00000566605	FUS	212	231	+	3.02e-10	6.63e-06
ENSG00000089280	ENST00000568685	FUS	212	231	+	3.02e-10	6.63e-06
ENSG00000089280	ENST00000254108	FUS	212	231	+	3.02e-10	6.63e-06
ENSG00000089280	ENST00000380244	FUS	213	232	+	3.02e-10	6.63e-06
ENSG00000089280	ENST00000568685	FUS	214	233	+	3.02e-10	6.63e-06
ENSG00000089280	ENST00000566605	FUS	214	233	+	3.02e-10	6.63e-06
ENSG00000089280	ENST00000254108	FUS	214	233	+	3.02e-10	6.63e-06
ENSG00000164548	ENST00000297071	TRA2A	216	235	+	3.02e-10	6.63e-06
ENSG00000171262	ENST00000397609	FAM98B	329	348	+	3.02e-10	6.63e-06
ENSG00000089280	ENST00000380244	FUS	383	402	+	3.02e-10	6.63e-06
ENSG00000089280	ENST00000254108	FUS	384	403	+	3.02e-10	6.63e-06
ENSG00000089280	ENST00000568685	FUS	385	404	+	3.02e-10	6.63e-06
ENSG00000171262	ENST00000397609	FAM98B	392	411	+	3.02e-10	6.63e-06
ENSG00000115053	ENST00000322723	NCL	660	679	+	3.02e-10	6.63e-06
ENSG00000115053	ENST00000322723	NCL	663	682	+	3.02e-10	6.63e-06
ENSG00000115053	ENST00000322723	NCL	666	685	+	3.02e-10	6.63e-06
ENSG00000153187	ENST00000444376	HNRNPU	714	733	+	3.32e-10	6.63e-06
ENSG00000153187	ENST00000640218	HNRNPU	733	752	+	3.32e-10	6.63e-06
ENSG00000168779	ENST00000441443	SHOX2	57	76	+	3.67e-10	6.63e-06
ENSG00000168779	ENST00000483851	SHOX2	57	76	+	3.67e-10	6.63e-06
ENSG00000168779	ENST00000389589	SHOX2	57	76	+	3.67e-10	6.63e-06
ENSG00000168772	ENST00000394767	CXXC4	117	136	+	3.67e-10	6.63e-06
ENSG00000171262	ENST00000397609	FAM98B	338	357	+	3.67e-10	6.63e-06
ENSG00000171262	ENST00000397609	FAM98B	341	360	+	3.67e-10	6.63e-06
ENSG00000171262	ENST00000397609	FAM98B	350	369	+	3.67e-10	6.63e-06
ENSG00000171262	ENST00000397609	FAM98B	356	375	+	3.67e-10	6.63e-06
ENSG00000171262	ENST00000397609	FAM98B	408	427	+	3.67e-10	6.63e-06
ENSG00000284923	ENST00000645782		149	168	+	3.81e-10	6.63e-06
ENSG00000261678	ENST00000569446	SCRT1	149	168	+	3.81e-10	6.63e-06
ENSG00000170144	ENST00000411529	HNRNPA3	224	243	+	3.81e-10	6.63e-06
ENSG00000170144	ENST00000392524	HNRNPA3	246	265	+	3.81e-10	6.63e-06
ENSG00000170144	ENST00000435711	HNRNPA3	246	265	+	3.81e-10	6.63e-06
ENSG00000123364	ENST00000243056	HOXC13	26	45	+	3.81e-10	6.63e-06
ENSG00000198914	ENST00000361360	POU3F3	31	50	+	3.81e-10	6.63e-06
ENSG00000168779	ENST00000441443	SHOX2	60	79	+	3.81e-10	6.63e-06
ENSG00000168779	ENST00000389589	SHOX2	60	79	+	3.81e-10	6.63e-06
ENSG00000168779	ENST00000483851	SHOX2	60	79	+	3.81e-10	6.63e-06
ENSG00000168779	ENST00000441443	SHOX2	62	81	+	3.81e-10	6.63e-06
ENSG00000168779	ENST00000483851	SHOX2	62	81	+	3.81e-10	6.63e-06
ENSG00000168779	ENST00000389589	SHOX2	62	81	+	3.81e-10	6.63e-06
ENSG00000168779	ENST00000441443	SHOX2	65	84	+	3.81e-10	6.63e-06
ENSG00000168779	ENST00000389589	SHOX2	65	84	+	3.81e-10	6.63e-06
ENSG00000168779	ENST00000483851	SHOX2	65	84	+	3.81e-10	6.63e-06
ENSG00000184486	ENST00000328345	POU3F2	67	86	+	3.81e-10	6.63e-06
ENSG00000184486	ENST00000328345	POU3F2	68	87	+	3.81e-10	6.63e-06
ENSG00000184486	ENST00000328345	POU3F2	69	88	+	3.81e-10	6.63e-06
ENSG00000184486	ENST00000328345	POU3F2	71	90	+	3.81e-10	6.63e-06
ENSG00000168772	ENST00000394767	CXXC4	105	124	+	3.81e-10	6.63e-06
ENSG00000168772	ENST00000394767	CXXC4	107	126	+	3.81e-10	6.63e-06
ENSG00000168772	ENST00000394767	CXXC4	108	127	+	3.81e-10	6.63e-06
ENSG00000168772	ENST00000394767	CXXC4	109	128	+	3.81e-10	6.63e-06
ENSG00000168772	ENST00000394767	CXXC4	110	129	+	3.81e-10	6.63e-06
ENSG00000168772	ENST00000394767	CXXC4	111	130	+	3.81e-10	6.63e-06
ENSG00000168772	ENST00000394767	CXXC4	112	131	+	3.81e-10	6.63e-06
ENSG00000168772	ENST00000394767	CXXC4	113	132	+	3.81e-10	6.63e-06
ENSG00000168772	ENST00000394767	CXXC4	114	133	+	3.81e-10	6.63e-06
ENSG00000168772	ENST00000394767	CXXC4	115	134	+	3.81e-10	6.63e-06
ENSG00000152192	ENST00000377208	POU4F1	153	172	+	3.81e-10	6.63e-06
ENSG00000169083	ENST00000612452	AR	260	279	+	3.81e-10	6.63e-06
ENSG00000169083	ENST00000612452	AR	261	280	+	3.81e-10	6.63e-06
ENSG00000169083	ENST00000612452	AR	262	281	+	3.81e-10	6.63e-06
ENSG00000169083	ENST00000612452	AR	263	282	+	3.81e-10	6.63e-06
ENSG00000169083	ENST00000612452	AR	264	283	+	3.81e-10	6.63e-06
ENSG00000049618	ENST00000636930	ARID1B	304	323	+	3.81e-10	6.63e-06
ENSG00000049618	ENST00000350026	ARID1B	304	323	+	3.81e-10	6.63e-06
ENSG00000049618	ENST00000346085	ARID1B	304	323	+	3.81e-10	6.63e-06
ENSG00000171262	ENST00000397609	FAM98B	360	379	+	3.81e-10	6.63e-06
ENSG00000174279	ENST00000308618	EVX2	413	432	+	3.81e-10	6.63e-06
ENSG00000169083	ENST00000514029	AR	450	469	+	3.81e-10	6.63e-06
ENSG00000169083	ENST00000612010	AR	450	469	+	3.81e-10	6.63e-06
ENSG00000169083	ENST00000374690	AR	450	469	+	3.81e-10	6.63e-06
ENSG00000169083	ENST00000504326	AR	450	469	+	3.81e-10	6.63e-06
ENSG00000169083	ENST00000396044	AR	450	469	+	3.81e-10	6.63e-06
ENSG00000169083	ENST00000613054	AR	450	469	+	3.81e-10	6.63e-06
ENSG00000169083	ENST00000374690	AR	451	470	+	3.81e-10	6.63e-06
ENSG00000169083	ENST00000504326	AR	451	470	+	3.81e-10	6.63e-06
ENSG00000169083	ENST00000612010	AR	451	470	+	3.81e-10	6.63e-06
ENSG00000169083	ENST00000396044	AR	451	470	+	3.81e-10	6.63e-06
ENSG00000169083	ENST00000613054	AR	451	470	+	3.81e-10	6.63e-06
ENSG00000169083	ENST00000514029	AR	451	470	+	3.81e-10	6.63e-06
ENSG00000169083	ENST00000374690	AR	452	471	+	3.81e-10	6.63e-06
ENSG00000169083	ENST00000514029	AR	452	471	+	3.81e-10	6.63e-06
ENSG00000169083	ENST00000612010	AR	452	471	+	3.81e-10	6.63e-06
ENSG00000169083	ENST00000504326	AR	452	471	+	3.81e-10	6.63e-06
ENSG00000169083	ENST00000613054	AR	452	471	+	3.81e-10	6.63e-06
ENSG00000169083	ENST00000396044	AR	452	471	+	3.81e-10	6.63e-06
ENSG00000169083	ENST00000374690	AR	453	472	+	3.81e-10	6.63e-06
ENSG00000169083	ENST00000504326	AR	453	472	+	3.81e-10	6.63e-06
ENSG00000169083	ENST00000396044	AR	453	472	+	3.81e-10	6.63e-06
ENSG00000169083	ENST00000612010	AR	453	472	+	3.81e-10	6.63e-06
ENSG00000169083	ENST00000514029	AR	453	472	+	3.81e-10	6.63e-06
ENSG00000169083	ENST00000613054	AR	453	472	+	3.81e-10	6.63e-06
ENSG00000169083	ENST00000612010	AR	454	473	+	3.81e-10	6.63e-06
ENSG00000169083	ENST00000374690	AR	454	473	+	3.81e-10	6.63e-06
ENSG00000169083	ENST00000514029	AR	454	473	+	3.81e-10	6.63e-06
ENSG00000169083	ENST00000396044	AR	454	473	+	3.81e-10	6.63e-06
ENSG00000169083	ENST00000613054	AR	454	473	+	3.81e-10	6.63e-06
ENSG00000169083	ENST00000504326	AR	454	473	+	3.81e-10	6.63e-06
ENSG00000043355	ENST00000376335	ZIC2	489	508	+	3.81e-10	6.63e-06
ENSG00000140836	ENST00000397992	ZFHX3	2593	2612	+	3.81e-10	6.63e-06
ENSG00000140836	ENST00000268489	ZFHX3	3507	3526	+	3.81e-10	6.63e-06
ENSG00000140836	ENST00000641206	ZFHX3	3507	3526	+	3.81e-10	6.63e-06
ENSG00000152284	ENST00000282111	TCF7L1	5	24	+	3.81e-10	6.63e-06
ENSG00000167881	ENST00000539137	VIII.68	6	25	+	3.81e-10	6.63e-06
ENSG00000167881	ENST00000307877	VIII.68	6	25	+	3.81e-10	6.63e-06
ENSG00000167881	ENST00000539137	VIII.68	9	28	+	3.81e-10	6.63e-06
ENSG00000167881	ENST00000307877	VIII.68	9	28	+	3.81e-10	6.63e-06
ENSG00000120093	ENST00000490677	HOXB3	18	37	+	3.81e-10	6.63e-06
ENSG00000120093	ENST00000460160	HOXB3	20	39	+	3.81e-10	6.63e-06
ENSG00000120093	ENST00000490677	HOXB3	24	43	+	3.81e-10	6.63e-06
ENSG00000120093	ENST00000460160	HOXB3	26	45	+	3.81e-10	6.63e-06
ENSG00000185129	ENST00000331327	PURA	33	52	+	3.81e-10	6.63e-06
ENSG00000138083	ENST00000260653	SIX3	38	57	+	3.81e-10	6.63e-06
ENSG00000157259	ENST00000287957	GATAD1	42	61	+	3.81e-10	6.63e-06
ENSG00000276644	ENST00000613252	DACH1	78	97	+	3.81e-10	6.63e-06
ENSG00000120093	ENST00000489475	HOXB3	79	98	+	3.81e-10	6.63e-06
ENSG00000120093	ENST00000472863	HOXB3	79	98	+	3.81e-10	6.63e-06
ENSG00000120093	ENST00000472863	HOXB3	85	104	+	3.81e-10	6.63e-06
ENSG00000120093	ENST00000489475	HOXB3	85	104	+	3.81e-10	6.63e-06
ENSG00000120093	ENST00000311626	HOXB3	152	171	+	3.81e-10	6.63e-06
ENSG00000120093	ENST00000470495	HOXB3	152	171	+	3.81e-10	6.63e-06
ENSG00000120093	ENST00000476342	HOXB3	152	171	+	3.81e-10	6.63e-06
ENSG00000120093	ENST00000498678	HOXB3	152	171	+	3.81e-10	6.63e-06
ENSG00000120093	ENST00000498678	HOXB3	158	177	+	3.81e-10	6.63e-06
ENSG00000120093	ENST00000470495	HOXB3	158	177	+	3.81e-10	6.63e-06
ENSG00000120093	ENST00000476342	HOXB3	158	177	+	3.81e-10	6.63e-06
ENSG00000120093	ENST00000311626	HOXB3	158	177	+	3.81e-10	6.63e-06
ENSG00000125970	ENST00000375114	RALY	215	234	+	3.81e-10	6.63e-06
ENSG00000125970	ENST00000442805	RALY	215	234	+	3.81e-10	6.63e-06
ENSG00000125970	ENST00000246194	RALY	231	250	+	3.81e-10	6.63e-06
ENSG00000049618	ENST00000346085	ARID1B	310	329	+	3.81e-10	6.63e-06
ENSG00000049618	ENST00000350026	ARID1B	310	329	+	3.81e-10	6.63e-06
ENSG00000049618	ENST00000636930	ARID1B	310	329	+	3.81e-10	6.63e-06
ENSG00000132005	ENST00000254325	RFX1	387	406	+	3.81e-10	6.63e-06
ENSG00000132005	ENST00000254325	RFX1	390	409	+	3.81e-10	6.63e-06
ENSG00000181220	ENST00000340622	ZNF746	479	498	+	3.81e-10	6.63e-06
ENSG00000181220	ENST00000458143	ZNF746	480	499	+	3.81e-10	6.63e-06
ENSG00000181220	ENST00000644635	ZNF746	494	513	+	3.81e-10	6.63e-06
ENSG00000043355	ENST00000376335	ZIC2	496	515	+	3.81e-10	6.63e-06
ENSG00000165156	ENST00000522655	ZHX1	741	760	+	3.94e-10	6.81e-06
ENSG00000165156	ENST00000297857	ZHX1	741	760	+	3.94e-10	6.81e-06
ENSG00000165156	ENST00000395571	ZHX1	741	760	+	3.94e-10	6.81e-06
ENSG00000138709	ENST00000508819	LARP1B	104	123	+	5.38e-10	9e-06
ENSG00000170325	ENST00000533431	PRDM10	105	124	+	5.38e-10	9e-06
ENSG00000138709	ENST00000507377	LARP1B	120	139	+	5.38e-10	9e-06
ENSG00000138709	ENST00000394288	LARP1B	151	170	+	5.38e-10	9e-06
ENSG00000138709	ENST00000326639	LARP1B	151	170	+	5.38e-10	9e-06
ENSG00000138709	ENST00000432347	LARP1B	151	170	+	5.38e-10	9e-06
ENSG00000138709	ENST00000512292	LARP1B	151	170	+	5.38e-10	9e-06
ENSG00000170325	ENST00000304538	PRDM10	302	321	+	5.38e-10	9e-06
ENSG00000170325	ENST00000526082	PRDM10	302	321	+	5.38e-10	9e-06
ENSG00000170325	ENST00000423662	PRDM10	302	321	+	5.38e-10	9e-06
ENSG00000170325	ENST00000528746	PRDM10	362	381	+	5.38e-10	9e-06
ENSG00000170325	ENST00000360871	PRDM10	388	407	+	5.38e-10	9e-06
ENSG00000170325	ENST00000358825	PRDM10	388	407	+	5.38e-10	9e-06
ENSG00000125885	ENST00000378886	MCM8	6	25	+	1.19e-09	1.64e-05
ENSG00000125885	ENST00000378883	MCM8	6	25	+	1.19e-09	1.64e-05
ENSG00000125885	ENST00000265187	MCM8	6	25	+	1.19e-09	1.64e-05
ENSG00000125885	ENST00000610722	MCM8	6	25	+	1.19e-09	1.64e-05
ENSG00000125885	ENST00000378896	MCM8	6	25	+	1.19e-09	1.64e-05
ENSG00000218891	ENST00000325421	ZNF579	12	31	+	1.19e-09	1.64e-05
ENSG00000140988	ENST00000343262	RPS2	20	39	+	1.19e-09	1.64e-05
ENSG00000140988	ENST00000526522	RPS2	20	39	+	1.19e-09	1.64e-05
ENSG00000140988	ENST00000529806	RPS2	20	39	+	1.19e-09	1.64e-05
ENSG00000218891	ENST00000325421	ZNF579	20	39	+	1.19e-09	1.64e-05
ENSG00000140988	ENST00000527302	RPS2	20	39	+	1.19e-09	1.64e-05
ENSG00000140988	ENST00000530225	RPS2	20	39	+	1.19e-09	1.64e-05
ENSG00000218891	ENST00000325421	ZNF579	22	41	+	1.19e-09	1.64e-05
ENSG00000140988	ENST00000343262	RPS2	30	49	+	1.19e-09	1.64e-05
ENSG00000140988	ENST00000529806	RPS2	30	49	+	1.19e-09	1.64e-05
ENSG00000140988	ENST00000526522	RPS2	30	49	+	1.19e-09	1.64e-05
ENSG00000140988	ENST00000527302	RPS2	30	49	+	1.19e-09	1.64e-05
ENSG00000140988	ENST00000530225	RPS2	30	49	+	1.19e-09	1.64e-05
ENSG00000140988	ENST00000529806	RPS2	32	51	+	1.19e-09	1.64e-05
ENSG00000140988	ENST00000343262	RPS2	32	51	+	1.19e-09	1.64e-05
ENSG00000140988	ENST00000530225	RPS2	32	51	+	1.19e-09	1.64e-05
ENSG00000140988	ENST00000526522	RPS2	32	51	+	1.19e-09	1.64e-05
ENSG00000140988	ENST00000527302	RPS2	32	51	+	1.19e-09	1.64e-05
ENSG00000140988	ENST00000526522	RPS2	36	55	+	1.19e-09	1.64e-05
ENSG00000140988	ENST00000529806	RPS2	36	55	+	1.19e-09	1.64e-05
ENSG00000140988	ENST00000343262	RPS2	36	55	+	1.19e-09	1.64e-05
ENSG00000140988	ENST00000527302	RPS2	36	55	+	1.19e-09	1.64e-05
ENSG00000140988	ENST00000530225	RPS2	36	55	+	1.19e-09	1.64e-05
ENSG00000129351	ENST00000593061	ILF3	41	60	+	1.19e-09	1.64e-05
ENSG00000139746	ENST00000449987	RBM26	46	65	+	1.19e-09	1.64e-05
ENSG00000188573	ENST00000338333	FBLL1	62	81	+	1.19e-09	1.64e-05
ENSG00000029363	ENST00000392348	BCLAF1	70	89	+	1.19e-09	1.64e-05
ENSG00000029363	ENST00000353331	BCLAF1	70	89	+	1.19e-09	1.64e-05
ENSG00000029363	ENST00000527759	BCLAF1	70	89	+	1.19e-09	1.64e-05
ENSG00000029363	ENST00000530767	BCLAF1	72	91	+	1.19e-09	1.64e-05
ENSG00000029363	ENST00000527759	BCLAF1	72	91	+	1.19e-09	1.64e-05
ENSG00000029363	ENST00000392348	BCLAF1	72	91	+	1.19e-09	1.64e-05
ENSG00000029363	ENST00000353331	BCLAF1	72	91	+	1.19e-09	1.64e-05
ENSG00000029363	ENST00000531224	BCLAF1	72	91	+	1.19e-09	1.64e-05
ENSG00000029363	ENST00000530767	BCLAF1	74	93	+	1.19e-09	1.64e-05
ENSG00000029363	ENST00000531224	BCLAF1	74	93	+	1.19e-09	1.64e-05
ENSG00000134046	ENST00000583046	MBD2	82	101	+	1.19e-09	1.64e-05
ENSG00000134046	ENST00000398398	MBD2	82	101	+	1.19e-09	1.64e-05
ENSG00000134046	ENST00000256429	MBD2	82	101	+	1.19e-09	1.64e-05
ENSG00000134046	ENST00000398398	MBD2	88	107	+	1.19e-09	1.64e-05
ENSG00000134046	ENST00000256429	MBD2	88	107	+	1.19e-09	1.64e-05
ENSG00000134046	ENST00000583046	MBD2	88	107	+	1.19e-09	1.64e-05
ENSG00000167088	ENST00000300413	SNRPD1	92	111	+	1.19e-09	1.64e-05
ENSG00000138709	ENST00000508819	LARP1B	96	115	+	1.19e-09	1.64e-05
ENSG00000138709	ENST00000508819	LARP1B	100	119	+	1.19e-09	1.64e-05
ENSG00000138709	ENST00000507377	LARP1B	112	131	+	1.19e-09	1.64e-05
ENSG00000138709	ENST00000507377	LARP1B	116	135	+	1.19e-09	1.64e-05
ENSG00000155506	ENST00000524248	LARP1	131	150	+	1.19e-09	1.64e-05
ENSG00000155506	ENST00000524248	LARP1	137	156	+	1.19e-09	1.64e-05
ENSG00000138709	ENST00000512292	LARP1B	143	162	+	1.19e-09	1.64e-05
ENSG00000138709	ENST00000432347	LARP1B	143	162	+	1.19e-09	1.64e-05
ENSG00000138709	ENST00000326639	LARP1B	143	162	+	1.19e-09	1.64e-05
ENSG00000138709	ENST00000394288	LARP1B	143	162	+	1.19e-09	1.64e-05
ENSG00000138709	ENST00000432347	LARP1B	147	166	+	1.19e-09	1.64e-05
ENSG00000138709	ENST00000512292	LARP1B	147	166	+	1.19e-09	1.64e-05
ENSG00000138709	ENST00000326639	LARP1B	147	166	+	1.19e-09	1.64e-05
ENSG00000138709	ENST00000394288	LARP1B	147	166	+	1.19e-09	1.64e-05
ENSG00000160679	ENST00000368694	CHTOP	153	172	+	1.19e-09	1.64e-05
ENSG00000160679	ENST00000368690	CHTOP	154	173	+	1.19e-09	1.64e-05
ENSG00000143569	ENST00000613315	UBAP2L	161	180	+	1.19e-09	1.64e-05
ENSG00000143569	ENST00000361546	UBAP2L	168	187	+	1.19e-09	1.64e-05
ENSG00000143569	ENST00000343815	UBAP2L	168	187	+	1.19e-09	1.64e-05
ENSG00000143569	ENST00000428931	UBAP2L	168	187	+	1.19e-09	1.64e-05
ENSG00000130749	ENST00000253048	ZC3H4	232	251	+	1.19e-09	1.64e-05
ENSG00000155506	ENST00000336314	LARP1	259	278	+	1.19e-09	1.64e-05
ENSG00000155506	ENST00000336314	LARP1	265	284	+	1.19e-09	1.64e-05
ENSG00000155506	ENST00000518297	LARP1	336	355	+	1.19e-09	1.64e-05
ENSG00000155506	ENST00000518297	LARP1	342	361	+	1.19e-09	1.64e-05
ENSG00000020922	ENST00000323977	MRE11	570	589	+	1.19e-09	1.64e-05
ENSG00000020922	ENST00000323929	MRE11	570	589	+	1.19e-09	1.64e-05
ENSG00000020922	ENST00000407439	MRE11	573	592	+	1.19e-09	1.64e-05
ENSG00000129351	ENST00000589998	ILF3	649	668	+	1.19e-09	1.64e-05
ENSG00000129351	ENST00000590261	ILF3	649	668	+	1.19e-09	1.64e-05
ENSG00000129351	ENST00000250241	ILF3	649	668	+	1.19e-09	1.64e-05
ENSG00000129351	ENST00000449870	ILF3	653	672	+	1.19e-09	1.64e-05
ENSG00000129351	ENST00000592763	ILF3	653	672	+	1.19e-09	1.64e-05
ENSG00000129351	ENST00000588657	ILF3	653	672	+	1.19e-09	1.64e-05
ENSG00000129351	ENST00000407004	ILF3	653	672	+	1.19e-09	1.64e-05
ENSG00000139746	ENST00000267229	RBM26	833	852	+	1.19e-09	1.64e-05
ENSG00000139746	ENST00000438724	RBM26	836	855	+	1.19e-09	1.64e-05
ENSG00000139746	ENST00000438737	RBM26	860	879	+	1.19e-09	1.64e-05
ENSG00000139746	ENST00000622611	RBM26	862	881	+	1.19e-09	1.64e-05
ENSG00000055609	ENST00000355193	KMT2C	891	910	+	1.19e-09	1.64e-05
ENSG00000055609	ENST00000262189	KMT2C	891	910	+	1.19e-09	1.64e-05
ENSG00000125885	ENST00000378883	MCM8	4	23	+	2.09e-09	2.76e-05
ENSG00000125885	ENST00000378886	MCM8	4	23	+	2.09e-09	2.76e-05
ENSG00000125885	ENST00000378896	MCM8	4	23	+	2.09e-09	2.76e-05
ENSG00000125885	ENST00000265187	MCM8	4	23	+	2.09e-09	2.76e-05
ENSG00000125885	ENST00000610722	MCM8	4	23	+	2.09e-09	2.76e-05
ENSG00000114416	ENST00000482125	FXR1	38	57	+	2.09e-09	2.76e-05
ENSG00000130749	ENST00000253048	ZC3H4	239	258	+	2.09e-09	2.76e-05
ENSG00000107164	ENST00000319725	FUBP3	337	356	+	2.09e-09	2.76e-05
ENSG00000114416	ENST00000468861	FXR1	352	371	+	2.09e-09	2.76e-05
ENSG00000114416	ENST00000305586	FXR1	352	371	+	2.09e-09	2.76e-05
ENSG00000114416	ENST00000491062	FXR1	388	407	+	2.09e-09	2.76e-05
ENSG00000114416	ENST00000480918	FXR1	424	443	+	2.09e-09	2.76e-05
ENSG00000114416	ENST00000445140	FXR1	437	456	+	2.09e-09	2.76e-05
ENSG00000114416	ENST00000357559	FXR1	437	456	+	2.09e-09	2.76e-05
ENSG00000020922	ENST00000323929	MRE11	574	593	+	2.09e-09	2.76e-05
ENSG00000020922	ENST00000323977	MRE11	574	593	+	2.09e-09	2.76e-05
ENSG00000020922	ENST00000407439	MRE11	577	596	+	2.09e-09	2.76e-05
ENSG00000275740	ENST00000506502	AC091959.3	897	916	+	2.09e-09	2.76e-05
ENSG00000091009	ENST00000265271	RBM27	952	971	+	2.09e-09	2.76e-05
ENSG00000109534	ENST00000394631	GAR1	4	23	+	2.9e-09	3.03e-05
ENSG00000109534	ENST00000226796	GAR1	4	23	+	2.9e-09	3.03e-05
ENSG00000116560	ENST00000357214	SFPQ	7	26	+	2.9e-09	3.03e-05
ENSG00000172239	ENST00000306846	PAIP1	13	32	+	2.9e-09	3.03e-05
ENSG00000172239	ENST00000504639	PAIP1	13	32	+	2.9e-09	3.03e-05
ENSG00000172239	ENST00000504639	PAIP1	15	34	+	2.9e-09	3.03e-05
ENSG00000172239	ENST00000306846	PAIP1	15	34	+	2.9e-09	3.03e-05
ENSG00000105202	ENST00000599134	FBL	25	44	+	2.9e-09	3.03e-05
ENSG00000105202	ENST00000221801	FBL	25	44	+	2.9e-09	3.03e-05
ENSG00000280548	ENST00000625241		25	44	+	2.9e-09	3.03e-05
ENSG00000105202	ENST00000594309	FBL	25	44	+	2.9e-09	3.03e-05
ENSG00000280548	ENST00000628079		25	44	+	2.9e-09	3.03e-05
ENSG00000280548	ENST00000629982		25	44	+	2.9e-09	3.03e-05
ENSG00000105202	ENST00000599134	FBL	27	46	+	2.9e-09	3.03e-05
ENSG00000105202	ENST00000594309	FBL	27	46	+	2.9e-09	3.03e-05
ENSG00000105202	ENST00000221801	FBL	27	46	+	2.9e-09	3.03e-05
ENSG00000280548	ENST00000629982		27	46	+	2.9e-09	3.03e-05
ENSG00000280548	ENST00000625241		27	46	+	2.9e-09	3.03e-05
ENSG00000280548	ENST00000628079		27	46	+	2.9e-09	3.03e-05
ENSG00000183684	ENST00000505490	ALYREF	32	51	+	2.9e-09	3.03e-05
ENSG00000270647	ENST00000604694	TAF15	58	77	+	2.9e-09	3.03e-05
ENSG00000276833	ENST00000633762		58	77	+	2.9e-09	3.03e-05
ENSG00000188573	ENST00000338333	FBLL1	58	77	+	2.9e-09	3.03e-05
ENSG00000276833	ENST00000633762		60	79	+	2.9e-09	3.03e-05
ENSG00000270647	ENST00000604694	TAF15	60	79	+	2.9e-09	3.03e-05
ENSG00000102081	ENST00000463120	FMR1	63	82	+	2.9e-09	3.03e-05
ENSG00000188573	ENST00000338333	FBLL1	64	83	+	2.9e-09	3.03e-05
ENSG00000102081	ENST00000463120	FMR1	67	86	+	2.9e-09	3.03e-05
ENSG00000134046	ENST00000583046	MBD2	70	89	+	2.9e-09	3.03e-05
ENSG00000134046	ENST00000398398	MBD2	70	89	+	2.9e-09	3.03e-05
ENSG00000134046	ENST00000256429	MBD2	70	89	+	2.9e-09	3.03e-05
ENSG00000125944	ENST00000641107	HNRNPR	73	92	+	2.9e-09	3.03e-05
ENSG00000282958	ENST00000641231		73	92	+	2.9e-09	3.03e-05
ENSG00000171634	ENST00000306378	BPTF	95	114	+	2.9e-09	3.03e-05
ENSG00000171634	ENST00000321892	BPTF	95	114	+	2.9e-09	3.03e-05
ENSG00000213516	ENST00000321792	RBMXL1	107	126	+	2.9e-09	3.03e-05
ENSG00000213516	ENST00000413769	RBMXL1	107	126	+	2.9e-09	3.03e-05
ENSG00000213516	ENST00000399794	RBMXL1	107	126	+	2.9e-09	3.03e-05
ENSG00000099622	ENST00000320936	CIRBP	110	129	+	2.9e-09	3.03e-05
ENSG00000099622	ENST00000585630	CIRBP	110	129	+	2.9e-09	3.03e-05
ENSG00000099622	ENST00000589235	CIRBP	110	129	+	2.9e-09	3.03e-05
ENSG00000099622	ENST00000588090	CIRBP	110	129	+	2.9e-09	3.03e-05
ENSG00000099622	ENST00000585914	CIRBP	110	129	+	2.9e-09	3.03e-05
ENSG00000099622	ENST00000586636	CIRBP	110	129	+	2.9e-09	3.03e-05
ENSG00000099622	ENST00000586548	CIRBP	110	129	+	2.9e-09	3.03e-05
ENSG00000099622	ENST00000586472	CIRBP	110	129	+	2.9e-09	3.03e-05
ENSG00000099622	ENST00000591935	CIRBP	110	129	+	2.9e-09	3.03e-05
ENSG00000099622	ENST00000587896	CIRBP	110	129	+	2.9e-09	3.03e-05
ENSG00000099622	ENST00000628979	CIRBP	110	129	+	2.9e-09	3.03e-05
ENSG00000099622	ENST00000588030	CIRBP	110	129	+	2.9e-09	3.03e-05
ENSG00000099622	ENST00000588230	CIRBP	110	129	+	2.9e-09	3.03e-05
ENSG00000099622	ENST00000589710	CIRBP	110	129	+	2.9e-09	3.03e-05
ENSG00000099622	ENST00000589686	CIRBP	110	129	+	2.9e-09	3.03e-05
ENSG00000099622	ENST00000586773	CIRBP	110	129	+	2.9e-09	3.03e-05
ENSG00000099622	ENST00000587323	CIRBP	110	129	+	2.9e-09	3.03e-05
ENSG00000099622	ENST00000585913	CIRBP	110	129	+	2.9e-09	3.03e-05
ENSG00000105321	ENST00000221922	CCDC9	115	134	+	2.9e-09	3.03e-05
ENSG00000160679	ENST00000368694	CHTOP	151	170	+	2.9e-09	3.03e-05
ENSG00000160679	ENST00000368690	CHTOP	152	171	+	2.9e-09	3.03e-05
ENSG00000160679	ENST00000368694	CHTOP	164	183	+	2.9e-09	3.03e-05
ENSG00000160679	ENST00000368690	CHTOP	165	184	+	2.9e-09	3.03e-05
ENSG00000137073	ENST00000360802	UBAP2	173	192	+	2.9e-09	3.03e-05
ENSG00000137073	ENST00000379238	UBAP2	173	192	+	2.9e-09	3.03e-05
ENSG00000109534	ENST00000226796	GAR1	197	216	+	2.9e-09	3.03e-05
ENSG00000109534	ENST00000394631	GAR1	197	216	+	2.9e-09	3.03e-05
ENSG00000183684	ENST00000505490	ALYREF	217	236	+	2.9e-09	3.03e-05
ENSG00000270647	ENST00000603777	TAF15	240	259	+	2.9e-09	3.03e-05
ENSG00000276833	ENST00000633578		240	259	+	2.9e-09	3.03e-05
ENSG00000089280	ENST00000380244	FUS	241	260	+	2.9e-09	3.03e-05
ENSG00000089280	ENST00000254108	FUS	242	261	+	2.9e-09	3.03e-05
ENSG00000089280	ENST00000568685	FUS	242	261	+	2.9e-09	3.03e-05
ENSG00000270647	ENST00000603777	TAF15	302	321	+	2.9e-09	3.03e-05
ENSG00000276833	ENST00000633578		302	321	+	2.9e-09	3.03e-05
ENSG00000270647	ENST00000603777	TAF15	304	323	+	2.9e-09	3.03e-05
ENSG00000276833	ENST00000633578		304	323	+	2.9e-09	3.03e-05
ENSG00000125944	ENST00000606561	HNRNPR	306	325	+	2.9e-09	3.03e-05
ENSG00000282958	ENST00000635199		306	325	+	2.9e-09	3.03e-05
ENSG00000276833	ENST00000631482		328	347	+	2.9e-09	3.03e-05
ENSG00000270647	ENST00000604841	TAF15	328	347	+	2.9e-09	3.03e-05
ENSG00000276833	ENST00000617382		331	350	+	2.9e-09	3.03e-05
ENSG00000270647	ENST00000605844	TAF15	331	350	+	2.9e-09	3.03e-05
ENSG00000130749	ENST00000253048	ZC3H4	333	352	+	2.9e-09	3.03e-05
ENSG00000130749	ENST00000253048	ZC3H4	339	358	+	2.9e-09	3.03e-05
ENSG00000282958	ENST00000635150		347	366	+	2.9e-09	3.03e-05
ENSG00000125944	ENST00000478691	HNRNPR	347	366	+	2.9e-09	3.03e-05
ENSG00000257103	ENST00000540746	LSM14A	376	395	+	2.9e-09	3.03e-05
ENSG00000270647	ENST00000604841	TAF15	390	409	+	2.9e-09	3.03e-05
ENSG00000276833	ENST00000631482		390	409	+	2.9e-09	3.03e-05
ENSG00000171262	ENST00000397609	FAM98B	390	409	+	2.9e-09	3.03e-05
ENSG00000270647	ENST00000604841	TAF15	392	411	+	2.9e-09	3.03e-05
ENSG00000276833	ENST00000631482		392	411	+	2.9e-09	3.03e-05
ENSG00000270647	ENST00000605844	TAF15	393	412	+	2.9e-09	3.03e-05
ENSG00000276833	ENST00000617382		393	412	+	2.9e-09	3.03e-05
ENSG00000270647	ENST00000605844	TAF15	395	414	+	2.9e-09	3.03e-05
ENSG00000276833	ENST00000617382		395	414	+	2.9e-09	3.03e-05
ENSG00000125944	ENST00000427764	HNRNPR	407	426	+	2.9e-09	3.03e-05
ENSG00000282958	ENST00000634634		407	426	+	2.9e-09	3.03e-05
ENSG00000262860	ENST00000575811		417	436	+	2.9e-09	3.03e-05
ENSG00000257103	ENST00000544216	LSM14A	417	436	+	2.9e-09	3.03e-05
ENSG00000262860	ENST00000570462		417	436	+	2.9e-09	3.03e-05
ENSG00000257103	ENST00000433627	LSM14A	417	436	+	2.9e-09	3.03e-05
ENSG00000145907	ENST00000356245	G3BP1	425	444	+	2.9e-09	3.03e-05
ENSG00000145907	ENST00000394123	G3BP1	425	444	+	2.9e-09	3.03e-05
ENSG00000145907	ENST00000394123	G3BP1	429	448	+	2.9e-09	3.03e-05
ENSG00000145907	ENST00000356245	G3BP1	429	448	+	2.9e-09	3.03e-05
ENSG00000282958	ENST00000634766		445	464	+	2.9e-09	3.03e-05
ENSG00000125944	ENST00000302271	HNRNPR	445	464	+	2.9e-09	3.03e-05
ENSG00000282958	ENST00000634263		445	464	+	2.9e-09	3.03e-05
ENSG00000125944	ENST00000374612	HNRNPR	445	464	+	2.9e-09	3.03e-05
ENSG00000125944	ENST00000374616	HNRNPR	448	467	+	2.9e-09	3.03e-05
ENSG00000282958	ENST00000634713		448	467	+	2.9e-09	3.03e-05
ENSG00000102081	ENST00000621453	FMR1	460	479	+	2.9e-09	3.03e-05
ENSG00000102081	ENST00000621453	FMR1	464	483	+	2.9e-09	3.03e-05
ENSG00000119812	ENST00000238823	FAM98A	467	486	+	2.9e-09	3.03e-05
ENSG00000102081	ENST00000440235	FMR1	480	499	+	2.9e-09	3.03e-05
ENSG00000089280	ENST00000380244	FUS	480	499	+	2.9e-09	3.03e-05
ENSG00000089280	ENST00000254108	FUS	481	500	+	2.9e-09	3.03e-05
ENSG00000089280	ENST00000568685	FUS	482	501	+	2.9e-09	3.03e-05
ENSG00000102081	ENST00000440235	FMR1	484	503	+	2.9e-09	3.03e-05
ENSG00000182944	ENST00000629659	EWSR1	487	506	+	2.9e-09	3.03e-05
ENSG00000102081	ENST00000370477	FMR1	493	512	+	2.9e-09	3.03e-05
ENSG00000102081	ENST00000370477	FMR1	497	516	+	2.9e-09	3.03e-05
ENSG00000102081	ENST00000370470	FMR1	501	520	+	2.9e-09	3.03e-05
ENSG00000182944	ENST00000332035	EWSR1	503	522	+	2.9e-09	3.03e-05
ENSG00000102081	ENST00000439526	FMR1	503	522	+	2.9e-09	3.03e-05
ENSG00000102081	ENST00000218200	FMR1	505	524	+	2.9e-09	3.03e-05
ENSG00000102081	ENST00000370470	FMR1	505	524	+	2.9e-09	3.03e-05
ENSG00000102081	ENST00000439526	FMR1	507	526	+	2.9e-09	3.03e-05
ENSG00000102081	ENST00000218200	FMR1	509	528	+	2.9e-09	3.03e-05
ENSG00000182944	ENST00000331029	EWSR1	521	540	+	2.9e-09	3.03e-05
ENSG00000182944	ENST00000332050	EWSR1	523	542	+	2.9e-09	3.03e-05
ENSG00000102081	ENST00000370475	FMR1	526	545	+	2.9e-09	3.03e-05
ENSG00000102081	ENST00000370475	FMR1	530	549	+	2.9e-09	3.03e-05
ENSG00000182944	ENST00000406548	EWSR1	558	577	+	2.9e-09	3.03e-05
ENSG00000182944	ENST00000397938	EWSR1	559	578	+	2.9e-09	3.03e-05
ENSG00000182944	ENST00000414183	EWSR1	564	583	+	2.9e-09	3.03e-05
ENSG00000126705	ENST00000374011	AHDC1	662	681	+	2.9e-09	3.03e-05
ENSG00000126705	ENST00000247087	AHDC1	662	681	+	2.9e-09	3.03e-05
ENSG00000143621	ENST00000361891	ILF2	5	24	+	4.29e-09	4.39e-05
ENSG00000143621	ENST00000368681	ILF2	5	24	+	4.29e-09	4.39e-05
ENSG00000105202	ENST00000597634	FBL	19	38	+	4.29e-09	4.39e-05
ENSG00000280548	ENST00000627797		19	38	+	4.29e-09	4.39e-05
ENSG00000134046	ENST00000256429	MBD2	92	111	+	4.29e-09	4.39e-05
ENSG00000134046	ENST00000398398	MBD2	92	111	+	4.29e-09	4.39e-05
ENSG00000134046	ENST00000583046	MBD2	92	111	+	4.29e-09	4.39e-05
ENSG00000143569	ENST00000613315	UBAP2L	164	183	+	4.29e-09	4.39e-05
ENSG00000143569	ENST00000343815	UBAP2L	171	190	+	4.29e-09	4.39e-05
ENSG00000143569	ENST00000361546	UBAP2L	171	190	+	4.29e-09	4.39e-05
ENSG00000143569	ENST00000428931	UBAP2L	171	190	+	4.29e-09	4.39e-05
ENSG00000089280	ENST00000566605	FUS	244	263	+	4.29e-09	4.39e-05
ENSG00000135829	ENST00000367549	DHX9	1217	1236	+	4.29e-09	4.39e-05
ENSG00000280548	ENST00000630592		8	27	+	5.34e-09	4.74e-05
ENSG00000280548	ENST00000629982		8	27	+	5.34e-09	4.74e-05
ENSG00000105202	ENST00000599134	FBL	8	27	+	5.34e-09	4.74e-05
ENSG00000105202	ENST00000598417	FBL	8	27	+	5.34e-09	4.74e-05
ENSG00000105202	ENST00000221801	FBL	8	27	+	5.34e-09	4.74e-05
ENSG00000280548	ENST00000625241		8	27	+	5.34e-09	4.74e-05
ENSG00000280548	ENST00000625673		8	27	+	5.34e-09	4.74e-05
ENSG00000105202	ENST00000597634	FBL	8	27	+	5.34e-09	4.74e-05
ENSG00000280548	ENST00000628079		8	27	+	5.34e-09	4.74e-05
ENSG00000105202	ENST00000601274	FBL	8	27	+	5.34e-09	4.74e-05
ENSG00000280548	ENST00000627797		8	27	+	5.34e-09	4.74e-05
ENSG00000105202	ENST00000594309	FBL	8	27	+	5.34e-09	4.74e-05
ENSG00000188573	ENST00000338333	FBLL1	11	30	+	5.34e-09	4.74e-05
ENSG00000105202	ENST00000598417	FBL	14	33	+	5.34e-09	4.74e-05
ENSG00000280548	ENST00000625673		14	33	+	5.34e-09	4.74e-05
ENSG00000172239	ENST00000306846	PAIP1	17	36	+	5.34e-09	4.74e-05
ENSG00000172239	ENST00000504639	PAIP1	17	36	+	5.34e-09	4.74e-05
ENSG00000280548	ENST00000630592		20	39	+	5.34e-09	4.74e-05
ENSG00000105202	ENST00000599134	FBL	20	39	+	5.34e-09	4.74e-05
ENSG00000105202	ENST00000594309	FBL	20	39	+	5.34e-09	4.74e-05
ENSG00000280548	ENST00000629982		20	39	+	5.34e-09	4.74e-05
ENSG00000105202	ENST00000601274	FBL	20	39	+	5.34e-09	4.74e-05
ENSG00000280548	ENST00000628079		20	39	+	5.34e-09	4.74e-05
ENSG00000280548	ENST00000625241		20	39	+	5.34e-09	4.74e-05
ENSG00000105202	ENST00000221801	FBL	20	39	+	5.34e-09	4.74e-05
ENSG00000109534	ENST00000394631	GAR1	28	47	+	5.34e-09	4.74e-05
ENSG00000109534	ENST00000226796	GAR1	28	47	+	5.34e-09	4.74e-05
ENSG00000109534	ENST00000394631	GAR1	30	49	+	5.34e-09	4.74e-05
ENSG00000109534	ENST00000226796	GAR1	30	49	+	5.34e-09	4.74e-05
ENSG00000105202	ENST00000594309	FBL	32	51	+	5.34e-09	4.74e-05
ENSG00000280548	ENST00000625241		32	51	+	5.34e-09	4.74e-05
ENSG00000105202	ENST00000221801	FBL	32	51	+	5.34e-09	4.74e-05
ENSG00000280548	ENST00000628079		32	51	+	5.34e-09	4.74e-05
ENSG00000280548	ENST00000628079		34	53	+	5.34e-09	4.74e-05
ENSG00000280548	ENST00000625241		34	53	+	5.34e-09	4.74e-05
ENSG00000105202	ENST00000221801	FBL	34	53	+	5.34e-09	4.74e-05
ENSG00000105202	ENST00000594309	FBL	34	53	+	5.34e-09	4.74e-05
ENSG00000109534	ENST00000394631	GAR1	42	61	+	5.34e-09	4.74e-05
ENSG00000109534	ENST00000226796	GAR1	42	61	+	5.34e-09	4.74e-05
ENSG00000135486	ENST00000550482	HNRNPA1	71	90	+	5.34e-09	4.74e-05
ENSG00000130520	ENST00000593829	LSM4	107	126	+	5.34e-09	4.74e-05
ENSG00000160201	ENST00000459639	U2AF1	136	155	+	5.34e-09	4.74e-05
ENSG00000275895	ENST00000639996	U2AF1L5	136	155	+	5.34e-09	4.74e-05
ENSG00000160201	ENST00000398137	U2AF1	136	155	+	5.34e-09	4.74e-05
ENSG00000275895	ENST00000623375	U2AF1L5	136	155	+	5.34e-09	4.74e-05
ENSG00000224578	ENST00000565308	HNRNPA1P48	155	174	+	5.34e-09	4.74e-05
ENSG00000109534	ENST00000226796	GAR1	171	190	+	5.34e-09	4.74e-05
ENSG00000109534	ENST00000394631	GAR1	171	190	+	5.34e-09	4.74e-05
ENSG00000109534	ENST00000226796	GAR1	173	192	+	5.34e-09	4.74e-05
ENSG00000109534	ENST00000394631	GAR1	173	192	+	5.34e-09	4.74e-05
ENSG00000109534	ENST00000394631	GAR1	174	193	+	5.34e-09	4.74e-05
ENSG00000109534	ENST00000226796	GAR1	174	193	+	5.34e-09	4.74e-05
ENSG00000109534	ENST00000394631	GAR1	179	198	+	5.34e-09	4.74e-05
ENSG00000109534	ENST00000226796	GAR1	179	198	+	5.34e-09	4.74e-05
ENSG00000177733	ENST00000314940	HNRNPA0	182	201	+	5.34e-09	4.74e-05
ENSG00000109534	ENST00000226796	GAR1	192	211	+	5.34e-09	4.74e-05
ENSG00000109534	ENST00000394631	GAR1	192	211	+	5.34e-09	4.74e-05
ENSG00000135486	ENST00000547566	HNRNPA1	200	219	+	5.34e-09	4.74e-05
ENSG00000135486	ENST00000330752	HNRNPA1	200	219	+	5.34e-09	4.74e-05
ENSG00000135486	ENST00000340913	HNRNPA1	200	219	+	5.34e-09	4.74e-05
ENSG00000135486	ENST00000546500	HNRNPA1	200	219	+	5.34e-09	4.74e-05
ENSG00000160201	ENST00000291552	U2AF1	209	228	+	5.34e-09	4.74e-05
ENSG00000275895	ENST00000619610	U2AF1L5	209	228	+	5.34e-09	4.74e-05
ENSG00000275895	ENST00000610664	U2AF1L5	209	228	+	5.34e-09	4.74e-05
ENSG00000160201	ENST00000380276	U2AF1	209	228	+	5.34e-09	4.74e-05
ENSG00000170144	ENST00000411529	HNRNPA3	217	236	+	5.34e-09	4.74e-05
ENSG00000089280	ENST00000380244	FUS	237	256	+	5.34e-09	4.74e-05
ENSG00000089280	ENST00000566605	FUS	238	257	+	5.34e-09	4.74e-05
ENSG00000089280	ENST00000568685	FUS	238	257	+	5.34e-09	4.74e-05
ENSG00000089280	ENST00000254108	FUS	238	257	+	5.34e-09	4.74e-05
ENSG00000170144	ENST00000392524	HNRNPA3	239	258	+	5.34e-09	4.74e-05
ENSG00000170144	ENST00000435711	HNRNPA3	239	258	+	5.34e-09	4.74e-05
ENSG00000089280	ENST00000380244	FUS	385	404	+	5.34e-09	4.74e-05
ENSG00000089280	ENST00000254108	FUS	386	405	+	5.34e-09	4.74e-05
ENSG00000171262	ENST00000397609	FAM98B	386	405	+	5.34e-09	4.74e-05
ENSG00000089280	ENST00000568685	FUS	387	406	+	5.34e-09	4.74e-05
ENSG00000119812	ENST00000238823	FAM98A	451	470	+	5.34e-09	4.74e-05
ENSG00000115053	ENST00000322723	NCL	656	675	+	5.34e-09	4.74e-05
ENSG00000115053	ENST00000322723	NCL	671	690	+	5.34e-09	4.74e-05
ENSG00000115053	ENST00000322723	NCL	677	696	+	5.34e-09	4.74e-05
ENSG00000115053	ENST00000322723	NCL	681	700	+	5.34e-09	4.74e-05
ENSG00000183684	ENST00000505490	ALYREF	28	47	+	6.22e-09	4.74e-05
ENSG00000280548	ENST00000625673		43	62	+	6.22e-09	4.74e-05
ENSG00000105202	ENST00000598417	FBL	43	62	+	6.22e-09	4.74e-05
ENSG00000105202	ENST00000221801	FBL	56	75	+	6.22e-09	4.74e-05
ENSG00000280548	ENST00000625241		56	75	+	6.22e-09	4.74e-05
ENSG00000213516	ENST00000399794	RBMXL1	103	122	+	6.22e-09	4.74e-05
ENSG00000147274	ENST00000320676	RBMX	103	122	+	6.22e-09	4.74e-05
ENSG00000213516	ENST00000321792	RBMXL1	103	122	+	6.22e-09	4.74e-05
ENSG00000213516	ENST00000413769	RBMXL1	103	122	+	6.22e-09	4.74e-05
ENSG00000147274	ENST00000562646	RBMX	103	122	+	6.22e-09	4.74e-05
ENSG00000147274	ENST00000419968	RBMX	105	124	+	6.22e-09	4.74e-05
ENSG00000276833	ENST00000633762		151	170	+	6.22e-09	4.74e-05
ENSG00000270647	ENST00000604694	TAF15	151	170	+	6.22e-09	4.74e-05
ENSG00000089280	ENST00000380244	FUS	243	262	+	6.22e-09	4.74e-05
ENSG00000089280	ENST00000254108	FUS	244	263	+	6.22e-09	4.74e-05
ENSG00000089280	ENST00000568685	FUS	244	263	+	6.22e-09	4.74e-05
ENSG00000122566	ENST00000356674	HNRNPA2B1	322	341	+	6.22e-09	4.74e-05
ENSG00000122566	ENST00000354667	HNRNPA2B1	334	353	+	6.22e-09	4.74e-05
ENSG00000122566	ENST00000360787	HNRNPA2B1	334	353	+	6.22e-09	4.74e-05
ENSG00000130749	ENST00000253048	ZC3H4	335	354	+	6.22e-09	4.74e-05
ENSG00000105323	ENST00000378215	HNRNPUL1	525	544	+	6.22e-09	4.74e-05
ENSG00000270647	ENST00000604841	TAF15	526	545	+	6.22e-09	4.74e-05
ENSG00000276833	ENST00000631482		526	545	+	6.22e-09	4.74e-05
ENSG00000276833	ENST00000617382		529	548	+	6.22e-09	4.74e-05
ENSG00000270647	ENST00000605844	TAF15	529	548	+	6.22e-09	4.74e-05
ENSG00000105323	ENST00000595018	HNRNPUL1	539	558	+	6.22e-09	4.74e-05
ENSG00000105323	ENST00000593587	HNRNPUL1	539	558	+	6.22e-09	4.74e-05
ENSG00000105323	ENST00000602130	HNRNPUL1	639	658	+	6.22e-09	4.74e-05
ENSG00000105323	ENST00000392006	HNRNPUL1	639	658	+	6.22e-09	4.74e-05
ENSG00000135829	ENST00000367549	DHX9	1231	1250	+	6.22e-09	4.74e-05
ENSG00000107625	ENST00000610822	DDX50	675	694	+	6.98e-09	4.74e-05
ENSG00000107625	ENST00000373585	DDX50	680	699	+	6.98e-09	4.74e-05
ENSG00000120093	ENST00000490677	HOXB3	13	32	+	7.01e-09	4.74e-05
ENSG00000120093	ENST00000490677	HOXB3	15	34	+	7.01e-09	4.74e-05
ENSG00000188573	ENST00000338333	FBLL1	23	42	+	7.01e-09	4.74e-05
ENSG00000188573	ENST00000338333	FBLL1	27	46	+	7.01e-09	4.74e-05
ENSG00000174953	ENST00000308361	DHX36	30	49	+	7.01e-09	4.74e-05
ENSG00000174953	ENST00000329463	DHX36	30	49	+	7.01e-09	4.74e-05
ENSG00000174953	ENST00000496811	DHX36	30	49	+	7.01e-09	4.74e-05
ENSG00000280548	ENST00000625673		32	51	+	7.01e-09	4.74e-05
ENSG00000105202	ENST00000598417	FBL	32	51	+	7.01e-09	4.74e-05
ENSG00000253293	ENST00000283921	HOXA10	37	56	+	7.01e-09	4.74e-05
ENSG00000253293	ENST00000283921	HOXA10	39	58	+	7.01e-09	4.74e-05
ENSG00000105202	ENST00000594309	FBL	45	64	+	7.01e-09	4.74e-05
ENSG00000105202	ENST00000221801	FBL	45	64	+	7.01e-09	4.74e-05
ENSG00000280548	ENST00000628079		45	64	+	7.01e-09	4.74e-05
ENSG00000280548	ENST00000625241		45	64	+	7.01e-09	4.74e-05
ENSG00000151615	ENST00000281321	POU4F2	51	70	+	7.01e-09	4.74e-05
ENSG00000151615	ENST00000281321	POU4F2	53	72	+	7.01e-09	4.74e-05
ENSG00000168779	ENST00000441443	SHOX2	55	74	+	7.01e-09	4.74e-05
ENSG00000168779	ENST00000389589	SHOX2	55	74	+	7.01e-09	4.74e-05
ENSG00000168779	ENST00000483851	SHOX2	55	74	+	7.01e-09	4.74e-05
ENSG00000164778	ENST00000297375	EN2	90	109	+	7.01e-09	4.74e-05
ENSG00000153266	ENST00000283268	FEZF2	98	117	+	7.01e-09	4.74e-05
ENSG00000153266	ENST00000475839	FEZF2	98	117	+	7.01e-09	4.74e-05
ENSG00000153266	ENST00000486811	FEZF2	98	117	+	7.01e-09	4.74e-05
ENSG00000153266	ENST00000486811	FEZF2	100	119	+	7.01e-09	4.74e-05
ENSG00000153266	ENST00000283268	FEZF2	100	119	+	7.01e-09	4.74e-05
ENSG00000153266	ENST00000475839	FEZF2	100	119	+	7.01e-09	4.74e-05
ENSG00000164548	ENST00000538367	TRA2A	108	127	+	7.01e-09	4.74e-05
ENSG00000164548	ENST00000392502	TRA2A	108	127	+	7.01e-09	4.74e-05
ENSG00000164548	ENST00000621813	TRA2A	108	127	+	7.01e-09	4.74e-05
ENSG00000164548	ENST00000538367	TRA2A	110	129	+	7.01e-09	4.74e-05
ENSG00000164548	ENST00000621813	TRA2A	110	129	+	7.01e-09	4.74e-05
ENSG00000164548	ENST00000392502	TRA2A	110	129	+	7.01e-09	4.74e-05
ENSG00000164548	ENST00000538367	TRA2A	113	132	+	7.01e-09	4.74e-05
ENSG00000164548	ENST00000621813	TRA2A	113	132	+	7.01e-09	4.74e-05
ENSG00000164548	ENST00000392502	TRA2A	113	132	+	7.01e-09	4.74e-05
ENSG00000164548	ENST00000538367	TRA2A	114	133	+	7.01e-09	4.74e-05
ENSG00000164548	ENST00000621813	TRA2A	114	133	+	7.01e-09	4.74e-05
ENSG00000164548	ENST00000392502	TRA2A	114	133	+	7.01e-09	4.74e-05
ENSG00000276833	ENST00000633762		118	137	+	7.01e-09	4.74e-05
ENSG00000270647	ENST00000604694	TAF15	118	137	+	7.01e-09	4.74e-05
ENSG00000168772	ENST00000394767	CXXC4	119	138	+	7.01e-09	4.74e-05
ENSG00000128709	ENST00000249499	HOXD9	125	144	+	7.01e-09	4.74e-05
ENSG00000270647	ENST00000604694	TAF15	126	145	+	7.01e-09	4.74e-05
ENSG00000276833	ENST00000633762		126	145	+	7.01e-09	4.74e-05
ENSG00000061455	ENST00000407847	PRDM6	143	162	+	7.01e-09	4.74e-05
ENSG00000164548	ENST00000297071	TRA2A	209	228	+	7.01e-09	4.74e-05
ENSG00000164548	ENST00000297071	TRA2A	211	230	+	7.01e-09	4.74e-05
ENSG00000170144	ENST00000411529	HNRNPA3	211	230	+	7.01e-09	4.74e-05
ENSG00000164548	ENST00000297071	TRA2A	214	233	+	7.01e-09	4.74e-05
ENSG00000164548	ENST00000297071	TRA2A	215	234	+	7.01e-09	4.74e-05
ENSG00000170144	ENST00000392524	HNRNPA3	233	252	+	7.01e-09	4.74e-05
ENSG00000170144	ENST00000435711	HNRNPA3	233	252	+	7.01e-09	4.74e-05
ENSG00000171262	ENST00000397609	FAM98B	333	352	+	7.01e-09	4.74e-05
ENSG00000171262	ENST00000397609	FAM98B	335	354	+	7.01e-09	4.74e-05
ENSG00000171262	ENST00000397609	FAM98B	340	359	+	7.01e-09	4.74e-05
ENSG00000171262	ENST00000397609	FAM98B	345	364	+	7.01e-09	4.74e-05
ENSG00000171262	ENST00000397609	FAM98B	352	371	+	7.01e-09	4.74e-05
ENSG00000171262	ENST00000397609	FAM98B	354	373	+	7.01e-09	4.74e-05
ENSG00000171262	ENST00000397609	FAM98B	368	387	+	7.01e-09	4.74e-05
ENSG00000171262	ENST00000397609	FAM98B	372	391	+	7.01e-09	4.74e-05
ENSG00000171262	ENST00000397609	FAM98B	374	393	+	7.01e-09	4.74e-05
ENSG00000171262	ENST00000397609	FAM98B	406	425	+	7.01e-09	4.74e-05
ENSG00000174279	ENST00000308618	EVX2	408	427	+	7.01e-09	4.74e-05
ENSG00000174279	ENST00000308618	EVX2	410	429	+	7.01e-09	4.74e-05
ENSG00000174279	ENST00000308618	EVX2	412	431	+	7.01e-09	4.74e-05
ENSG00000171262	ENST00000397609	FAM98B	414	433	+	7.01e-09	4.74e-05
ENSG00000270647	ENST00000604841	TAF15	450	469	+	7.01e-09	4.74e-05
ENSG00000276833	ENST00000631482		450	469	+	7.01e-09	4.74e-05
ENSG00000270647	ENST00000605844	TAF15	453	472	+	7.01e-09	4.74e-05
ENSG00000276833	ENST00000617382		453	472	+	7.01e-09	4.74e-05
ENSG00000270647	ENST00000604841	TAF15	458	477	+	7.01e-09	4.74e-05
ENSG00000276833	ENST00000631482		458	477	+	7.01e-09	4.74e-05
ENSG00000270647	ENST00000605844	TAF15	461	480	+	7.01e-09	4.74e-05
ENSG00000276833	ENST00000617382		461	480	+	7.01e-09	4.74e-05
ENSG00000164778	ENST00000297375	EN2	94	113	+	7.22e-09	4.74e-05
ENSG00000215397	ENST00000246104	SCRT2	122	141	+	7.22e-09	4.74e-05
ENSG00000089280	ENST00000380244	FUS	210	229	+	7.22e-09	4.74e-05
ENSG00000089280	ENST00000566605	FUS	211	230	+	7.22e-09	4.74e-05
ENSG00000089280	ENST00000254108	FUS	211	230	+	7.22e-09	4.74e-05
ENSG00000089280	ENST00000568685	FUS	211	230	+	7.22e-09	4.74e-05
ENSG00000205922	ENST00000382349	ONECUT3	259	278	+	7.22e-09	4.74e-05
ENSG00000089280	ENST00000380244	FUS	388	407	+	7.22e-09	4.74e-05
ENSG00000089280	ENST00000254108	FUS	389	408	+	7.22e-09	4.74e-05
ENSG00000089280	ENST00000568685	FUS	390	409	+	7.22e-09	4.74e-05
ENSG00000089280	ENST00000380244	FUS	391	410	+	7.22e-09	4.74e-05
ENSG00000089280	ENST00000254108	FUS	392	411	+	7.22e-09	4.74e-05
ENSG00000089280	ENST00000568685	FUS	393	412	+	7.22e-09	4.74e-05
ENSG00000043355	ENST00000376335	ZIC2	476	495	+	7.22e-09	4.74e-05
ENSG00000120093	ENST00000460160	HOXB3	15	34	+	7.48e-09	4.74e-05
ENSG00000185129	ENST00000331327	PURA	24	43	+	7.48e-09	4.74e-05
ENSG00000182968	ENST00000330949	SOX1	24	43	+	7.48e-09	4.74e-05
ENSG00000120093	ENST00000490677	HOXB3	25	44	+	7.48e-09	4.74e-05
ENSG00000185129	ENST00000331327	PURA	26	45	+	7.48e-09	4.74e-05
ENSG00000182968	ENST00000330949	SOX1	26	45	+	7.48e-09	4.74e-05
ENSG00000198914	ENST00000361360	POU3F3	27	46	+	7.48e-09	4.74e-05
ENSG00000120093	ENST00000460160	HOXB3	27	46	+	7.48e-09	4.74e-05
ENSG00000185129	ENST00000331327	PURA	28	47	+	7.48e-09	4.74e-05
ENSG00000198914	ENST00000361360	POU3F3	28	47	+	7.48e-09	4.74e-05
ENSG00000198914	ENST00000361360	POU3F3	29	48	+	7.48e-09	4.74e-05
ENSG00000123364	ENST00000243056	HOXC13	29	48	+	7.48e-09	4.74e-05
ENSG00000198914	ENST00000361360	POU3F3	30	49	+	7.48e-09	4.74e-05
ENSG00000138083	ENST00000260653	SIX3	32	51	+	7.48e-09	4.74e-05
ENSG00000280548	ENST00000625673		33	52	+	7.48e-09	4.74e-05
ENSG00000105202	ENST00000598417	FBL	33	52	+	7.48e-09	4.74e-05
ENSG00000119547	ENST00000491143	ONECUT2	34	53	+	7.48e-09	4.74e-05
ENSG00000138083	ENST00000260653	SIX3	34	53	+	7.48e-09	4.74e-05
ENSG00000119547	ENST00000491143	ONECUT2	36	55	+	7.48e-09	4.74e-05
ENSG00000119547	ENST00000491143	ONECUT2	37	56	+	7.48e-09	4.74e-05
ENSG00000105202	ENST00000221801	FBL	46	65	+	7.48e-09	4.74e-05
ENSG00000138083	ENST00000260653	SIX3	46	65	+	7.48e-09	4.74e-05
ENSG00000280548	ENST00000625241		46	65	+	7.48e-09	4.74e-05
ENSG00000005007	ENST00000599848	UPF1	49	68	+	7.48e-09	4.74e-05
ENSG00000005007	ENST00000262803	UPF1	49	68	+	7.48e-09	4.74e-05
ENSG00000205922	ENST00000382349	ONECUT3	55	74	+	7.48e-09	4.74e-05
ENSG00000168779	ENST00000483851	SHOX2	58	77	+	7.48e-09	4.74e-05
ENSG00000168779	ENST00000389589	SHOX2	58	77	+	7.48e-09	4.74e-05
ENSG00000168779	ENST00000441443	SHOX2	58	77	+	7.48e-09	4.74e-05
ENSG00000168779	ENST00000441443	SHOX2	59	78	+	7.48e-09	4.74e-05
ENSG00000168779	ENST00000389589	SHOX2	59	78	+	7.48e-09	4.74e-05
ENSG00000168779	ENST00000483851	SHOX2	59	78	+	7.48e-09	4.74e-05
ENSG00000168779	ENST00000483851	SHOX2	61	80	+	7.48e-09	4.74e-05
ENSG00000168779	ENST00000389589	SHOX2	61	80	+	7.48e-09	4.74e-05
ENSG00000168779	ENST00000441443	SHOX2	61	80	+	7.48e-09	4.74e-05
ENSG00000168779	ENST00000483851	SHOX2	63	82	+	7.48e-09	4.74e-05
ENSG00000168779	ENST00000389589	SHOX2	63	82	+	7.48e-09	4.74e-05
ENSG00000168779	ENST00000441443	SHOX2	63	82	+	7.48e-09	4.74e-05
ENSG00000184486	ENST00000328345	POU3F2	65	84	+	7.48e-09	4.74e-05
ENSG00000184486	ENST00000328345	POU3F2	66	85	+	7.48e-09	4.74e-05
ENSG00000168779	ENST00000483851	SHOX2	67	86	+	7.48e-09	4.74e-05
ENSG00000168779	ENST00000389589	SHOX2	67	86	+	7.48e-09	4.74e-05
ENSG00000168779	ENST00000441443	SHOX2	67	86	+	7.48e-09	4.74e-05
ENSG00000104824	ENST00000221419	HNRNPL	70	89	+	7.48e-09	4.74e-05
ENSG00000282947	ENST00000634753		70	89	+	7.48e-09	4.74e-05
ENSG00000184486	ENST00000328345	POU3F2	70	89	+	7.48e-09	4.74e-05
ENSG00000184486	ENST00000328345	POU3F2	73	92	+	7.48e-09	4.74e-05
ENSG00000120093	ENST00000472863	HOXB3	74	93	+	7.48e-09	4.74e-05
ENSG00000120093	ENST00000489475	HOXB3	74	93	+	7.48e-09	4.74e-05
ENSG00000120093	ENST00000489475	HOXB3	86	105	+	7.48e-09	4.74e-05
ENSG00000120093	ENST00000472863	HOXB3	86	105	+	7.48e-09	4.74e-05
ENSG00000251493	ENST00000615637	FOXD1	96	115	+	7.48e-09	4.74e-05
ENSG00000168772	ENST00000394767	CXXC4	103	122	+	7.48e-09	4.74e-05
ENSG00000168772	ENST00000394767	CXXC4	106	125	+	7.48e-09	4.74e-05
ENSG00000168772	ENST00000394767	CXXC4	116	135	+	7.48e-09	4.74e-05
ENSG00000152192	ENST00000377208	POU4F1	143	162	+	7.48e-09	4.74e-05
ENSG00000120093	ENST00000498678	HOXB3	147	166	+	7.48e-09	4.74e-05
ENSG00000120093	ENST00000476342	HOXB3	147	166	+	7.48e-09	4.74e-05
ENSG00000120093	ENST00000470495	HOXB3	147	166	+	7.48e-09	4.74e-05
ENSG00000120093	ENST00000311626	HOXB3	147	166	+	7.48e-09	4.74e-05
ENSG00000152192	ENST00000377208	POU4F1	147	166	+	7.48e-09	4.74e-05
ENSG00000152192	ENST00000377208	POU4F1	149	168	+	7.48e-09	4.74e-05
ENSG00000152192	ENST00000377208	POU4F1	155	174	+	7.48e-09	4.74e-05
ENSG00000152192	ENST00000377208	POU4F1	157	176	+	7.48e-09	4.74e-05
ENSG00000120093	ENST00000498678	HOXB3	159	178	+	7.48e-09	4.74e-05
ENSG00000120093	ENST00000470495	HOXB3	159	178	+	7.48e-09	4.74e-05
ENSG00000120093	ENST00000311626	HOXB3	159	178	+	7.48e-09	4.74e-05
ENSG00000120093	ENST00000476342	HOXB3	159	178	+	7.48e-09	4.74e-05
ENSG00000152192	ENST00000377208	POU4F1	161	180	+	7.48e-09	4.74e-05
ENSG00000152192	ENST00000377208	POU4F1	165	184	+	7.48e-09	4.74e-05
ENSG00000125970	ENST00000375114	RALY	208	227	+	7.48e-09	4.74e-05
ENSG00000125970	ENST00000442805	RALY	208	227	+	7.48e-09	4.74e-05
ENSG00000125970	ENST00000375114	RALY	212	231	+	7.48e-09	4.74e-05
ENSG00000125970	ENST00000442805	RALY	212	231	+	7.48e-09	4.74e-05
ENSG00000125970	ENST00000246194	RALY	224	243	+	7.48e-09	4.74e-05
ENSG00000178573	ENST00000569649	MAF	224	243	+	7.48e-09	4.74e-05
ENSG00000178573	ENST00000393350	MAF	224	243	+	7.48e-09	4.74e-05
ENSG00000178573	ENST00000326043	MAF	224	243	+	7.48e-09	4.74e-05
ENSG00000125970	ENST00000246194	RALY	228	247	+	7.48e-09	4.74e-05
ENSG00000122566	ENST00000356674	HNRNPA2B1	244	263	+	7.48e-09	4.74e-05
ENSG00000122566	ENST00000354667	HNRNPA2B1	256	275	+	7.48e-09	4.74e-05
ENSG00000122566	ENST00000360787	HNRNPA2B1	256	275	+	7.48e-09	4.74e-05
ENSG00000169083	ENST00000612452	AR	257	276	+	7.48e-09	4.74e-05
ENSG00000169083	ENST00000612452	AR	258	277	+	7.48e-09	4.74e-05
ENSG00000169083	ENST00000612452	AR	259	278	+	7.48e-09	4.74e-05
ENSG00000169083	ENST00000612452	AR	265	284	+	7.48e-09	4.74e-05
ENSG00000169083	ENST00000612452	AR	266	285	+	7.48e-09	4.74e-05
ENSG00000169083	ENST00000612452	AR	267	286	+	7.48e-09	4.74e-05
ENSG00000049618	ENST00000350026	ARID1B	302	321	+	7.48e-09	4.74e-05
ENSG00000049618	ENST00000346085	ARID1B	302	321	+	7.48e-09	4.74e-05
ENSG00000049618	ENST00000636930	ARID1B	302	321	+	7.48e-09	4.74e-05
ENSG00000049618	ENST00000350026	ARID1B	306	325	+	7.48e-09	4.74e-05
ENSG00000049618	ENST00000636930	ARID1B	306	325	+	7.48e-09	4.74e-05
ENSG00000049618	ENST00000346085	ARID1B	306	325	+	7.48e-09	4.74e-05
ENSG00000049618	ENST00000346085	ARID1B	308	327	+	7.48e-09	4.74e-05
ENSG00000049618	ENST00000636930	ARID1B	308	327	+	7.48e-09	4.74e-05
ENSG00000049618	ENST00000350026	ARID1B	308	327	+	7.48e-09	4.74e-05
ENSG00000049618	ENST00000636930	ARID1B	309	328	+	7.48e-09	4.74e-05
ENSG00000049618	ENST00000346085	ARID1B	309	328	+	7.48e-09	4.74e-05
ENSG00000049618	ENST00000350026	ARID1B	309	328	+	7.48e-09	4.74e-05
ENSG00000049618	ENST00000346085	ARID1B	311	330	+	7.48e-09	4.74e-05
ENSG00000049618	ENST00000350026	ARID1B	311	330	+	7.48e-09	4.74e-05
ENSG00000049618	ENST00000636930	ARID1B	311	330	+	7.48e-09	4.74e-05
ENSG00000049618	ENST00000346085	ARID1B	313	332	+	7.48e-09	4.74e-05
ENSG00000049618	ENST00000350026	ARID1B	313	332	+	7.48e-09	4.74e-05
ENSG00000049618	ENST00000636930	ARID1B	313	332	+	7.48e-09	4.74e-05
ENSG00000049618	ENST00000636930	ARID1B	316	335	+	7.48e-09	4.74e-05
ENSG00000049618	ENST00000346085	ARID1B	316	335	+	7.48e-09	4.74e-05
ENSG00000049618	ENST00000350026	ARID1B	316	335	+	7.48e-09	4.74e-05
ENSG00000049618	ENST00000636930	ARID1B	318	337	+	7.48e-09	4.74e-05
ENSG00000049618	ENST00000346085	ARID1B	318	337	+	7.48e-09	4.74e-05
ENSG00000049618	ENST00000350026	ARID1B	318	337	+	7.48e-09	4.74e-05
ENSG00000171262	ENST00000397609	FAM98B	334	353	+	7.48e-09	4.74e-05
ENSG00000171262	ENST00000397609	FAM98B	336	355	+	7.48e-09	4.74e-05
ENSG00000171262	ENST00000397609	FAM98B	346	365	+	7.48e-09	4.74e-05
ENSG00000171262	ENST00000397609	FAM98B	353	372	+	7.48e-09	4.74e-05
ENSG00000171262	ENST00000397609	FAM98B	362	381	+	7.48e-09	4.74e-05
ENSG00000171262	ENST00000397609	FAM98B	363	382	+	7.48e-09	4.74e-05
ENSG00000171262	ENST00000397609	FAM98B	364	383	+	7.48e-09	4.74e-05
ENSG00000132005	ENST00000254325	RFX1	379	398	+	7.48e-09	4.74e-05
ENSG00000132005	ENST00000254325	RFX1	380	399	+	7.48e-09	4.74e-05
ENSG00000132005	ENST00000254325	RFX1	381	400	+	7.48e-09	4.74e-05
ENSG00000132005	ENST00000254325	RFX1	382	401	+	7.48e-09	4.74e-05
ENSG00000174279	ENST00000308618	EVX2	409	428	+	7.48e-09	4.74e-05
ENSG00000171262	ENST00000397609	FAM98B	410	429	+	7.48e-09	4.74e-05
ENSG00000174279	ENST00000308618	EVX2	411	430	+	7.48e-09	4.74e-05
ENSG00000174279	ENST00000308618	EVX2	415	434	+	7.48e-09	4.74e-05
ENSG00000169083	ENST00000612010	AR	447	466	+	7.48e-09	4.74e-05
ENSG00000169083	ENST00000514029	AR	447	466	+	7.48e-09	4.74e-05
ENSG00000169083	ENST00000504326	AR	447	466	+	7.48e-09	4.74e-05
ENSG00000169083	ENST00000613054	AR	447	466	+	7.48e-09	4.74e-05
ENSG00000169083	ENST00000374690	AR	447	466	+	7.48e-09	4.74e-05
ENSG00000169083	ENST00000396044	AR	447	466	+	7.48e-09	4.74e-05
ENSG00000169083	ENST00000374690	AR	448	467	+	7.48e-09	4.74e-05
ENSG00000169083	ENST00000396044	AR	448	467	+	7.48e-09	4.74e-05
ENSG00000169083	ENST00000613054	AR	448	467	+	7.48e-09	4.74e-05
ENSG00000169083	ENST00000612010	AR	448	467	+	7.48e-09	4.74e-05
ENSG00000169083	ENST00000514029	AR	448	467	+	7.48e-09	4.74e-05
ENSG00000169083	ENST00000504326	AR	448	467	+	7.48e-09	4.74e-05
ENSG00000169083	ENST00000514029	AR	449	468	+	7.48e-09	4.74e-05
ENSG00000169083	ENST00000504326	AR	449	468	+	7.48e-09	4.74e-05
ENSG00000169083	ENST00000612010	AR	449	468	+	7.48e-09	4.74e-05
ENSG00000169083	ENST00000374690	AR	449	468	+	7.48e-09	4.74e-05
ENSG00000169083	ENST00000613054	AR	449	468	+	7.48e-09	4.74e-05
ENSG00000169083	ENST00000396044	AR	449	468	+	7.48e-09	4.74e-05
ENSG00000169083	ENST00000374690	AR	455	474	+	7.48e-09	4.74e-05
ENSG00000169083	ENST00000396044	AR	455	474	+	7.48e-09	4.74e-05
ENSG00000169083	ENST00000504326	AR	455	474	+	7.48e-09	4.74e-05
ENSG00000169083	ENST00000613054	AR	455	474	+	7.48e-09	4.74e-05
ENSG00000169083	ENST00000612010	AR	455	474	+	7.48e-09	4.74e-05
ENSG00000169083	ENST00000514029	AR	455	474	+	7.48e-09	4.74e-05
ENSG00000169083	ENST00000612010	AR	456	475	+	7.48e-09	4.74e-05
ENSG00000169083	ENST00000514029	AR	456	475	+	7.48e-09	4.74e-05
ENSG00000169083	ENST00000613054	AR	456	475	+	7.48e-09	4.74e-05
ENSG00000169083	ENST00000396044	AR	456	475	+	7.48e-09	4.74e-05
ENSG00000169083	ENST00000374690	AR	456	475	+	7.48e-09	4.74e-05
ENSG00000169083	ENST00000504326	AR	456	475	+	7.48e-09	4.74e-05
ENSG00000169083	ENST00000396044	AR	457	476	+	7.48e-09	4.74e-05
ENSG00000169083	ENST00000374690	AR	457	476	+	7.48e-09	4.74e-05
ENSG00000169083	ENST00000612010	AR	457	476	+	7.48e-09	4.74e-05
ENSG00000169083	ENST00000514029	AR	457	476	+	7.48e-09	4.74e-05
ENSG00000169083	ENST00000504326	AR	457	476	+	7.48e-09	4.74e-05
ENSG00000169083	ENST00000613054	AR	457	476	+	7.48e-09	4.74e-05
ENSG00000151322	ENST00000346562	NPAS3	728	747	+	7.48e-09	4.74e-05
ENSG00000151322	ENST00000548645	NPAS3	730	749	+	7.48e-09	4.74e-05
ENSG00000151322	ENST00000357798	NPAS3	747	766	+	7.48e-09	4.74e-05
ENSG00000151322	ENST00000356141	NPAS3	760	779	+	7.48e-09	4.74e-05
ENSG00000140836	ENST00000397992	ZFHX3	2592	2611	+	7.48e-09	4.74e-05
ENSG00000140836	ENST00000397992	ZFHX3	2594	2613	+	7.48e-09	4.74e-05
ENSG00000140836	ENST00000397992	ZFHX3	2595	2614	+	7.48e-09	4.74e-05
ENSG00000140836	ENST00000641206	ZFHX3	3506	3525	+	7.48e-09	4.74e-05
ENSG00000140836	ENST00000268489	ZFHX3	3506	3525	+	7.48e-09	4.74e-05
ENSG00000140836	ENST00000641206	ZFHX3	3508	3527	+	7.48e-09	4.74e-05
ENSG00000140836	ENST00000268489	ZFHX3	3508	3527	+	7.48e-09	4.74e-05
ENSG00000140836	ENST00000641206	ZFHX3	3509	3528	+	7.48e-09	4.74e-05
ENSG00000140836	ENST00000268489	ZFHX3	3509	3528	+	7.48e-09	4.74e-05
ENSG00000152284	ENST00000282111	TCF7L1	2	21	+	7.49e-09	4.74e-05
ENSG00000167881	ENST00000539137	VIII.68	12	31	+	7.49e-09	4.74e-05
ENSG00000167881	ENST00000307877	VIII.68	12	31	+	7.49e-09	4.74e-05
ENSG00000162702	ENST00000367353	ZNF281	14	33	+	7.49e-09	4.74e-05
ENSG00000162702	ENST00000294740	ZNF281	14	33	+	7.49e-09	4.74e-05
ENSG00000162702	ENST00000367352	ZNF281	14	33	+	7.49e-09	4.74e-05
ENSG00000276644	ENST00000613252	DACH1	75	94	+	7.49e-09	4.74e-05
ENSG00000276644	ENST00000613252	DACH1	76	95	+	7.49e-09	4.74e-05
ENSG00000124766	ENST00000244745	SOX4	164	183	+	7.49e-09	4.74e-05
ENSG00000163508	ENST00000449599	EOMES	208	227	+	7.49e-09	4.74e-05
ENSG00000163508	ENST00000295743	EOMES	208	227	+	7.49e-09	4.74e-05
ENSG00000163508	ENST00000449599	EOMES	212	231	+	7.49e-09	4.74e-05
ENSG00000163508	ENST00000295743	EOMES	212	231	+	7.49e-09	4.74e-05
ENSG00000125970	ENST00000442805	RALY	213	232	+	7.49e-09	4.74e-05
ENSG00000125970	ENST00000375114	RALY	213	232	+	7.49e-09	4.74e-05
ENSG00000125970	ENST00000442805	RALY	218	237	+	7.49e-09	4.74e-05
ENSG00000125970	ENST00000375114	RALY	218	237	+	7.49e-09	4.74e-05
ENSG00000125970	ENST00000246194	RALY	229	248	+	7.49e-09	4.74e-05
ENSG00000125970	ENST00000246194	RALY	234	253	+	7.49e-09	4.74e-05
ENSG00000119318	ENST00000416373	RAD23B	264	283	+	7.49e-09	4.74e-05
ENSG00000119318	ENST00000358015	RAD23B	336	355	+	7.49e-09	4.74e-05
ENSG00000126603	ENST00000433375	GLIS2	382	401	+	7.49e-09	4.74e-05
ENSG00000274636	ENST00000633051		382	401	+	7.49e-09	4.74e-05
ENSG00000274636	ENST00000612491		382	401	+	7.49e-09	4.74e-05
ENSG00000126603	ENST00000262366	GLIS2	382	401	+	7.49e-09	4.74e-05
ENSG00000132005	ENST00000254325	RFX1	392	411	+	7.49e-09	4.74e-05
ENSG00000043355	ENST00000376335	ZIC2	483	502	+	7.49e-09	4.74e-05
ENSG00000043355	ENST00000376335	ZIC2	485	504	+	7.49e-09	4.74e-05
ENSG00000181220	ENST00000340622	ZNF746	486	505	+	7.49e-09	4.74e-05
ENSG00000181220	ENST00000458143	ZNF746	487	506	+	7.49e-09	4.74e-05
ENSG00000181220	ENST00000644635	ZNF746	501	520	+	7.49e-09	4.74e-05
ENSG00000140836	ENST00000397992	ZFHX3	2589	2608	+	7.49e-09	4.74e-05
ENSG00000140836	ENST00000641206	ZFHX3	3503	3522	+	7.49e-09	4.74e-05
ENSG00000140836	ENST00000268489	ZFHX3	3503	3522	+	7.49e-09	4.74e-05
ENSG00000178691	ENST00000322652	SUZ12	4	23	+	7.52e-09	4.74e-05
ENSG00000178691	ENST00000322652	SUZ12	7	26	+	7.52e-09	4.74e-05
ENSG00000135486	ENST00000340913	HNRNPA1	251	270	+	7.52e-09	4.74e-05
ENSG00000129514	ENST00000250448	FOXA1	272	291	+	7.52e-09	4.74e-05
ENSG00000122566	ENST00000356674	HNRNPA2B1	319	338	+	7.52e-09	4.74e-05
ENSG00000122566	ENST00000360787	HNRNPA2B1	331	350	+	7.52e-09	4.74e-05
ENSG00000122566	ENST00000354667	HNRNPA2B1	331	350	+	7.52e-09	4.74e-05
ENSG00000133858	ENST00000548100	ZFC3H1	143	162	+	7.63e-09	4.79e-05
ENSG00000133858	ENST00000378743	ZFC3H1	143	162	+	7.63e-09	4.79e-05
ENSG00000133858	ENST00000552994	ZFC3H1	143	162	+	7.63e-09	4.79e-05
ENSG00000170325	ENST00000533431	PRDM10	103	122	+	9.16e-09	5.69e-05
ENSG00000170325	ENST00000304538	PRDM10	300	319	+	9.16e-09	5.69e-05
ENSG00000170325	ENST00000526082	PRDM10	300	319	+	9.16e-09	5.69e-05
ENSG00000170325	ENST00000423662	PRDM10	300	319	+	9.16e-09	5.69e-05
ENSG00000099326	ENST00000215057	MZF1	339	358	+	9.16e-09	5.69e-05
ENSG00000099326	ENST00000599369	MZF1	339	358	+	9.16e-09	5.69e-05
ENSG00000170325	ENST00000528746	PRDM10	360	379	+	9.16e-09	5.69e-05
ENSG00000170325	ENST00000358825	PRDM10	386	405	+	9.16e-09	5.69e-05
ENSG00000170325	ENST00000360871	PRDM10	386	405	+	9.16e-09	5.69e-05
ENSG00000165156	ENST00000395571	ZHX1	739	758	+	9.16e-09	5.69e-05
ENSG00000165156	ENST00000522655	ZHX1	739	758	+	9.16e-09	5.69e-05
ENSG00000165156	ENST00000297857	ZHX1	739	758	+	9.16e-09	5.69e-05
ENSG00000130723	ENST00000357304	PRRC2B	1061	1080	+	9.16e-09	5.69e-05
ENSG00000165156	ENST00000395571	ZHX1	753	772	+	1.1e-08	6.84e-05
ENSG00000165156	ENST00000522655	ZHX1	753	772	+	1.1e-08	6.84e-05
ENSG00000165156	ENST00000297857	ZHX1	753	772	+	1.1e-08	6.84e-05
ENSG00000118058	ENST00000389506	KMT2A	6	25	+	1.71e-08	9.82e-05
ENSG00000118058	ENST00000531904	KMT2A	6	25	+	1.71e-08	9.82e-05
ENSG00000118058	ENST00000534358	KMT2A	6	25	+	1.71e-08	9.82e-05
ENSG00000108654	ENST00000225792	DDX5	8	27	+	1.71e-08	9.82e-05
ENSG00000108654	ENST00000577922	DDX5	8	27	+	1.71e-08	9.82e-05
ENSG00000108654	ENST00000450599	DDX5	8	27	+	1.71e-08	9.82e-05
ENSG00000145741	ENST00000380591	BTF3	13	32	+	1.71e-08	9.82e-05
ENSG00000135363	ENST00000257818	LMO2	21	40	+	1.71e-08	9.82e-05
ENSG00000140988	ENST00000529806	RPS2	22	41	+	1.71e-08	9.82e-05
ENSG00000140988	ENST00000527302	RPS2	22	41	+	1.71e-08	9.82e-05
ENSG00000140988	ENST00000526522	RPS2	22	41	+	1.71e-08	9.82e-05
ENSG00000140988	ENST00000530225	RPS2	22	41	+	1.71e-08	9.82e-05
ENSG00000140988	ENST00000343262	RPS2	22	41	+	1.71e-08	9.82e-05
ENSG00000218891	ENST00000325421	ZNF579	26	45	+	1.71e-08	9.82e-05
ENSG00000140988	ENST00000526522	RPS2	40	59	+	1.71e-08	9.82e-05
ENSG00000140988	ENST00000530225	RPS2	40	59	+	1.71e-08	9.82e-05
ENSG00000140988	ENST00000529806	RPS2	40	59	+	1.71e-08	9.82e-05
ENSG00000140988	ENST00000343262	RPS2	40	59	+	1.71e-08	9.82e-05
ENSG00000140988	ENST00000527302	RPS2	40	59	+	1.71e-08	9.82e-05
ENSG00000139746	ENST00000449987	RBM26	44	63	+	1.71e-08	9.82e-05
ENSG00000260428	ENST00000567180	SCX	53	72	+	1.71e-08	9.82e-05
ENSG00000139746	ENST00000449987	RBM26	56	75	+	1.71e-08	9.82e-05
ENSG00000144485	ENST00000409160	HES6	75	94	+	1.71e-08	9.82e-05
ENSG00000276833	ENST00000633578		78	97	+	1.71e-08	9.82e-05
ENSG00000270647	ENST00000603777	TAF15	78	97	+	1.71e-08	9.82e-05
ENSG00000270647	ENST00000603393	TAF15	78	97	+	1.71e-08	9.82e-05
ENSG00000276833	ENST00000631846		78	97	+	1.71e-08	9.82e-05
ENSG00000272333	ENST00000420124	KMT2B	89	108	+	1.71e-08	9.82e-05
ENSG00000134046	ENST00000398398	MBD2	90	109	+	1.71e-08	9.82e-05
ENSG00000134046	ENST00000256429	MBD2	90	109	+	1.71e-08	9.82e-05
ENSG00000134046	ENST00000583046	MBD2	90	109	+	1.71e-08	9.82e-05
ENSG00000170748	ENST00000306904	RBMXL2	102	121	+	1.71e-08	9.82e-05
ENSG00000138709	ENST00000508819	LARP1B	106	125	+	1.71e-08	9.82e-05
ENSG00000138709	ENST00000507377	LARP1B	122	141	+	1.71e-08	9.82e-05
ENSG00000155506	ENST00000524248	LARP1	127	146	+	1.71e-08	9.82e-05
ENSG00000138709	ENST00000512292	LARP1B	153	172	+	1.71e-08	9.82e-05
ENSG00000138709	ENST00000394288	LARP1B	153	172	+	1.71e-08	9.82e-05
ENSG00000138709	ENST00000432347	LARP1B	153	172	+	1.71e-08	9.82e-05
ENSG00000138709	ENST00000326639	LARP1B	153	172	+	1.71e-08	9.82e-05
ENSG00000276833	ENST00000631482		166	185	+	1.71e-08	9.82e-05
ENSG00000276833	ENST00000631959		166	185	+	1.71e-08	9.82e-05
ENSG00000270647	ENST00000604879	TAF15	166	185	+	1.71e-08	9.82e-05
ENSG00000270647	ENST00000604841	TAF15	166	185	+	1.71e-08	9.82e-05
ENSG00000137073	ENST00000379238	UBAP2	167	186	+	1.71e-08	9.82e-05
ENSG00000137073	ENST00000360802	UBAP2	167	186	+	1.71e-08	9.82e-05
ENSG00000143569	ENST00000613315	UBAP2L	168	187	+	1.71e-08	9.82e-05
ENSG00000137073	ENST00000379238	UBAP2	169	188	+	1.71e-08	9.82e-05
ENSG00000276833	ENST00000617382		169	188	+	1.71e-08	9.82e-05
ENSG00000137073	ENST00000360802	UBAP2	169	188	+	1.71e-08	9.82e-05
ENSG00000270647	ENST00000605844	TAF15	169	188	+	1.71e-08	9.82e-05
ENSG00000143569	ENST00000361546	UBAP2L	175	194	+	1.71e-08	9.82e-05
ENSG00000142864	ENST00000370994	SERBP1	175	194	+	1.71e-08	9.82e-05
ENSG00000143569	ENST00000343815	UBAP2L	175	194	+	1.71e-08	9.82e-05
ENSG00000142864	ENST00000361219	SERBP1	175	194	+	1.71e-08	9.82e-05
ENSG00000142864	ENST00000370990	SERBP1	175	194	+	1.71e-08	9.82e-05
ENSG00000142864	ENST00000370995	SERBP1	175	194	+	1.71e-08	9.82e-05
ENSG00000143569	ENST00000428931	UBAP2L	175	194	+	1.71e-08	9.82e-05
ENSG00000111605	ENST00000266679	CPSF6	200	219	+	1.71e-08	9.82e-05
ENSG00000111605	ENST00000435070	CPSF6	200	219	+	1.71e-08	9.82e-05
ENSG00000089280	ENST00000566605	FUS	242	261	+	1.71e-08	9.82e-05
ENSG00000182944	ENST00000332035	EWSR1	242	261	+	1.71e-08	9.82e-05
ENSG00000155506	ENST00000336314	LARP1	255	274	+	1.71e-08	9.82e-05
ENSG00000182944	ENST00000397938	EWSR1	298	317	+	1.71e-08	9.82e-05
ENSG00000182944	ENST00000333395	EWSR1	298	317	+	1.71e-08	9.82e-05
ENSG00000182944	ENST00000406548	EWSR1	298	317	+	1.71e-08	9.82e-05
ENSG00000182944	ENST00000414183	EWSR1	304	323	+	1.71e-08	9.82e-05
ENSG00000155506	ENST00000518297	LARP1	332	351	+	1.71e-08	9.82e-05
ENSG00000183837	ENST00000424805	PNMA3	387	406	+	1.71e-08	9.82e-05
ENSG00000183837	ENST00000593810	PNMA3	387	406	+	1.71e-08	9.82e-05
ENSG00000183837	ENST00000619635	PNMA3	387	406	+	1.71e-08	9.82e-05
ENSG00000135316	ENST00000616122	SYNCRIP	396	415	+	1.71e-08	9.82e-05
ENSG00000166181	ENST00000455725	API5	493	512	+	1.71e-08	9.82e-05
ENSG00000135316	ENST00000369622	SYNCRIP	494	513	+	1.71e-08	9.82e-05
ENSG00000135316	ENST00000355238	SYNCRIP	494	513	+	1.71e-08	9.82e-05
ENSG00000166181	ENST00000531273	API5	504	523	+	1.71e-08	9.82e-05
ENSG00000054118	ENST00000354618	THRAP3	825	844	+	1.71e-08	9.82e-05
ENSG00000054118	ENST00000469141	THRAP3	825	844	+	1.71e-08	9.82e-05
ENSG00000139746	ENST00000267229	RBM26	831	850	+	1.71e-08	9.82e-05
ENSG00000139746	ENST00000438724	RBM26	834	853	+	1.71e-08	9.82e-05
ENSG00000139746	ENST00000267229	RBM26	843	862	+	1.71e-08	9.82e-05
ENSG00000139746	ENST00000438724	RBM26	846	865	+	1.71e-08	9.82e-05
ENSG00000139746	ENST00000438737	RBM26	858	877	+	1.71e-08	9.82e-05
ENSG00000139746	ENST00000622611	RBM26	860	879	+	1.71e-08	9.82e-05
ENSG00000139746	ENST00000438737	RBM26	870	889	+	1.71e-08	9.82e-05
ENSG00000139746	ENST00000622611	RBM26	872	891	+	1.71e-08	9.82e-05
ENSG00000105278	ENST00000262961	ZFR2	912	931	+	1.71e-08	9.82e-05
ENSG00000116035	ENST00000234392	VAX2	8	27	+	2.73e-08	0.000157
ENSG00000131759	ENST00000394086	RARA	43	62	+	2.73e-08	0.000157
ENSG00000259956	ENST00000563281	RBM15B	52	71	+	2.73e-08	0.000157
ENSG00000270647	ENST00000604694	TAF15	2	21	+	3.95e-08	0.000189
ENSG00000276833	ENST00000633762		2	21	+	3.95e-08	0.000189
ENSG00000172733	ENST00000339382	PURG	3	22	+	3.95e-08	0.000189
ENSG00000172733	ENST00000475541	PURG	3	22	+	3.95e-08	0.000189
ENSG00000116560	ENST00000357214	SFPQ	5	24	+	3.95e-08	0.000189
ENSG00000218891	ENST00000325421	ZNF579	10	29	+	3.95e-08	0.000189
ENSG00000272333	ENST00000420124	KMT2B	15	34	+	3.95e-08	0.000189
ENSG00000203772	ENST00000414069	SPRN	26	45	+	3.95e-08	0.000189
ENSG00000143889	ENST00000409636	HNRNPLL	37	56	+	3.95e-08	0.000189
ENSG00000143889	ENST00000410076	HNRNPLL	37	56	+	3.95e-08	0.000189
ENSG00000143889	ENST00000358367	HNRNPLL	37	56	+	3.95e-08	0.000189
ENSG00000129351	ENST00000593061	ILF3	39	58	+	3.95e-08	0.000189
ENSG00000143889	ENST00000409328	HNRNPLL	42	61	+	3.95e-08	0.000189
ENSG00000143889	ENST00000449105	HNRNPLL	42	61	+	3.95e-08	0.000189
ENSG00000143889	ENST00000608859	HNRNPLL	42	61	+	3.95e-08	0.000189
ENSG00000143889	ENST00000378915	HNRNPLL	42	61	+	3.95e-08	0.000189
ENSG00000114416	ENST00000482125	FXR1	44	63	+	3.95e-08	0.000189
ENSG00000139746	ENST00000449987	RBM26	48	67	+	3.95e-08	0.000189
ENSG00000134046	ENST00000398398	MBD2	53	72	+	3.95e-08	0.000189
ENSG00000134046	ENST00000256429	MBD2	53	72	+	3.95e-08	0.000189
ENSG00000134046	ENST00000583046	MBD2	53	72	+	3.95e-08	0.000189
ENSG00000139746	ENST00000449987	RBM26	54	73	+	3.95e-08	0.000189
ENSG00000155858	ENST00000286307	LSM11	68	87	+	3.95e-08	0.000189
ENSG00000125944	ENST00000641107	HNRNPR	75	94	+	3.95e-08	0.000189
ENSG00000282958	ENST00000641231		75	94	+	3.95e-08	0.000189
ENSG00000099622	ENST00000587323	CIRBP	92	111	+	3.95e-08	0.000189
ENSG00000099622	ENST00000585630	CIRBP	92	111	+	3.95e-08	0.000189
ENSG00000099622	ENST00000587896	CIRBP	92	111	+	3.95e-08	0.000189
ENSG00000099622	ENST00000585913	CIRBP	92	111	+	3.95e-08	0.000189
ENSG00000099622	ENST00000585914	CIRBP	92	111	+	3.95e-08	0.000189
ENSG00000099622	ENST00000589686	CIRBP	92	111	+	3.95e-08	0.000189
ENSG00000099622	ENST00000589710	CIRBP	92	111	+	3.95e-08	0.000189
ENSG00000099622	ENST00000320936	CIRBP	92	111	+	3.95e-08	0.000189
ENSG00000099622	ENST00000591935	CIRBP	92	111	+	3.95e-08	0.000189
ENSG00000099622	ENST00000588090	CIRBP	92	111	+	3.95e-08	0.000189
ENSG00000099622	ENST00000591659	CIRBP	92	111	+	3.95e-08	0.000189
ENSG00000099622	ENST00000586773	CIRBP	92	111	+	3.95e-08	0.000189
ENSG00000099622	ENST00000588230	CIRBP	92	111	+	3.95e-08	0.000189
ENSG00000099622	ENST00000588030	CIRBP	92	111	+	3.95e-08	0.000189
ENSG00000099622	ENST00000589235	CIRBP	92	111	+	3.95e-08	0.000189
ENSG00000099622	ENST00000586636	CIRBP	92	111	+	3.95e-08	0.000189
ENSG00000099622	ENST00000586548	CIRBP	92	111	+	3.95e-08	0.000189
ENSG00000099622	ENST00000628979	CIRBP	92	111	+	3.95e-08	0.000189
ENSG00000099622	ENST00000586472	CIRBP	92	111	+	3.95e-08	0.000189
ENSG00000099622	ENST00000591935	CIRBP	94	113	+	3.95e-08	0.000189
ENSG00000099622	ENST00000586773	CIRBP	94	113	+	3.95e-08	0.000189
ENSG00000099622	ENST00000320936	CIRBP	94	113	+	3.95e-08	0.000189
ENSG00000099622	ENST00000585913	CIRBP	94	113	+	3.95e-08	0.000189
ENSG00000099622	ENST00000589686	CIRBP	94	113	+	3.95e-08	0.000189
ENSG00000099622	ENST00000587896	CIRBP	94	113	+	3.95e-08	0.000189
ENSG00000099622	ENST00000585914	CIRBP	94	113	+	3.95e-08	0.000189
ENSG00000099622	ENST00000586472	CIRBP	94	113	+	3.95e-08	0.000189
ENSG00000138709	ENST00000508819	LARP1B	94	113	+	3.95e-08	0.000189
ENSG00000099622	ENST00000628979	CIRBP	94	113	+	3.95e-08	0.000189
ENSG00000099622	ENST00000585630	CIRBP	94	113	+	3.95e-08	0.000189
ENSG00000099622	ENST00000591659	CIRBP	94	113	+	3.95e-08	0.000189
ENSG00000099622	ENST00000588230	CIRBP	94	113	+	3.95e-08	0.000189
ENSG00000099622	ENST00000586548	CIRBP	94	113	+	3.95e-08	0.000189
ENSG00000099622	ENST00000588030	CIRBP	94	113	+	3.95e-08	0.000189
ENSG00000099622	ENST00000589710	CIRBP	94	113	+	3.95e-08	0.000189
ENSG00000099622	ENST00000586636	CIRBP	94	113	+	3.95e-08	0.000189
ENSG00000099622	ENST00000589235	CIRBP	94	113	+	3.95e-08	0.000189
ENSG00000099622	ENST00000588090	CIRBP	94	113	+	3.95e-08	0.000189
ENSG00000099622	ENST00000587323	CIRBP	94	113	+	3.95e-08	0.000189
ENSG00000099622	ENST00000320936	CIRBP	106	125	+	3.95e-08	0.000189
ENSG00000099622	ENST00000586773	CIRBP	106	125	+	3.95e-08	0.000189
ENSG00000099622	ENST00000585913	CIRBP	106	125	+	3.95e-08	0.000189
ENSG00000099622	ENST00000588230	CIRBP	106	125	+	3.95e-08	0.000189
ENSG00000099622	ENST00000586636	CIRBP	106	125	+	3.95e-08	0.000189
ENSG00000099622	ENST00000586472	CIRBP	106	125	+	3.95e-08	0.000189
ENSG00000099622	ENST00000586548	CIRBP	106	125	+	3.95e-08	0.000189
ENSG00000099622	ENST00000589710	CIRBP	106	125	+	3.95e-08	0.000189
ENSG00000099622	ENST00000587323	CIRBP	106	125	+	3.95e-08	0.000189
ENSG00000099622	ENST00000588030	CIRBP	106	125	+	3.95e-08	0.000189
ENSG00000099622	ENST00000628979	CIRBP	106	125	+	3.95e-08	0.000189
ENSG00000099622	ENST00000587896	CIRBP	106	125	+	3.95e-08	0.000189
ENSG00000099622	ENST00000585630	CIRBP	106	125	+	3.95e-08	0.000189
ENSG00000099622	ENST00000585914	CIRBP	106	125	+	3.95e-08	0.000189
ENSG00000099622	ENST00000591935	CIRBP	106	125	+	3.95e-08	0.000189
ENSG00000099622	ENST00000589686	CIRBP	106	125	+	3.95e-08	0.000189
ENSG00000099622	ENST00000588090	CIRBP	106	125	+	3.95e-08	0.000189
ENSG00000099622	ENST00000589235	CIRBP	106	125	+	3.95e-08	0.000189
ENSG00000147274	ENST00000562646	RBMX	107	126	+	3.95e-08	0.000189
ENSG00000147274	ENST00000320676	RBMX	107	126	+	3.95e-08	0.000189
ENSG00000099622	ENST00000628979	CIRBP	108	127	+	3.95e-08	0.000189
ENSG00000099622	ENST00000588230	CIRBP	108	127	+	3.95e-08	0.000189
ENSG00000099622	ENST00000588030	CIRBP	108	127	+	3.95e-08	0.000189
ENSG00000099622	ENST00000589235	CIRBP	108	127	+	3.95e-08	0.000189
ENSG00000099622	ENST00000586636	CIRBP	108	127	+	3.95e-08	0.000189
ENSG00000099622	ENST00000588090	CIRBP	108	127	+	3.95e-08	0.000189
ENSG00000099622	ENST00000586773	CIRBP	108	127	+	3.95e-08	0.000189
ENSG00000099622	ENST00000585630	CIRBP	108	127	+	3.95e-08	0.000189
ENSG00000099622	ENST00000587323	CIRBP	108	127	+	3.95e-08	0.000189
ENSG00000099622	ENST00000586548	CIRBP	108	127	+	3.95e-08	0.000189
ENSG00000099622	ENST00000591935	CIRBP	108	127	+	3.95e-08	0.000189
ENSG00000099622	ENST00000587896	CIRBP	108	127	+	3.95e-08	0.000189
ENSG00000099622	ENST00000320936	CIRBP	108	127	+	3.95e-08	0.000189
ENSG00000099622	ENST00000586472	CIRBP	108	127	+	3.95e-08	0.000189
ENSG00000099622	ENST00000589710	CIRBP	108	127	+	3.95e-08	0.000189
ENSG00000099622	ENST00000585913	CIRBP	108	127	+	3.95e-08	0.000189
ENSG00000099622	ENST00000585914	CIRBP	108	127	+	3.95e-08	0.000189
ENSG00000099622	ENST00000589686	CIRBP	108	127	+	3.95e-08	0.000189
ENSG00000147274	ENST00000419968	RBMX	109	128	+	3.95e-08	0.000189
ENSG00000138709	ENST00000507377	LARP1B	110	129	+	3.95e-08	0.000189
ENSG00000105321	ENST00000221922	CCDC9	117	136	+	3.95e-08	0.000189
ENSG00000275895	ENST00000639996	U2AF1L5	128	147	+	3.95e-08	0.000189
ENSG00000160201	ENST00000459639	U2AF1	128	147	+	3.95e-08	0.000189
ENSG00000275895	ENST00000623375	U2AF1L5	128	147	+	3.95e-08	0.000189
ENSG00000160201	ENST00000398137	U2AF1	128	147	+	3.95e-08	0.000189
ENSG00000270647	ENST00000604694	TAF15	132	151	+	3.95e-08	0.000189
ENSG00000276833	ENST00000633762		132	151	+	3.95e-08	0.000189
ENSG00000160679	ENST00000403433	CHTOP	135	154	+	3.95e-08	0.000189
ENSG00000182944	ENST00000360091	EWSR1	140	159	+	3.95e-08	0.000189
ENSG00000138709	ENST00000512292	LARP1B	141	160	+	3.95e-08	0.000189
ENSG00000138709	ENST00000326639	LARP1B	141	160	+	3.95e-08	0.000189
ENSG00000138709	ENST00000394288	LARP1B	141	160	+	3.95e-08	0.000189
ENSG00000138709	ENST00000432347	LARP1B	141	160	+	3.95e-08	0.000189
ENSG00000160679	ENST00000403433	CHTOP	141	160	+	3.95e-08	0.000189
ENSG00000160679	ENST00000368694	CHTOP	146	165	+	3.95e-08	0.000189
ENSG00000160679	ENST00000368690	CHTOP	147	166	+	3.95e-08	0.000189
ENSG00000142864	ENST00000370995	SERBP1	161	180	+	3.95e-08	0.000189
ENSG00000142864	ENST00000361219	SERBP1	161	180	+	3.95e-08	0.000189
ENSG00000142864	ENST00000370994	SERBP1	161	180	+	3.95e-08	0.000189
ENSG00000142864	ENST00000370990	SERBP1	161	180	+	3.95e-08	0.000189
ENSG00000142864	ENST00000370990	SERBP1	163	182	+	3.95e-08	0.000189
ENSG00000142864	ENST00000370994	SERBP1	163	182	+	3.95e-08	0.000189
ENSG00000142864	ENST00000370995	SERBP1	163	182	+	3.95e-08	0.000189
ENSG00000142864	ENST00000361219	SERBP1	163	182	+	3.95e-08	0.000189
ENSG00000137073	ENST00000379238	UBAP2	171	190	+	3.95e-08	0.000189
ENSG00000137073	ENST00000360802	UBAP2	171	190	+	3.95e-08	0.000189
ENSG00000137073	ENST00000379238	UBAP2	175	194	+	3.95e-08	0.000189
ENSG00000137073	ENST00000360802	UBAP2	175	194	+	3.95e-08	0.000189
ENSG00000160679	ENST00000368694	CHTOP	181	200	+	3.95e-08	0.000189
ENSG00000160679	ENST00000368690	CHTOP	182	201	+	3.95e-08	0.000189
ENSG00000160679	ENST00000368694	CHTOP	187	206	+	3.95e-08	0.000189
ENSG00000160679	ENST00000368690	CHTOP	188	207	+	3.95e-08	0.000189
ENSG00000275895	ENST00000619610	U2AF1L5	201	220	+	3.95e-08	0.000189
ENSG00000275895	ENST00000610664	U2AF1L5	201	220	+	3.95e-08	0.000189
ENSG00000160201	ENST00000291552	U2AF1	201	220	+	3.95e-08	0.000189
ENSG00000160201	ENST00000380276	U2AF1	201	220	+	3.95e-08	0.000189
ENSG00000183684	ENST00000505490	ALYREF	209	228	+	3.95e-08	0.000189
ENSG00000182944	ENST00000360091	EWSR1	211	230	+	3.95e-08	0.000189
ENSG00000276833	ENST00000633578		242	261	+	3.95e-08	0.000189
ENSG00000270647	ENST00000603777	TAF15	242	261	+	3.95e-08	0.000189
ENSG00000270647	ENST00000603777	TAF15	246	265	+	3.95e-08	0.000189
ENSG00000276833	ENST00000633578		246	265	+	3.95e-08	0.000189
ENSG00000130749	ENST00000253048	ZC3H4	250	269	+	3.95e-08	0.000189
ENSG00000130749	ENST00000253048	ZC3H4	257	276	+	3.95e-08	0.000189
ENSG00000272333	ENST00000420124	KMT2B	277	296	+	3.95e-08	0.000189
ENSG00000272333	ENST00000420124	KMT2B	281	300	+	3.95e-08	0.000189
ENSG00000282958	ENST00000635199		308	327	+	3.95e-08	0.000189
ENSG00000125944	ENST00000606561	HNRNPR	308	327	+	3.95e-08	0.000189
ENSG00000276833	ENST00000631482		330	349	+	3.95e-08	0.000189
ENSG00000270647	ENST00000604841	TAF15	330	349	+	3.95e-08	0.000189
ENSG00000130749	ENST00000253048	ZC3H4	331	350	+	3.95e-08	0.000189
ENSG00000276833	ENST00000617382		333	352	+	3.95e-08	0.000189
ENSG00000270647	ENST00000605844	TAF15	333	352	+	3.95e-08	0.000189
ENSG00000276833	ENST00000631482		334	353	+	3.95e-08	0.000189
ENSG00000270647	ENST00000604841	TAF15	334	353	+	3.95e-08	0.000189
ENSG00000276833	ENST00000617382		337	356	+	3.95e-08	0.000189
ENSG00000270647	ENST00000605844	TAF15	337	356	+	3.95e-08	0.000189
ENSG00000282958	ENST00000635150		349	368	+	3.95e-08	0.000189
ENSG00000125944	ENST00000478691	HNRNPR	349	368	+	3.95e-08	0.000189
ENSG00000162613	ENST00000294623	FUBP1	356	375	+	3.95e-08	0.000189
ENSG00000162613	ENST00000370767	FUBP1	357	376	+	3.95e-08	0.000189
ENSG00000162613	ENST00000370768	FUBP1	357	376	+	3.95e-08	0.000189
ENSG00000114416	ENST00000468861	FXR1	358	377	+	3.95e-08	0.000189
ENSG00000114416	ENST00000305586	FXR1	358	377	+	3.95e-08	0.000189
ENSG00000257103	ENST00000540746	LSM14A	361	380	+	3.95e-08	0.000189
ENSG00000089280	ENST00000380244	FUS	369	388	+	3.95e-08	0.000189
ENSG00000089280	ENST00000254108	FUS	370	389	+	3.95e-08	0.000189
ENSG00000089280	ENST00000568685	FUS	371	390	+	3.95e-08	0.000189
ENSG00000104852	ENST00000221448	SNRNP70	374	393	+	3.95e-08	0.000189
ENSG00000257103	ENST00000540746	LSM14A	380	399	+	3.95e-08	0.000189
ENSG00000104852	ENST00000598441	SNRNP70	383	402	+	3.95e-08	0.000189
ENSG00000171262	ENST00000397609	FAM98B	384	403	+	3.95e-08	0.000189
ENSG00000114416	ENST00000491062	FXR1	394	413	+	3.95e-08	0.000189
ENSG00000257103	ENST00000544216	LSM14A	402	421	+	3.95e-08	0.000189
ENSG00000262860	ENST00000575811		402	421	+	3.95e-08	0.000189
ENSG00000262860	ENST00000570462		402	421	+	3.95e-08	0.000189
ENSG00000257103	ENST00000433627	LSM14A	402	421	+	3.95e-08	0.000189
ENSG00000125944	ENST00000427764	HNRNPR	409	428	+	3.95e-08	0.000189
ENSG00000282958	ENST00000634634		409	428	+	3.95e-08	0.000189
ENSG00000088247	ENST00000398148	KHSRP	409	428	+	3.95e-08	0.000189
ENSG00000088247	ENST00000619396	KHSRP	409	428	+	3.95e-08	0.000189
ENSG00000182944	ENST00000629659	EWSR1	412	431	+	3.95e-08	0.000189
ENSG00000257103	ENST00000433627	LSM14A	421	440	+	3.95e-08	0.000189
ENSG00000257103	ENST00000544216	LSM14A	421	440	+	3.95e-08	0.000189
ENSG00000262860	ENST00000575811		421	440	+	3.95e-08	0.000189
ENSG00000262860	ENST00000570462		421	440	+	3.95e-08	0.000189
ENSG00000182944	ENST00000332035	EWSR1	428	447	+	3.95e-08	0.000189
ENSG00000114416	ENST00000480918	FXR1	430	449	+	3.95e-08	0.000189
ENSG00000114416	ENST00000445140	FXR1	443	462	+	3.95e-08	0.000189
ENSG00000114416	ENST00000357559	FXR1	443	462	+	3.95e-08	0.000189
ENSG00000182944	ENST00000331029	EWSR1	446	465	+	3.95e-08	0.000189
ENSG00000125944	ENST00000302271	HNRNPR	447	466	+	3.95e-08	0.000189
ENSG00000282958	ENST00000634263		447	466	+	3.95e-08	0.000189
ENSG00000125944	ENST00000374612	HNRNPR	447	466	+	3.95e-08	0.000189
ENSG00000282958	ENST00000634766		447	466	+	3.95e-08	0.000189
ENSG00000182944	ENST00000332050	EWSR1	448	467	+	3.95e-08	0.000189
ENSG00000282958	ENST00000634713		450	469	+	3.95e-08	0.000189
ENSG00000125944	ENST00000374616	HNRNPR	450	469	+	3.95e-08	0.000189
ENSG00000119812	ENST00000238823	FAM98A	455	474	+	3.95e-08	0.000189
ENSG00000182944	ENST00000406548	EWSR1	483	502	+	3.95e-08	0.000189
ENSG00000182944	ENST00000397938	EWSR1	484	503	+	3.95e-08	0.000189
ENSG00000182944	ENST00000414183	EWSR1	489	508	+	3.95e-08	0.000189
ENSG00000105323	ENST00000378215	HNRNPUL1	500	519	+	3.95e-08	0.000189
ENSG00000105323	ENST00000593587	HNRNPUL1	514	533	+	3.95e-08	0.000189
ENSG00000105323	ENST00000595018	HNRNPUL1	514	533	+	3.95e-08	0.000189
ENSG00000105323	ENST00000392006	HNRNPUL1	614	633	+	3.95e-08	0.000189
ENSG00000105323	ENST00000602130	HNRNPUL1	614	633	+	3.95e-08	0.000189
ENSG00000129351	ENST00000250241	ILF3	647	666	+	3.95e-08	0.000189
ENSG00000129351	ENST00000590261	ILF3	647	666	+	3.95e-08	0.000189
ENSG00000129351	ENST00000589998	ILF3	647	666	+	3.95e-08	0.000189
ENSG00000129351	ENST00000407004	ILF3	651	670	+	3.95e-08	0.000189
ENSG00000129351	ENST00000449870	ILF3	651	670	+	3.95e-08	0.000189
ENSG00000129351	ENST00000588657	ILF3	651	670	+	3.95e-08	0.000189
ENSG00000129351	ENST00000592763	ILF3	651	670	+	3.95e-08	0.000189
ENSG00000115053	ENST00000322723	NCL	673	692	+	3.95e-08	0.000189
ENSG00000115053	ENST00000322723	NCL	675	694	+	3.95e-08	0.000189
ENSG00000139746	ENST00000267229	RBM26	835	854	+	3.95e-08	0.000189
ENSG00000139746	ENST00000438724	RBM26	838	857	+	3.95e-08	0.000189
ENSG00000139746	ENST00000267229	RBM26	841	860	+	3.95e-08	0.000189
ENSG00000139746	ENST00000438724	RBM26	844	863	+	3.95e-08	0.000189
ENSG00000139746	ENST00000438737	RBM26	862	881	+	3.95e-08	0.000189
ENSG00000139746	ENST00000622611	RBM26	864	883	+	3.95e-08	0.000189
ENSG00000139746	ENST00000438737	RBM26	868	887	+	3.95e-08	0.000189
ENSG00000139746	ENST00000622611	RBM26	870	889	+	3.95e-08	0.000189
ENSG00000275740	ENST00000506502	AC091959.3	895	914	+	3.95e-08	0.000189
ENSG00000091009	ENST00000265271	RBM27	950	969	+	3.95e-08	0.000189
ENSG00000117523	ENST00000426496	PRRC2C	1194	1213	+	3.95e-08	0.000189
ENSG00000117523	ENST00000338920	PRRC2C	1194	1213	+	3.95e-08	0.000189
ENSG00000135829	ENST00000367549	DHX9	1247	1266	+	3.95e-08	0.000189
ENSG00000135829	ENST00000367549	DHX9	1249	1268	+	3.95e-08	0.000189
ENSG00000197774	ENST00000568449	EME2	2	21	+	6.12e-08	0.000286
ENSG00000204371	ENST00000375528	EHMT2	14	33	+	6.12e-08	0.000286
ENSG00000140988	ENST00000343262	RPS2	18	37	+	6.12e-08	0.000286
ENSG00000140988	ENST00000529806	RPS2	18	37	+	6.12e-08	0.000286
ENSG00000140988	ENST00000530225	RPS2	18	37	+	6.12e-08	0.000286
ENSG00000140988	ENST00000527302	RPS2	18	37	+	6.12e-08	0.000286
ENSG00000140988	ENST00000526522	RPS2	18	37	+	6.12e-08	0.000286
ENSG00000099622	ENST00000586472	CIRBP	87	106	+	6.12e-08	0.000286
ENSG00000099622	ENST00000586636	CIRBP	87	106	+	6.12e-08	0.000286
ENSG00000099622	ENST00000628979	CIRBP	87	106	+	6.12e-08	0.000286
ENSG00000099622	ENST00000589235	CIRBP	87	106	+	6.12e-08	0.000286
ENSG00000099622	ENST00000589686	CIRBP	87	106	+	6.12e-08	0.000286
ENSG00000099622	ENST00000585914	CIRBP	87	106	+	6.12e-08	0.000286
ENSG00000099622	ENST00000585630	CIRBP	87	106	+	6.12e-08	0.000286
ENSG00000099622	ENST00000586773	CIRBP	87	106	+	6.12e-08	0.000286
ENSG00000099622	ENST00000587323	CIRBP	87	106	+	6.12e-08	0.000286
ENSG00000099622	ENST00000589710	CIRBP	87	106	+	6.12e-08	0.000286
ENSG00000099622	ENST00000591935	CIRBP	87	106	+	6.12e-08	0.000286
ENSG00000099622	ENST00000588090	CIRBP	87	106	+	6.12e-08	0.000286
ENSG00000099622	ENST00000588230	CIRBP	87	106	+	6.12e-08	0.000286
ENSG00000099622	ENST00000320936	CIRBP	87	106	+	6.12e-08	0.000286
ENSG00000099622	ENST00000586548	CIRBP	87	106	+	6.12e-08	0.000286
ENSG00000099622	ENST00000588030	CIRBP	87	106	+	6.12e-08	0.000286
ENSG00000099622	ENST00000585913	CIRBP	87	106	+	6.12e-08	0.000286
ENSG00000099622	ENST00000587896	CIRBP	87	106	+	6.12e-08	0.000286
ENSG00000099622	ENST00000591659	CIRBP	87	106	+	6.12e-08	0.000286
ENSG00000182196	ENST00000543566	ARL6IP4	164	183	+	6.12e-08	0.000286
ENSG00000182196	ENST00000315580	ARL6IP4	164	183	+	6.12e-08	0.000286
ENSG00000182196	ENST00000392435	ARL6IP4	164	183	+	6.12e-08	0.000286
ENSG00000182196	ENST00000453766	ARL6IP4	164	183	+	6.12e-08	0.000286
ENSG00000182944	ENST00000332035	EWSR1	244	263	+	6.12e-08	0.000286
ENSG00000182944	ENST00000397938	EWSR1	300	319	+	6.12e-08	0.000286
ENSG00000182944	ENST00000406548	EWSR1	300	319	+	6.12e-08	0.000286
ENSG00000182944	ENST00000333395	EWSR1	300	319	+	6.12e-08	0.000286
ENSG00000182944	ENST00000414183	EWSR1	306	325	+	6.12e-08	0.000286
ENSG00000130749	ENST00000253048	ZC3H4	322	341	+	6.12e-08	0.000286
ENSG00000172733	ENST00000339382	PURG	13	32	+	7.11e-08	0.000315
ENSG00000172733	ENST00000475541	PURG	13	32	+	7.11e-08	0.000315
ENSG00000124193	ENST00000244020	SRSF6	71	90	+	7.11e-08	0.000315
ENSG00000109534	ENST00000394631	GAR1	2	21	+	7.67e-08	0.000315
ENSG00000109534	ENST00000226796	GAR1	2	21	+	7.67e-08	0.000315
ENSG00000172733	ENST00000475541	PURG	5	24	+	7.67e-08	0.000315
ENSG00000172733	ENST00000339382	PURG	5	24	+	7.67e-08	0.000315
ENSG00000172733	ENST00000475541	PURG	7	26	+	7.67e-08	0.000315
ENSG00000172733	ENST00000339382	PURG	7	26	+	7.67e-08	0.000315
ENSG00000172239	ENST00000306846	PAIP1	9	28	+	7.67e-08	0.000315
ENSG00000172239	ENST00000504639	PAIP1	9	28	+	7.67e-08	0.000315
ENSG00000116560	ENST00000357214	SFPQ	9	28	+	7.67e-08	0.000315
ENSG00000120093	ENST00000490677	HOXB3	10	29	+	7.67e-08	0.000315
ENSG00000105202	ENST00000221801	FBL	11	30	+	7.67e-08	0.000315
ENSG00000280548	ENST00000630592		11	30	+	7.67e-08	0.000315
ENSG00000280548	ENST00000625241		11	30	+	7.67e-08	0.000315
ENSG00000105202	ENST00000601274	FBL	11	30	+	7.67e-08	0.000315
ENSG00000105202	ENST00000594309	FBL	11	30	+	7.67e-08	0.000315
ENSG00000280548	ENST00000629982		11	30	+	7.67e-08	0.000315
ENSG00000280548	ENST00000628079		11	30	+	7.67e-08	0.000315
ENSG00000105202	ENST00000599134	FBL	11	30	+	7.67e-08	0.000315
ENSG00000174953	ENST00000308361	DHX36	16	35	+	7.67e-08	0.000315
ENSG00000174953	ENST00000329463	DHX36	16	35	+	7.67e-08	0.000315
ENSG00000174953	ENST00000496811	DHX36	16	35	+	7.67e-08	0.000315
ENSG00000280548	ENST00000628079		21	40	+	7.67e-08	0.000315
ENSG00000105202	ENST00000599134	FBL	21	40	+	7.67e-08	0.000315
ENSG00000105202	ENST00000601274	FBL	21	40	+	7.67e-08	0.000315
ENSG00000280548	ENST00000630592		21	40	+	7.67e-08	0.000315
ENSG00000280548	ENST00000625241		21	40	+	7.67e-08	0.000315
ENSG00000105202	ENST00000221801	FBL	21	40	+	7.67e-08	0.000315
ENSG00000280548	ENST00000629982		21	40	+	7.67e-08	0.000315
ENSG00000105202	ENST00000594309	FBL	21	40	+	7.67e-08	0.000315
ENSG00000280548	ENST00000628079		23	42	+	7.67e-08	0.000315
ENSG00000105202	ENST00000599134	FBL	23	42	+	7.67e-08	0.000315
ENSG00000105202	ENST00000221801	FBL	23	42	+	7.67e-08	0.000315
ENSG00000272333	ENST00000420124	KMT2B	23	42	+	7.67e-08	0.000315
ENSG00000280548	ENST00000629982		23	42	+	7.67e-08	0.000315
ENSG00000105202	ENST00000594309	FBL	23	42	+	7.67e-08	0.000315
ENSG00000280548	ENST00000625241		23	42	+	7.67e-08	0.000315
ENSG00000109534	ENST00000226796	GAR1	24	43	+	7.67e-08	0.000315
ENSG00000109534	ENST00000394631	GAR1	24	43	+	7.67e-08	0.000315
ENSG00000109534	ENST00000394631	GAR1	26	45	+	7.67e-08	0.000315
ENSG00000109534	ENST00000226796	GAR1	26	45	+	7.67e-08	0.000315
ENSG00000112658	ENST00000265354	SRF	27	46	+	7.67e-08	0.000315
ENSG00000280548	ENST00000630592		28	47	+	7.67e-08	0.000315
ENSG00000105202	ENST00000601274	FBL	28	47	+	7.67e-08	0.000315
ENSG00000175105	ENST00000636215	ZNF654	31	50	+	7.67e-08	0.000315
ENSG00000105202	ENST00000599134	FBL	32	51	+	7.67e-08	0.000315
ENSG00000280548	ENST00000629982		32	51	+	7.67e-08	0.000315
ENSG00000188573	ENST00000338333	FBLL1	37	56	+	7.67e-08	0.000315
ENSG00000280548	ENST00000625673		41	60	+	7.67e-08	0.000315
ENSG00000105202	ENST00000598417	FBL	41	60	+	7.67e-08	0.000315
ENSG00000188573	ENST00000338333	FBLL1	48	67	+	7.67e-08	0.000315
ENSG00000280548	ENST00000625241		54	73	+	7.67e-08	0.000315
ENSG00000105202	ENST00000221801	FBL	54	73	+	7.67e-08	0.000315
ENSG00000188573	ENST00000338333	FBLL1	56	75	+	7.67e-08	0.000315
ENSG00000102081	ENST00000463120	FMR1	70	89	+	7.67e-08	0.000315
ENSG00000276833	ENST00000633762		74	93	+	7.67e-08	0.000315
ENSG00000270647	ENST00000604694	TAF15	74	93	+	7.67e-08	0.000315
ENSG00000134046	ENST00000398398	MBD2	94	113	+	7.67e-08	0.000315
ENSG00000134046	ENST00000583046	MBD2	94	113	+	7.67e-08	0.000315
ENSG00000134046	ENST00000256429	MBD2	94	113	+	7.67e-08	0.000315
ENSG00000136450	ENST00000582730	SRSF1	95	114	+	7.67e-08	0.000315
ENSG00000136450	ENST00000584773	SRSF1	95	114	+	7.67e-08	0.000315
ENSG00000136450	ENST00000258962	SRSF1	95	114	+	7.67e-08	0.000315
ENSG00000136450	ENST00000581979	SRSF1	95	114	+	7.67e-08	0.000315
ENSG00000270647	ENST00000604694	TAF15	122	141	+	7.67e-08	0.000315
ENSG00000276833	ENST00000633762		122	141	+	7.67e-08	0.000315
ENSG00000270647	ENST00000604694	TAF15	124	143	+	7.67e-08	0.000315
ENSG00000276833	ENST00000633762		124	143	+	7.67e-08	0.000315
ENSG00000160679	ENST00000403433	CHTOP	133	152	+	7.67e-08	0.000315
ENSG00000276833	ENST00000633762		134	153	+	7.67e-08	0.000315
ENSG00000270647	ENST00000604694	TAF15	134	153	+	7.67e-08	0.000315
ENSG00000275895	ENST00000623375	U2AF1L5	135	154	+	7.67e-08	0.000315
ENSG00000160201	ENST00000398137	U2AF1	135	154	+	7.67e-08	0.000315
ENSG00000160201	ENST00000459639	U2AF1	135	154	+	7.67e-08	0.000315
ENSG00000275895	ENST00000639996	U2AF1L5	135	154	+	7.67e-08	0.000315
ENSG00000275895	ENST00000623375	U2AF1L5	138	157	+	7.67e-08	0.000315
ENSG00000160201	ENST00000398137	U2AF1	138	157	+	7.67e-08	0.000315
ENSG00000160201	ENST00000459639	U2AF1	138	157	+	7.67e-08	0.000315
ENSG00000275895	ENST00000639996	U2AF1L5	138	157	+	7.67e-08	0.000315
ENSG00000160679	ENST00000368694	CHTOP	174	193	+	7.67e-08	0.000315
ENSG00000160679	ENST00000368690	CHTOP	175	194	+	7.67e-08	0.000315
ENSG00000109534	ENST00000226796	GAR1	178	197	+	7.67e-08	0.000315
ENSG00000109534	ENST00000394631	GAR1	178	197	+	7.67e-08	0.000315
ENSG00000160679	ENST00000368694	CHTOP	179	198	+	7.67e-08	0.000315
ENSG00000160679	ENST00000368690	CHTOP	180	199	+	7.67e-08	0.000315
ENSG00000109534	ENST00000394631	GAR1	185	204	+	7.67e-08	0.000315
ENSG00000109534	ENST00000226796	GAR1	185	204	+	7.67e-08	0.000315
ENSG00000109534	ENST00000394631	GAR1	189	208	+	7.67e-08	0.000315
ENSG00000109534	ENST00000226796	GAR1	189	208	+	7.67e-08	0.000315
ENSG00000109534	ENST00000394631	GAR1	190	209	+	7.67e-08	0.000315
ENSG00000109534	ENST00000226796	GAR1	190	209	+	7.67e-08	0.000315
ENSG00000170144	ENST00000411529	HNRNPA3	192	211	+	7.67e-08	0.000315
ENSG00000089280	ENST00000380244	FUS	199	218	+	7.67e-08	0.000315
ENSG00000089280	ENST00000254108	FUS	200	219	+	7.67e-08	0.000315
ENSG00000089280	ENST00000568685	FUS	200	219	+	7.67e-08	0.000315
ENSG00000139675	ENST00000357495	HNRNPA1L2	200	219	+	7.67e-08	0.000315
ENSG00000089280	ENST00000566605	FUS	200	219	+	7.67e-08	0.000315
ENSG00000152795	ENST00000630827	HNRNPDL	203	222	+	7.67e-08	0.000315
ENSG00000152795	ENST00000507721	HNRNPDL	203	222	+	7.67e-08	0.000315
ENSG00000152795	ENST00000602300	HNRNPDL	203	222	+	7.67e-08	0.000315
ENSG00000152795	ENST00000630114	HNRNPDL	203	222	+	7.67e-08	0.000315
ENSG00000152795	ENST00000349655	HNRNPDL	203	222	+	7.67e-08	0.000315
ENSG00000160201	ENST00000380276	U2AF1	208	227	+	7.67e-08	0.000315
ENSG00000275895	ENST00000619610	U2AF1L5	208	227	+	7.67e-08	0.000315
ENSG00000275895	ENST00000610664	U2AF1L5	208	227	+	7.67e-08	0.000315
ENSG00000160201	ENST00000291552	U2AF1	208	227	+	7.67e-08	0.000315
ENSG00000160201	ENST00000291552	U2AF1	211	230	+	7.67e-08	0.000315
ENSG00000160201	ENST00000380276	U2AF1	211	230	+	7.67e-08	0.000315
ENSG00000275895	ENST00000619610	U2AF1L5	211	230	+	7.67e-08	0.000315
ENSG00000275895	ENST00000610664	U2AF1L5	211	230	+	7.67e-08	0.000315
ENSG00000170144	ENST00000392524	HNRNPA3	214	233	+	7.67e-08	0.000315
ENSG00000170144	ENST00000435711	HNRNPA3	214	233	+	7.67e-08	0.000315
ENSG00000089280	ENST00000380244	FUS	217	236	+	7.67e-08	0.000315
ENSG00000089280	ENST00000254108	FUS	218	237	+	7.67e-08	0.000315
ENSG00000089280	ENST00000566605	FUS	218	237	+	7.67e-08	0.000315
ENSG00000089280	ENST00000568685	FUS	218	237	+	7.67e-08	0.000315
ENSG00000182944	ENST00000360091	EWSR1	242	261	+	7.67e-08	0.000315
ENSG00000197451	ENST00000355836	HNRNPAB	246	265	+	7.67e-08	0.000315
ENSG00000197451	ENST00000506259	HNRNPAB	246	265	+	7.67e-08	0.000315
ENSG00000197451	ENST00000506259	HNRNPAB	248	267	+	7.67e-08	0.000315
ENSG00000197451	ENST00000355836	HNRNPAB	248	267	+	7.67e-08	0.000315
ENSG00000182944	ENST00000360091	EWSR1	249	268	+	7.67e-08	0.000315
ENSG00000182944	ENST00000360091	EWSR1	253	272	+	7.67e-08	0.000315
ENSG00000115053	ENST00000356936	NCL	277	296	+	7.67e-08	0.000315
ENSG00000182944	ENST00000406548	EWSR1	311	330	+	7.67e-08	0.000315
ENSG00000182944	ENST00000414183	EWSR1	317	336	+	7.67e-08	0.000315
ENSG00000152795	ENST00000621267	HNRNPDL	322	341	+	7.67e-08	0.000315
ENSG00000152795	ENST00000502762	HNRNPDL	322	341	+	7.67e-08	0.000315
ENSG00000152795	ENST00000614627	HNRNPDL	322	341	+	7.67e-08	0.000315
ENSG00000152795	ENST00000295470	HNRNPDL	322	341	+	7.67e-08	0.000315
ENSG00000142864	ENST00000370994	SERBP1	342	361	+	7.67e-08	0.000315
ENSG00000142864	ENST00000361219	SERBP1	348	367	+	7.67e-08	0.000315
ENSG00000142864	ENST00000370990	SERBP1	357	376	+	7.67e-08	0.000315
ENSG00000119812	ENST00000238823	FAM98A	357	376	+	7.67e-08	0.000315
ENSG00000142864	ENST00000370995	SERBP1	363	382	+	7.67e-08	0.000315
ENSG00000257103	ENST00000540746	LSM14A	364	383	+	7.67e-08	0.000315
ENSG00000171262	ENST00000397609	FAM98B	378	397	+	7.67e-08	0.000315
ENSG00000171262	ENST00000397609	FAM98B	380	399	+	7.67e-08	0.000315
ENSG00000089280	ENST00000380244	FUS	381	400	+	7.67e-08	0.000315
ENSG00000089280	ENST00000254108	FUS	382	401	+	7.67e-08	0.000315
ENSG00000089280	ENST00000568685	FUS	383	402	+	7.67e-08	0.000315
ENSG00000089280	ENST00000380244	FUS	387	406	+	7.67e-08	0.000315
ENSG00000089280	ENST00000254108	FUS	388	407	+	7.67e-08	0.000315
ENSG00000089280	ENST00000568685	FUS	389	408	+	7.67e-08	0.000315
ENSG00000171262	ENST00000397609	FAM98B	402	421	+	7.67e-08	0.000315
ENSG00000257103	ENST00000544216	LSM14A	405	424	+	7.67e-08	0.000315
ENSG00000262860	ENST00000570462		405	424	+	7.67e-08	0.000315
ENSG00000257103	ENST00000433627	LSM14A	405	424	+	7.67e-08	0.000315
ENSG00000262860	ENST00000575811		405	424	+	7.67e-08	0.000315
ENSG00000276833	ENST00000631482		406	425	+	7.67e-08	0.000315
ENSG00000270647	ENST00000604841	TAF15	406	425	+	7.67e-08	0.000315
ENSG00000276833	ENST00000617382		409	428	+	7.67e-08	0.000315
ENSG00000270647	ENST00000605844	TAF15	409	428	+	7.67e-08	0.000315
ENSG00000270647	ENST00000604841	TAF15	454	473	+	7.67e-08	0.000315
ENSG00000276833	ENST00000631482		454	473	+	7.67e-08	0.000315
ENSG00000270647	ENST00000604841	TAF15	456	475	+	7.67e-08	0.000315
ENSG00000276833	ENST00000631482		456	475	+	7.67e-08	0.000315
ENSG00000276833	ENST00000617382		457	476	+	7.67e-08	0.000315
ENSG00000270647	ENST00000605844	TAF15	457	476	+	7.67e-08	0.000315
ENSG00000270647	ENST00000605844	TAF15	459	478	+	7.67e-08	0.000315
ENSG00000276833	ENST00000617382		459	478	+	7.67e-08	0.000315
ENSG00000276833	ENST00000631482		462	481	+	7.67e-08	0.000315
ENSG00000270647	ENST00000604841	TAF15	462	481	+	7.67e-08	0.000315
ENSG00000119812	ENST00000238823	FAM98A	464	483	+	7.67e-08	0.000315
ENSG00000270647	ENST00000605844	TAF15	465	484	+	7.67e-08	0.000315
ENSG00000276833	ENST00000617382		465	484	+	7.67e-08	0.000315
ENSG00000102081	ENST00000621453	FMR1	467	486	+	7.67e-08	0.000315
ENSG00000102081	ENST00000440235	FMR1	487	506	+	7.67e-08	0.000315
ENSG00000102081	ENST00000370477	FMR1	500	519	+	7.67e-08	0.000315
ENSG00000102081	ENST00000370470	FMR1	508	527	+	7.67e-08	0.000315
ENSG00000102081	ENST00000439526	FMR1	510	529	+	7.67e-08	0.000315
ENSG00000102081	ENST00000218200	FMR1	512	531	+	7.67e-08	0.000315
ENSG00000182944	ENST00000629659	EWSR1	518	537	+	7.67e-08	0.000315
ENSG00000182944	ENST00000629659	EWSR1	525	544	+	7.67e-08	0.000315
ENSG00000182944	ENST00000629659	EWSR1	529	548	+	7.67e-08	0.000315
ENSG00000102081	ENST00000370475	FMR1	533	552	+	7.67e-08	0.000315
ENSG00000182944	ENST00000332035	EWSR1	534	553	+	7.67e-08	0.000315
ENSG00000182944	ENST00000332035	EWSR1	541	560	+	7.67e-08	0.000315
ENSG00000135316	ENST00000369622	SYNCRIP	544	563	+	7.67e-08	0.000315
ENSG00000182944	ENST00000332035	EWSR1	545	564	+	7.67e-08	0.000315
ENSG00000182944	ENST00000331029	EWSR1	552	571	+	7.67e-08	0.000315
ENSG00000182944	ENST00000332050	EWSR1	554	573	+	7.67e-08	0.000315
ENSG00000182944	ENST00000331029	EWSR1	559	578	+	7.67e-08	0.000315
ENSG00000182944	ENST00000332050	EWSR1	561	580	+	7.67e-08	0.000315
ENSG00000182944	ENST00000331029	EWSR1	563	582	+	7.67e-08	0.000315
ENSG00000182944	ENST00000332050	EWSR1	565	584	+	7.67e-08	0.000315
ENSG00000182944	ENST00000406548	EWSR1	589	608	+	7.67e-08	0.000315
ENSG00000182944	ENST00000397938	EWSR1	590	609	+	7.67e-08	0.000315
ENSG00000182944	ENST00000414183	EWSR1	595	614	+	7.67e-08	0.000315
ENSG00000182944	ENST00000406548	EWSR1	596	615	+	7.67e-08	0.000315
ENSG00000182944	ENST00000397938	EWSR1	597	616	+	7.67e-08	0.000315
ENSG00000182944	ENST00000406548	EWSR1	600	619	+	7.67e-08	0.000315
ENSG00000182944	ENST00000397938	EWSR1	601	620	+	7.67e-08	0.000315
ENSG00000182944	ENST00000414183	EWSR1	602	621	+	7.67e-08	0.000315
ENSG00000182944	ENST00000414183	EWSR1	606	625	+	7.67e-08	0.000315
ENSG00000115053	ENST00000322723	NCL	652	671	+	7.67e-08	0.000315
ENSG00000115053	ENST00000322723	NCL	664	683	+	7.67e-08	0.000315
ENSG00000115053	ENST00000322723	NCL	669	688	+	7.67e-08	0.000315
ENSG00000160633	ENST00000454510	SAFB	817	836	+	7.67e-08	0.000315
ENSG00000166987	ENST00000355673	MBD6	850	869	+	7.67e-08	0.000315
ENSG00000160633	ENST00000292123	SAFB	884	903	+	7.67e-08	0.000315
ENSG00000160633	ENST00000592224	SAFB	885	904	+	7.67e-08	0.000315
ENSG00000160633	ENST00000588852	SAFB	886	905	+	7.67e-08	0.000315
ENSG00000172239	ENST00000504639	PAIP1	3	22	+	9.57e-08	0.000346
ENSG00000172239	ENST00000306846	PAIP1	3	22	+	9.57e-08	0.000346
ENSG00000169714	ENST00000451728	CNBP	21	40	+	9.57e-08	0.000346
ENSG00000169714	ENST00000422453	CNBP	21	40	+	9.57e-08	0.000346
ENSG00000169714	ENST00000504813	CNBP	21	40	+	9.57e-08	0.000346
ENSG00000169714	ENST00000512338	CNBP	21	40	+	9.57e-08	0.000346
ENSG00000169714	ENST00000441626	CNBP	21	40	+	9.57e-08	0.000346
ENSG00000133858	ENST00000552994	ZFC3H1	56	75	+	9.57e-08	0.000346
ENSG00000133858	ENST00000548100	ZFC3H1	56	75	+	9.57e-08	0.000346
ENSG00000133858	ENST00000378743	ZFC3H1	56	75	+	9.57e-08	0.000346
ENSG00000128713	ENST00000249504	HOXD11	70	89	+	9.57e-08	0.000346
ENSG00000175550	ENST00000312515	DRAP1	106	125	+	9.57e-08	0.000346
ENSG00000215397	ENST00000246104	SCRT2	119	138	+	9.57e-08	0.000346
ENSG00000089280	ENST00000380244	FUS	225	244	+	9.57e-08	0.000346
ENSG00000089280	ENST00000566605	FUS	226	245	+	9.57e-08	0.000346
ENSG00000089280	ENST00000254108	FUS	226	245	+	9.57e-08	0.000346
ENSG00000089280	ENST00000568685	FUS	226	245	+	9.57e-08	0.000346
ENSG00000182944	ENST00000332035	EWSR1	247	266	+	9.57e-08	0.000346
ENSG00000130749	ENST00000253048	ZC3H4	255	274	+	9.57e-08	0.000346
ENSG00000123095	ENST00000242728	BHLHE41	279	298	+	9.57e-08	0.000346
ENSG00000182944	ENST00000333395	EWSR1	303	322	+	9.57e-08	0.000346
ENSG00000182944	ENST00000406548	EWSR1	303	322	+	9.57e-08	0.000346
ENSG00000182944	ENST00000397938	EWSR1	303	322	+	9.57e-08	0.000346
ENSG00000182944	ENST00000414183	EWSR1	309	328	+	9.57e-08	0.000346
ENSG00000119812	ENST00000238823	FAM98A	334	353	+	9.57e-08	0.000346
ENSG00000147274	ENST00000320676	RBMX	367	386	+	9.57e-08	0.000346
ENSG00000196235	ENST00000402194	SUPT5H	678	697	+	9.57e-08	0.000346
ENSG00000196235	ENST00000359191	SUPT5H	678	697	+	9.57e-08	0.000346
ENSG00000196235	ENST00000598725	SUPT5H	682	701	+	9.57e-08	0.000346
ENSG00000196235	ENST00000599117	SUPT5H	682	701	+	9.57e-08	0.000346
ENSG00000196235	ENST00000432763	SUPT5H	682	701	+	9.57e-08	0.000346
ENSG00000175467	ENST00000312397	SART1	35	54	+	1.08e-07	0.000346
ENSG00000188573	ENST00000338333	FBLL1	2	21	+	1.09e-07	0.000346
ENSG00000164900	ENST00000297537	GBX1	3	22	+	1.09e-07	0.000346
ENSG00000120093	ENST00000490677	HOXB3	11	30	+	1.09e-07	0.000346
ENSG00000167881	ENST00000539137	VIII.68	13	32	+	1.09e-07	0.000346
ENSG00000188573	ENST00000338333	FBLL1	13	32	+	1.09e-07	0.000346
ENSG00000167881	ENST00000307877	VIII.68	13	32	+	1.09e-07	0.000346
ENSG00000167881	ENST00000307877	VIII.68	15	34	+	1.09e-07	0.000346
ENSG00000167881	ENST00000539137	VIII.68	15	34	+	1.09e-07	0.000346
ENSG00000162702	ENST00000367353	ZNF281	20	39	+	1.09e-07	0.000346
ENSG00000162702	ENST00000367352	ZNF281	20	39	+	1.09e-07	0.000346
ENSG00000162702	ENST00000294740	ZNF281	20	39	+	1.09e-07	0.000346
ENSG00000280548	ENST00000630592		24	43	+	1.09e-07	0.000346
ENSG00000105202	ENST00000601274	FBL	24	43	+	1.09e-07	0.000346
ENSG00000188573	ENST00000338333	FBLL1	25	44	+	1.09e-07	0.000346
ENSG00000174953	ENST00000496811	DHX36	28	47	+	1.09e-07	0.000346
ENSG00000174953	ENST00000308361	DHX36	28	47	+	1.09e-07	0.000346
ENSG00000174953	ENST00000329463	DHX36	28	47	+	1.09e-07	0.000346
ENSG00000174953	ENST00000496811	DHX36	29	48	+	1.09e-07	0.000346
ENSG00000174953	ENST00000308361	DHX36	29	48	+	1.09e-07	0.000346
ENSG00000174953	ENST00000329463	DHX36	29	48	+	1.09e-07	0.000346
ENSG00000174953	ENST00000308361	DHX36	31	50	+	1.09e-07	0.000346
ENSG00000174953	ENST00000496811	DHX36	31	50	+	1.09e-07	0.000346
ENSG00000174953	ENST00000329463	DHX36	31	50	+	1.09e-07	0.000346
ENSG00000109534	ENST00000226796	GAR1	33	52	+	1.09e-07	0.000346
ENSG00000109534	ENST00000394631	GAR1	33	52	+	1.09e-07	0.000346
ENSG00000280548	ENST00000628079		35	54	+	1.09e-07	0.000346
ENSG00000253293	ENST00000283921	HOXA10	35	54	+	1.09e-07	0.000346
ENSG00000105202	ENST00000221801	FBL	35	54	+	1.09e-07	0.000346
ENSG00000105202	ENST00000594309	FBL	35	54	+	1.09e-07	0.000346
ENSG00000280548	ENST00000625241		35	54	+	1.09e-07	0.000346
ENSG00000280548	ENST00000628079		36	55	+	1.09e-07	0.000346
ENSG00000109534	ENST00000226796	GAR1	36	55	+	1.09e-07	0.000346
ENSG00000280548	ENST00000625241		36	55	+	1.09e-07	0.000346
ENSG00000105202	ENST00000594309	FBL	36	55	+	1.09e-07	0.000346
ENSG00000109534	ENST00000394631	GAR1	36	55	+	1.09e-07	0.000346
ENSG00000174953	ENST00000496811	DHX36	36	55	+	1.09e-07	0.000346
ENSG00000174953	ENST00000308361	DHX36	36	55	+	1.09e-07	0.000346
ENSG00000174953	ENST00000329463	DHX36	36	55	+	1.09e-07	0.000346
ENSG00000105202	ENST00000221801	FBL	36	55	+	1.09e-07	0.000346
ENSG00000125878	ENST00000246080	TCF15	47	66	+	1.09e-07	0.000346
ENSG00000125878	ENST00000246080	TCF15	49	68	+	1.09e-07	0.000346
ENSG00000168779	ENST00000389589	SHOX2	53	72	+	1.09e-07	0.000346
ENSG00000168779	ENST00000441443	SHOX2	53	72	+	1.09e-07	0.000346
ENSG00000168779	ENST00000483851	SHOX2	53	72	+	1.09e-07	0.000346
ENSG00000168779	ENST00000389589	SHOX2	73	92	+	1.09e-07	0.000346
ENSG00000168779	ENST00000441443	SHOX2	73	92	+	1.09e-07	0.000346
ENSG00000168779	ENST00000483851	SHOX2	73	92	+	1.09e-07	0.000346
ENSG00000259956	ENST00000563281	RBM15B	82	101	+	1.09e-07	0.000346
ENSG00000136450	ENST00000258962	SRSF1	87	106	+	1.09e-07	0.000346
ENSG00000136450	ENST00000581979	SRSF1	87	106	+	1.09e-07	0.000346
ENSG00000136450	ENST00000584773	SRSF1	87	106	+	1.09e-07	0.000346
ENSG00000136450	ENST00000582730	SRSF1	87	106	+	1.09e-07	0.000346
ENSG00000171634	ENST00000306378	BPTF	88	107	+	1.09e-07	0.000346
ENSG00000171634	ENST00000321892	BPTF	88	107	+	1.09e-07	0.000346
ENSG00000171634	ENST00000321892	BPTF	89	108	+	1.09e-07	0.000346
ENSG00000136450	ENST00000258962	SRSF1	89	108	+	1.09e-07	0.000346
ENSG00000136450	ENST00000584773	SRSF1	89	108	+	1.09e-07	0.000346
ENSG00000136450	ENST00000581979	SRSF1	89	108	+	1.09e-07	0.000346
ENSG00000136450	ENST00000582730	SRSF1	89	108	+	1.09e-07	0.000346
ENSG00000171634	ENST00000306378	BPTF	89	108	+	1.09e-07	0.000346
ENSG00000135486	ENST00000550482	HNRNPA1	90	109	+	1.09e-07	0.000346
ENSG00000171634	ENST00000321892	BPTF	90	109	+	1.09e-07	0.000346
ENSG00000171634	ENST00000306378	BPTF	90	109	+	1.09e-07	0.000346
ENSG00000171634	ENST00000321892	BPTF	91	110	+	1.09e-07	0.000346
ENSG00000171634	ENST00000306378	BPTF	91	110	+	1.09e-07	0.000346
ENSG00000171634	ENST00000321892	BPTF	92	111	+	1.09e-07	0.000346
ENSG00000171634	ENST00000306378	BPTF	92	111	+	1.09e-07	0.000346
ENSG00000153266	ENST00000486811	FEZF2	96	115	+	1.09e-07	0.000346
ENSG00000153266	ENST00000475839	FEZF2	96	115	+	1.09e-07	0.000346
ENSG00000153266	ENST00000283268	FEZF2	96	115	+	1.09e-07	0.000346
ENSG00000134046	ENST00000256429	MBD2	105	124	+	1.09e-07	0.000346
ENSG00000134046	ENST00000398398	MBD2	105	124	+	1.09e-07	0.000346
ENSG00000134046	ENST00000583046	MBD2	105	124	+	1.09e-07	0.000346
ENSG00000130520	ENST00000593829	LSM4	105	124	+	1.09e-07	0.000346
ENSG00000171223	ENST00000302754	JUNB	111	130	+	1.09e-07	0.000346
ENSG00000164548	ENST00000538367	TRA2A	116	135	+	1.09e-07	0.000346
ENSG00000164548	ENST00000621813	TRA2A	116	135	+	1.09e-07	0.000346
ENSG00000164548	ENST00000392502	TRA2A	116	135	+	1.09e-07	0.000346
ENSG00000128709	ENST00000249499	HOXD9	127	146	+	1.09e-07	0.000346
ENSG00000109534	ENST00000226796	GAR1	163	182	+	1.09e-07	0.000346
ENSG00000109534	ENST00000394631	GAR1	163	182	+	1.09e-07	0.000346
ENSG00000109534	ENST00000394631	GAR1	170	189	+	1.09e-07	0.000346
ENSG00000109534	ENST00000226796	GAR1	170	189	+	1.09e-07	0.000346
ENSG00000109534	ENST00000394631	GAR1	172	191	+	1.09e-07	0.000346
ENSG00000109534	ENST00000226796	GAR1	172	191	+	1.09e-07	0.000346
ENSG00000224578	ENST00000565308	HNRNPA1P48	174	193	+	1.09e-07	0.000346
ENSG00000276833	ENST00000633762		178	197	+	1.09e-07	0.000346
ENSG00000270647	ENST00000604694	TAF15	178	197	+	1.09e-07	0.000346
ENSG00000276833	ENST00000633762		182	201	+	1.09e-07	0.000346
ENSG00000270647	ENST00000604694	TAF15	182	201	+	1.09e-07	0.000346
ENSG00000168101	ENST00000405142	NUDT16L1	182	201	+	1.09e-07	0.000346
ENSG00000109534	ENST00000226796	GAR1	191	210	+	1.09e-07	0.000346
ENSG00000109534	ENST00000394631	GAR1	191	210	+	1.09e-07	0.000346
ENSG00000170144	ENST00000411529	HNRNPA3	194	213	+	1.09e-07	0.000346
ENSG00000170144	ENST00000411529	HNRNPA3	204	223	+	1.09e-07	0.000346
ENSG00000170144	ENST00000435711	HNRNPA3	216	235	+	1.09e-07	0.000346
ENSG00000170144	ENST00000392524	HNRNPA3	216	235	+	1.09e-07	0.000346
ENSG00000164548	ENST00000297071	TRA2A	217	236	+	1.09e-07	0.000346
ENSG00000135486	ENST00000547566	HNRNPA1	219	238	+	1.09e-07	0.000346
ENSG00000135486	ENST00000340913	HNRNPA1	219	238	+	1.09e-07	0.000346
ENSG00000139675	ENST00000357495	HNRNPA1L2	219	238	+	1.09e-07	0.000346
ENSG00000135486	ENST00000546500	HNRNPA1	219	238	+	1.09e-07	0.000346
ENSG00000168267	ENST00000376504	PTF1A	220	239	+	1.09e-07	0.000346
ENSG00000122566	ENST00000356674	HNRNPA2B1	222	241	+	1.09e-07	0.000346
ENSG00000170144	ENST00000411529	HNRNPA3	222	241	+	1.09e-07	0.000346
ENSG00000170144	ENST00000392524	HNRNPA3	226	245	+	1.09e-07	0.000346
ENSG00000168267	ENST00000376504	PTF1A	226	245	+	1.09e-07	0.000346
ENSG00000170144	ENST00000435711	HNRNPA3	226	245	+	1.09e-07	0.000346
ENSG00000122566	ENST00000356674	HNRNPA2B1	226	245	+	1.09e-07	0.000346
ENSG00000122566	ENST00000354667	HNRNPA2B1	234	253	+	1.09e-07	0.000346
ENSG00000122566	ENST00000360787	HNRNPA2B1	234	253	+	1.09e-07	0.000346
ENSG00000122566	ENST00000360787	HNRNPA2B1	238	257	+	1.09e-07	0.000346
ENSG00000122566	ENST00000354667	HNRNPA2B1	238	257	+	1.09e-07	0.000346
ENSG00000170144	ENST00000392524	HNRNPA3	244	263	+	1.09e-07	0.000346
ENSG00000170144	ENST00000435711	HNRNPA3	244	263	+	1.09e-07	0.000346
ENSG00000122566	ENST00000356674	HNRNPA2B1	248	267	+	1.09e-07	0.000346
ENSG00000197451	ENST00000506259	HNRNPAB	251	270	+	1.09e-07	0.000346
ENSG00000197451	ENST00000355836	HNRNPAB	251	270	+	1.09e-07	0.000346
ENSG00000122566	ENST00000354667	HNRNPA2B1	260	279	+	1.09e-07	0.000346
ENSG00000122566	ENST00000360787	HNRNPA2B1	260	279	+	1.09e-07	0.000346
ENSG00000049618	ENST00000346085	ARID1B	299	318	+	1.09e-07	0.000346
ENSG00000049618	ENST00000350026	ARID1B	299	318	+	1.09e-07	0.000346
ENSG00000049618	ENST00000636930	ARID1B	299	318	+	1.09e-07	0.000346
ENSG00000049618	ENST00000346085	ARID1B	303	322	+	1.09e-07	0.000346
ENSG00000049618	ENST00000636930	ARID1B	303	322	+	1.09e-07	0.000346
ENSG00000049618	ENST00000350026	ARID1B	303	322	+	1.09e-07	0.000346
ENSG00000096746	ENST00000354695	HNRNPH3	306	325	+	1.09e-07	0.000346
ENSG00000182944	ENST00000406548	EWSR1	308	327	+	1.09e-07	0.000346
ENSG00000182944	ENST00000414183	EWSR1	314	333	+	1.09e-07	0.000346
ENSG00000096746	ENST00000265866	HNRNPH3	321	340	+	1.09e-07	0.000346
ENSG00000171262	ENST00000397609	FAM98B	328	347	+	1.09e-07	0.000346
ENSG00000171262	ENST00000397609	FAM98B	347	366	+	1.09e-07	0.000346
ENSG00000089280	ENST00000380244	FUS	380	399	+	1.09e-07	0.000346
ENSG00000089280	ENST00000254108	FUS	381	400	+	1.09e-07	0.000346
ENSG00000089280	ENST00000568685	FUS	382	401	+	1.09e-07	0.000346
ENSG00000089280	ENST00000380244	FUS	393	412	+	1.09e-07	0.000346
ENSG00000089280	ENST00000254108	FUS	394	413	+	1.09e-07	0.000346
ENSG00000089280	ENST00000568685	FUS	395	414	+	1.09e-07	0.000346
ENSG00000171262	ENST00000397609	FAM98B	404	423	+	1.09e-07	0.000346
ENSG00000174279	ENST00000308618	EVX2	406	425	+	1.09e-07	0.000346
ENSG00000171262	ENST00000397609	FAM98B	413	432	+	1.09e-07	0.000346
ENSG00000143970	ENST00000404843	ASXL2	433	452	+	1.09e-07	0.000346
ENSG00000119812	ENST00000238823	FAM98A	454	473	+	1.09e-07	0.000346
ENSG00000119812	ENST00000238823	FAM98A	460	479	+	1.09e-07	0.000346
ENSG00000270647	ENST00000604841	TAF15	466	485	+	1.09e-07	0.000346
ENSG00000170265	ENST00000610704	ZNF282	466	485	+	1.09e-07	0.000346
ENSG00000276833	ENST00000631482		466	485	+	1.09e-07	0.000346
ENSG00000170265	ENST00000610704	ZNF282	468	487	+	1.09e-07	0.000346
ENSG00000270647	ENST00000605844	TAF15	469	488	+	1.09e-07	0.000346
ENSG00000276833	ENST00000617382		469	488	+	1.09e-07	0.000346
ENSG00000270647	ENST00000604841	TAF15	470	489	+	1.09e-07	0.000346
ENSG00000276833	ENST00000631482		470	489	+	1.09e-07	0.000346
ENSG00000170265	ENST00000610704	ZNF282	470	489	+	1.09e-07	0.000346
ENSG00000276833	ENST00000617382		473	492	+	1.09e-07	0.000346
ENSG00000270647	ENST00000605844	TAF15	473	492	+	1.09e-07	0.000346
ENSG00000270647	ENST00000604841	TAF15	481	500	+	1.09e-07	0.000346
ENSG00000276833	ENST00000631482		481	500	+	1.09e-07	0.000346
ENSG00000276833	ENST00000617382		484	503	+	1.09e-07	0.000346
ENSG00000270647	ENST00000605844	TAF15	484	503	+	1.09e-07	0.000346
ENSG00000270647	ENST00000604841	TAF15	485	504	+	1.09e-07	0.000346
ENSG00000276833	ENST00000631482		485	504	+	1.09e-07	0.000346
ENSG00000276833	ENST00000617382		488	507	+	1.09e-07	0.000346
ENSG00000270647	ENST00000605844	TAF15	488	507	+	1.09e-07	0.000346
ENSG00000276833	ENST00000631482		553	572	+	1.09e-07	0.000346
ENSG00000270647	ENST00000604841	TAF15	553	572	+	1.09e-07	0.000346
ENSG00000270647	ENST00000605844	TAF15	556	575	+	1.09e-07	0.000346
ENSG00000276833	ENST00000617382		556	575	+	1.09e-07	0.000346
ENSG00000276833	ENST00000631482		557	576	+	1.09e-07	0.000346
ENSG00000270647	ENST00000604841	TAF15	557	576	+	1.09e-07	0.000346
ENSG00000270647	ENST00000605844	TAF15	560	579	+	1.09e-07	0.000346
ENSG00000276833	ENST00000617382		560	579	+	1.09e-07	0.000346
ENSG00000171456	ENST00000646985	ASXL1	582	601	+	1.09e-07	0.000346
ENSG00000171456	ENST00000306058	ASXL1	638	657	+	1.09e-07	0.000346
ENSG00000171456	ENST00000613218	ASXL1	643	662	+	1.09e-07	0.000346
ENSG00000171456	ENST00000375687	ASXL1	643	662	+	1.09e-07	0.000346
ENSG00000171456	ENST00000620121	ASXL1	643	662	+	1.09e-07	0.000346
ENSG00000115053	ENST00000322723	NCL	657	676	+	1.09e-07	0.000346
ENSG00000143970	ENST00000336112	ASXL2	665	684	+	1.09e-07	0.000346
ENSG00000143970	ENST00000435504	ASXL2	693	712	+	1.09e-07	0.000346
ENSG00000151322	ENST00000346562	NPAS3	724	743	+	1.09e-07	0.000346
ENSG00000151322	ENST00000548645	NPAS3	726	745	+	1.09e-07	0.000346
ENSG00000151322	ENST00000357798	NPAS3	743	762	+	1.09e-07	0.000346
ENSG00000151322	ENST00000356141	NPAS3	756	775	+	1.09e-07	0.000346
ENSG00000225748	ENST00000432252		1409	1428	+	1.09e-07	0.000346
ENSG00000231370	ENST00000439762		1409	1428	+	1.09e-07	0.000346
ENSG00000226618	ENST00000414956		1409	1428	+	1.09e-07	0.000346
ENSG00000226618	ENST00000458561		1409	1428	+	1.09e-07	0.000346
ENSG00000204469	ENST00000376033	PRRC2A	1409	1428	+	1.09e-07	0.000346
ENSG00000231370	ENST00000416335		1409	1428	+	1.09e-07	0.000346
ENSG00000225164	ENST00000435971		1409	1428	+	1.09e-07	0.000346
ENSG00000206427	ENST00000383464		1409	1428	+	1.09e-07	0.000346
ENSG00000225748	ENST00000454306		1409	1428	+	1.09e-07	0.000346
ENSG00000206427	ENST00000383455		1409	1428	+	1.09e-07	0.000346
ENSG00000231825	ENST00000422962		1409	1428	+	1.09e-07	0.000346
ENSG00000225164	ENST00000428775		1409	1428	+	1.09e-07	0.000346
ENSG00000204469	ENST00000376007	PRRC2A	1409	1428	+	1.09e-07	0.000346
ENSG00000231825	ENST00000430737		1409	1428	+	1.09e-07	0.000346
ENSG00000164778	ENST00000297375	EN2	19	38	+	1.15e-07	0.000346
ENSG00000162702	ENST00000367353	ZNF281	22	41	+	1.15e-07	0.000346
ENSG00000162702	ENST00000294740	ZNF281	22	41	+	1.15e-07	0.000346
ENSG00000162702	ENST00000367352	ZNF281	22	41	+	1.15e-07	0.000346
ENSG00000162702	ENST00000367352	ZNF281	23	42	+	1.15e-07	0.000346
ENSG00000162702	ENST00000367353	ZNF281	23	42	+	1.15e-07	0.000346
ENSG00000162702	ENST00000294740	ZNF281	23	42	+	1.15e-07	0.000346
ENSG00000105202	ENST00000598417	FBL	40	59	+	1.15e-07	0.000346
ENSG00000280548	ENST00000625673		40	59	+	1.15e-07	0.000346
ENSG00000105202	ENST00000221801	FBL	53	72	+	1.15e-07	0.000346
ENSG00000280548	ENST00000625241		53	72	+	1.15e-07	0.000346
ENSG00000171223	ENST00000302754	JUNB	54	73	+	1.15e-07	0.000346
ENSG00000128713	ENST00000249504	HOXD11	76	95	+	1.15e-07	0.000346
ENSG00000135486	ENST00000550482	HNRNPA1	92	111	+	1.15e-07	0.000346
ENSG00000105127	ENST00000269701	AKAP8	99	118	+	1.15e-07	0.000346
ENSG00000164548	ENST00000392502	TRA2A	104	123	+	1.15e-07	0.000346
ENSG00000164548	ENST00000538367	TRA2A	104	123	+	1.15e-07	0.000346
ENSG00000164548	ENST00000621813	TRA2A	104	123	+	1.15e-07	0.000346
ENSG00000224578	ENST00000565308	HNRNPA1P48	176	195	+	1.15e-07	0.000346
ENSG00000164548	ENST00000297071	TRA2A	205	224	+	1.15e-07	0.000346
ENSG00000139675	ENST00000357495	HNRNPA1L2	221	240	+	1.15e-07	0.000346
ENSG00000135486	ENST00000547566	HNRNPA1	221	240	+	1.15e-07	0.000346
ENSG00000135486	ENST00000546500	HNRNPA1	221	240	+	1.15e-07	0.000346
ENSG00000135486	ENST00000340913	HNRNPA1	221	240	+	1.15e-07	0.000346
ENSG00000115844	ENST00000234198	DLX2	244	263	+	1.15e-07	0.000346
ENSG00000197451	ENST00000506259	HNRNPAB	253	272	+	1.15e-07	0.000346
ENSG00000197451	ENST00000355836	HNRNPAB	253	272	+	1.15e-07	0.000346
ENSG00000043355	ENST00000376335	ZIC2	472	491	+	1.15e-07	0.000346
ENSG00000121390	ENST00000338910	PSPC1	489	508	+	1.15e-07	0.000346
ENSG00000121390	ENST00000619300	PSPC1	489	508	+	1.15e-07	0.000346
ENSG00000196235	ENST00000402194	SUPT5H	674	693	+	1.15e-07	0.000346
ENSG00000196235	ENST00000359191	SUPT5H	674	693	+	1.15e-07	0.000346
ENSG00000196235	ENST00000599117	SUPT5H	678	697	+	1.15e-07	0.000346
ENSG00000196235	ENST00000432763	SUPT5H	678	697	+	1.15e-07	0.000346
ENSG00000196235	ENST00000598725	SUPT5H	678	697	+	1.15e-07	0.000346
ENSG00000283868	ENST00000639670		880	899	+	1.15e-07	0.000346
ENSG00000174282	ENST00000311403	ZBTB4	880	899	+	1.15e-07	0.000346
ENSG00000174282	ENST00000380599	ZBTB4	880	899	+	1.15e-07	0.000346
ENSG00000283868	ENST00000639962		880	899	+	1.15e-07	0.000346
ENSG00000135829	ENST00000367549	DHX9	1169	1188	+	1.15e-07	0.000346
ENSG00000162775	ENST00000617047	RBM15	23	42	+	1.21e-07	0.000346
ENSG00000162775	ENST00000369784	RBM15	67	86	+	1.21e-07	0.000346
ENSG00000162775	ENST00000602849	RBM15	67	86	+	1.21e-07	0.000346
ENSG00000162775	ENST00000487146	RBM15	67	86	+	1.21e-07	0.000346
ENSG00000162775	ENST00000618772	RBM15	67	86	+	1.21e-07	0.000346
ENSG00000135482	ENST00000257940	ZC3H10	167	186	+	1.21e-07	0.000346
ENSG00000139154	ENST00000398864	AEBP2	187	206	+	1.21e-07	0.000346
ENSG00000139154	ENST00000266508	AEBP2	187	206	+	1.21e-07	0.000346
ENSG00000103342	ENST00000439887	GSPT1	1	20	+	1.21e-07	0.000346
ENSG00000103342	ENST00000434724	GSPT1	1	20	+	1.21e-07	0.000346
ENSG00000181588	ENST00000402693	MEX3D	3	22	+	1.21e-07	0.000346
ENSG00000181588	ENST00000402693	MEX3D	5	24	+	1.21e-07	0.000346
ENSG00000116754	ENST00000370950	SRSF11	9	28	+	1.21e-07	0.000346
ENSG00000116754	ENST00000395136	SRSF11	9	28	+	1.21e-07	0.000346
ENSG00000116754	ENST00000370951	SRSF11	9	28	+	1.21e-07	0.000346
ENSG00000116754	ENST00000475204	SRSF11	9	28	+	1.21e-07	0.000346
ENSG00000167881	ENST00000539137	VIII.68	10	29	+	1.21e-07	0.000346
ENSG00000167881	ENST00000307877	VIII.68	10	29	+	1.21e-07	0.000346
ENSG00000116754	ENST00000370950	SRSF11	11	30	+	1.21e-07	0.000346
ENSG00000167881	ENST00000539137	VIII.68	11	30	+	1.21e-07	0.000346
ENSG00000116754	ENST00000395136	SRSF11	11	30	+	1.21e-07	0.000346
ENSG00000116754	ENST00000475204	SRSF11	11	30	+	1.21e-07	0.000346
ENSG00000167881	ENST00000307877	VIII.68	11	30	+	1.21e-07	0.000346
ENSG00000116754	ENST00000370951	SRSF11	11	30	+	1.21e-07	0.000346
ENSG00000116754	ENST00000395136	SRSF11	13	32	+	1.21e-07	0.000346
ENSG00000116754	ENST00000475204	SRSF11	13	32	+	1.21e-07	0.000346
ENSG00000116754	ENST00000370951	SRSF11	13	32	+	1.21e-07	0.000346
ENSG00000116754	ENST00000370950	SRSF11	13	32	+	1.21e-07	0.000346
ENSG00000105202	ENST00000601274	FBL	14	33	+	1.21e-07	0.000346
ENSG00000105202	ENST00000599134	FBL	14	33	+	1.21e-07	0.000346
ENSG00000280548	ENST00000625241		14	33	+	1.21e-07	0.000346
ENSG00000105202	ENST00000594309	FBL	14	33	+	1.21e-07	0.000346
ENSG00000105202	ENST00000221801	FBL	14	33	+	1.21e-07	0.000346
ENSG00000280548	ENST00000630592		14	33	+	1.21e-07	0.000346
ENSG00000280548	ENST00000628079		14	33	+	1.21e-07	0.000346
ENSG00000280548	ENST00000629982		14	33	+	1.21e-07	0.000346
ENSG00000120093	ENST00000460160	HOXB3	17	36	+	1.21e-07	0.000346
ENSG00000120093	ENST00000490677	HOXB3	17	36	+	1.21e-07	0.000346
ENSG00000188573	ENST00000338333	FBLL1	17	36	+	1.21e-07	0.000346
ENSG00000162702	ENST00000367352	ZNF281	18	37	+	1.21e-07	0.000346
ENSG00000162702	ENST00000294740	ZNF281	18	37	+	1.21e-07	0.000346
ENSG00000162702	ENST00000367353	ZNF281	18	37	+	1.21e-07	0.000346
ENSG00000120093	ENST00000460160	HOXB3	19	38	+	1.21e-07	0.000346
ENSG00000120093	ENST00000490677	HOXB3	19	38	+	1.21e-07	0.000346
ENSG00000174953	ENST00000308361	DHX36	20	39	+	1.21e-07	0.000346
ENSG00000174953	ENST00000329463	DHX36	20	39	+	1.21e-07	0.000346
ENSG00000174953	ENST00000496811	DHX36	20	39	+	1.21e-07	0.000346
ENSG00000120093	ENST00000490677	HOXB3	20	39	+	1.21e-07	0.000346
ENSG00000120093	ENST00000460160	HOXB3	21	40	+	1.21e-07	0.000346
ENSG00000182968	ENST00000330949	SOX1	22	41	+	1.21e-07	0.000346
ENSG00000120093	ENST00000490677	HOXB3	22	41	+	1.21e-07	0.000346
ENSG00000185129	ENST00000331327	PURA	22	41	+	1.21e-07	0.000346
ENSG00000120093	ENST00000460160	HOXB3	22	41	+	1.21e-07	0.000346
ENSG00000198914	ENST00000361360	POU3F3	23	42	+	1.21e-07	0.000346
ENSG00000182968	ENST00000330949	SOX1	23	42	+	1.21e-07	0.000346
ENSG00000120093	ENST00000490677	HOXB3	23	42	+	1.21e-07	0.000346
ENSG00000120093	ENST00000460160	HOXB3	24	43	+	1.21e-07	0.000346
ENSG00000123364	ENST00000243056	HOXC13	24	43	+	1.21e-07	0.000346
[truncated: 24,699 more rows]
