# Supplementary material for: The Amino Acid Composition of Quadruplex Binding Proteins Reveals a Shared Motif and Predicts New Potential Quadruplex Interactors
Source: Molecules. 2018 Sep 13;23(9):2341. doi: 10.3390/molecules23092341 (PMC6225207; doi:10.3390/molecules23092341)
Supplement: Supplementary file 1 [file molecules-23-02341-s001.zip › molecules-355581-supplementary/Supplementary material 2.xlsx]

## Sheet: List1
Supplementary material 2. Detailed amino acid composition matrix of 77 human quadruplex binding proteins [%]; Relative enrichment was computed using Mean and Expected values
					AMINO ACID COMPOSITION MATRIX [%]
accession (UNIPROT)	gene symbol	full name	lenght	pI	A	C	D	E	F	G	H	I	K	L	M	N	P	Q	R	S	T	V	W	Y
P62633	CNBP	HUMAN Cellular nucleic acid-binding protein OS=Homo sapiens GN=CNBP PE=1 SV=1	177	8	5.64972	12.4294	5.64972	7.9096	2.82486	13.5593	4.51977	2.82486	6.21469	2.82486	1.12994	2.82486	2.25989	2.82486	9.03955	7.34463	3.9548	2.25989	0.564972	3.38983
P01344	IGF2	HUMAN Insulin-like growth factor II OS=Homo sapiens GN=IGF2 PE=1 SV=1	180	9.5	9.44444	4.44444	3.88889	5.55556	5.55556	6.66667	1.66667	2.22222	3.88889	10.5556	2.22222	1.11111	8.33333	2.77778	11.1111	6.66667	5.55556	5	0.555556	2.77778
P56270	MAZ	HUMAN Myc-associated zinc finger protein OS=Homo sapiens GN=MAZ PE=1 SV=1	477	9.21	20.3354	3.56394	2.09644	3.77358	2.72537	7.33753	4.40252	1.04822	5.24109	5.66038	2.09644	1.88679	11.3208	3.98323	3.98323	7.33753	3.98323	7.54717	0.209644	1.46751
P09651	ROA1	HUMAN Heterogeneous nuclear ribonucleoprotein A1 OS=Homo sapiens GN=HNRNPA1 PE=1 SV=5	372	9.17	2.95699	0.537634	4.83871	4.83871	6.1828	25	2.15054	2.15054	4.83871	2.15054	1.6129	5.64516	2.68817	3.22581	6.72043	11.2903	3.22581	4.56989	0.268817	5.10753
P19338	NUCL	HUMAN Nucleolin OS=Homo sapiens GN=NCL PE=1 SV=3	710	4.6	10.1408	0.140845	10.2817	14.507	3.66197	10.9859	0.140845	2.39437	12.6761	3.94366	1.12676	2.95775	4.3662	1.97183	3.66197	5.07042	5.35211	5.21127	0.28169	1.12676
P06748	NPM	HUMAN Nucleophosmin OS=Homo sapiens GN=NPM1 PE=1 SV=2	294	4.64	6.46259	1.02041	11.5646	10.5442	2.38095	6.12245	1.70068	3.40136	11.2245	6.46259	2.72109	3.06122	5.78231	4.42177	2.72109	8.84354	3.40136	6.12245	0.680272	1.36054
P35637	FUS	HUMAN RNA-binding protein FUS OS=Homo sapiens GN=FUS PE=1 SV=1	526	9.4	2.47148	0.760456	4.94297	2.09125	2.47148	28.8973	0.570342	1.52091	2.6616	0.570342	1.52091	4.56274	5.13308	9.88593	7.03422	12.9278	3.61217	0.95057	0.570342	6.84411
Q9NUX5	POTE1	HUMAN Protection of telomeres protein 1 OS=Homo sapiens GN=POT1 PE=1 SV=1	634	6.26	3.78549	2.52366	6.30915	4.25868	4.10095	5.36278	2.99685	6.30915	6.15142	11.8297	1.89274	4.10095	4.57413	5.20505	3.3123	8.51735	6.62461	7.25552	1.1041	3.78549
P54132	BLM	HUMAN Bloom syndrome protein OS=Homo sapiens GN=BLM PE=1 SV=1	1417	7.33	5.29287	2.11715	7.26888	5.99859	4.02258	4.30487	2.47001	4.79887	8.68031	8.89203	1.97601	5.08116	4.65773	4.16373	4.58716	11.0797	6.35145	5.2223	0.635145	2.39944
Q9BX63	FANCJ	HUMAN Fanconi anemia group J protein OS=Homo sapiens GN=BRIP1 PE=1 SV=1	1249	6.49	5.28423	2.80224	5.28423	7.84628	3.60288	4.88391	2.48199	6.16493	8.16653	9.04724	1.36109	5.44436	4.24339	4.48359	4.32346	9.52762	6.16493	4.96397	1.20096	2.72218
Q9H2U1	DHX36	HUMAN ATP-dependent RNA helicase DHX36 OS=Homo sapiens GN=DHX36 PE=1 SV=2	1008	7.58	4.96032	1.5873	5.75397	7.53968	3.1746	7.44048	2.87698	6.94444	6.94444	9.52381	2.28175	4.26587	4.16667	4.6627	6.44841	6.25	4.16667	6.15079	1.19048	3.67063
P15692	VEGFA	HUMAN Vascular endothelial growth factor A OS=Homo sapiens OX=9606 GN=VEGFA PE=1 SV=2	232	9.21	3.44828	7.75862	3.44828	6.89655	2.58621	6.03448	4.74138	3.44828	9.05172	6.89655	3.44828	3.01724	6.46552	5.60345	8.18966	6.46552	2.58621	4.74138	2.15517	3.01724
P08047	SP1	HUMAN Transcription factor Sp1 OS=Homo sapiens OX=9606 GN=SP1 PE=1 SV=3	785	6.94	8.15287	1.40127	2.29299	3.05732	1.52866	12.4841	1.91083	5.22293	2.54777	7.00637	1.78344	6.24204	5.35032	11.3376	2.67516	12.2293	8.66242	4.71338	0.509554	0.89172
P38398	BRCA1	HUMAN Breast cancer type 1 susceptibility protein OS=Homo sapiens OX=9606 GN=BRCA1 PE=1 SV=2	1863	5.29	4.50886	2.36178	4.56253	10.628	2.63017	4.66989	2.63017	4.13312	7.35373	8.37359	1.61031	6.4949	5.15298	5.20666	4.07944	12.0236	5.95813	5.42136	0.536769	1.66398
P11387	TOP1	HUMAN DNA topoisomerase 1 OS=Homo sapiens OX=9606 GN=TOP1 PE=1 SV=2	765	9.33	5.22876	1.04575	7.45098	11.1111	3.39869	3.39869	3.13725	4.70588	17.5163	6.14379	2.48366	4.70588	4.8366	3.39869	5.4902	4.05229	3.52941	3.92157	1.69935	2.7451
P09874	PARP1	HUMAN Poly [ADP-ribose] polymerase 1 OS=Homo sapiens OX=9606 GN=PARP1 PE=1 SV=4	1014	8.99	6.6075	1.38067	6.1144	7.39645	2.95858	7.00197	1.87377	4.73373	12.426	8.87574	2.46548	3.5503	4.33925	3.35306	3.25444	8.38264	4.14201	6.70611	1.28205	3.15582
P04637	P53	HUMAN Cellular tumor antigen p53 OS=Homo sapiens OX=9606 GN=TP53 PE=1 SV=4	393	6.33	6.10687	2.54453	5.08906	7.63359	2.79898	5.85242	3.05344	2.03562	5.08906	8.14249	3.05344	3.56234	11.4504	3.81679	6.61578	9.66921	5.59796	4.58015	1.01781	2.29008
Q16666	IF16	HUMAN Gamma-interferon-inducible protein 16 OS=Homo sapiens OX=9606 GN=IFI16 PE=1 SV=3	785	9.31	4.20382	1.01911	3.82166	8.02548	4.84076	4.71338	2.42038	5.6051	11.3376	6.75159	3.69427	4.71338	7.26115	3.69427	3.56688	8.66242	8.02548	5.85987	0	1.78344
O94761	RECQ4	HUMAN ATP-dependent DNA helicase Q4 OS=Homo sapiens OX=9606 GN=RECQL4 PE=1 SV=2	1208	8.45	9.68543	2.89735	3.72517	7.36755	2.73179	8.0298	3.06291	1.49007	2.64901	10.7616	1.3245	0.993377	9.27152	6.95364	9.27152	6.78808	3.97351	5.96026	1.3245	1.73841
Q07864	DPOE1	HUMAN DNA polymerase epsilon catalytic subunit A OS=Homo sapiens OX=9606 GN=POLE PE=1 SV=5	2286	5.98	7.04287	2.05599	5.42432	8.31146	4.4182	4.94313	2.66842	5.38058	5.81802	9.84252	2.44969	3.36833	4.76815	4.46194	6.29921	6.91164	4.19948	6.56168	1.44357	3.6308
Q9Y253	POLH	HUMAN DNA polymerase eta OS=Homo sapiens OX=9606 GN=POLH PE=1 SV=1	713	8.74	7.85414	2.38429	3.50631	6.31136	3.22581	5.04909	1.96353	3.08555	6.73212	9.53717	2.52454	3.36606	6.59187	7.01262	4.48808	10.9397	6.31136	6.45161	1.26227	1.40252
P55265	DSRAD	HUMAN Double-stranded RNA-specific adenosine deaminase OS=Homo sapiens OX=9606 GN=ADAR PE=1 SV=4	1226	8.86	6.76998	1.71289	4.24144	7.34095	3.83361	7.42251	2.44698	3.99674	7.25938	8.8907	2.12072	4.0783	6.85155	4.5677	5.79119	9.05383	5.13866	4.97553	0.815661	2.69168
Q16236	NF2L2	HUMAN Nuclear factor erythroid 2-related factor 2 OS=Homo sapiens OX=9606 GN=NFE2L2 PE=1 SV=3	605	4.67	4.95868	0.991736	7.43802	9.58678	4.13223	3.47107	2.80992	3.96694	6.44628	10.2479	1.98347	4.79339	6.94215	6.44628	2.80992	11.0744	4.13223	5.78512	0.330579	1.65289
P19447	ERCC3	HUMAN General transcription and DNA repair factor IIH helicase subunit XPB OS=Homo sapiens OX=9606 GN=ERCC3 PE=1 SV=1	782	6.83	6.90537	1.79028	6.13811	8.05627	4.21995	5.11509	2.30179	4.98721	7.80051	7.67263	2.8133	2.8133	4.09207	4.73146	6.13811	7.289	5.37084	6.90537	1.02302	3.83632
P18074	ERCC2	HUMAN General transcription and DNA repair factor IIH helicase subunit XPD OS=Homo sapiens OX=9606 GN=ERCC2 PE=1 SV=1	760	6.72	7.5	1.84211	5.26316	7.23684	4.60526	5.13158	2.63158	5.65789	4.47368	12.3684	1.97368	2.76316	4.21053	4.47368	7.63158	5.13158	5.26316	6.97368	0.526316	4.34211
P54274	TERF1	HUMAN Telomeric repeat-binding factor 1 OS=Homo sapiens OX=9606 GN=TERF1 PE=1 SV=3	439	5.99	7.28929	1.82232	5.23918	11.3895	3.87244	4.10023	2.50569	4.55581	8.20046	7.74487	2.96128	3.87244	2.73349	4.7836	6.83371	9.33941	5.46697	4.55581	1.36674	1.36674
Q9BSI4	TINF2	HUMAN TERF1-interacting nuclear factor 2 OS=Homo sapiens OX=9606 GN=TINF2 PE=1 SV=1	451	8.2	8.20399	2.66075	3.54767	7.31707	2.43902	5.9867	2.66075	2.21729	5.09978	12.4169	1.99557	2.21729	9.53437	6.43016	6.43016	7.09534	4.43459	5.9867	1.33038	1.99557
Q96AP0	ACD	HUMAN Adrenocortical dysplasia protein homolog OS=Homo sapiens OX=9606 GN=ACD PE=1 SV=3	544	6.29	9.55882	3.125	3.67647	6.06618	1.65441	8.08824	2.57353	1.28676	1.83824	11.7647	1.65441	1.10294	12.3162	4.96324	6.98529	10.8456	5.33088	4.96324	1.28676	0.919118
Q9UBP0	SPAST	HUMAN Spastin OS=Homo sapiens OX=9606 GN=SPAST PE=1 SV=1	616	9.67	10.0649	0.974026	4.05844	6.16883	3.57143	7.30519	1.46104	3.40909	7.30519	10.7143	2.27273	4.05844	7.30519	3.73377	6.81818	7.62987	5.19481	5.68182	0.487013	1.78571
P49913	CAMP	HUMAN Cathelicidin antimicrobial peptide OS=Homo sapiens OX=9606 GN=CAMP PE=1 SV=1	170	9.48	4.11765	2.35294	9.41176	3.52941	4.70588	5.88235	0.588235	4.70588	8.82353	11.7647	2.35294	2.94118	5.29412	4.11765	8.82353	6.47059	5.88235	6.47059	0.588235	1.17647
P22626	ROA2	HUMAN Heterogeneous nuclear ribonucleoproteins A2/B1 OS=Homo sapiens OX=9606 GN=HNRNPA2B1 PE=1 SV=2	353	8.97	3.11615	0.283286	4.81586	6.23229	5.38244	24.3626	1.983	2.54958	5.38244	2.83286	1.983	5.38244	4.24929	2.83286	7.08215	7.08215	3.39943	4.53258	0.283286	6.23229
P15927	RFA2	HUMAN Replication protein A 32 kDa subunit OS=Homo sapiens OX=9606 GN=RPA2 PE=1 SV=1	270	5.74	8.14815	0.740741	5.18519	5.18519	4.07407	7.40741	2.96296	5.92593	5.18519	5.55556	3.33333	6.2963	5.55556	4.81481	2.96296	10.3704	5.55556	7.77778	0.740741	2.22222
P27694	RFA1	HUMAN Replication protein A 70 kDa DNA-binding subunit OS=Homo sapiens OX=9606 GN=RPA1 PE=1 SV=2	616	6.92	6.98052	1.78571	5.35714	6.16883	4.05844	6.98052	0.649351	5.68182	6.65584	6.98052	2.27273	6.00649	4.38312	4.70779	4.87013	8.76623	5.68182	7.79221	0.974026	3.24675
P22392	NDKB	HUMAN Nucleoside diphosphate kinase B OS=Homo sapiens OX=9606 GN=NME2 PE=1 SV=1	152	8.52	5.26316	1.31579	5.26316	7.89474	5.26316	8.55263	2.63158	6.57895	8.55263	7.23684	3.28947	3.28947	4.60526	2.63158	5.92105	5.26316	2.63158	9.21053	1.97368	2.63158
P15172	MYOD1	HUMAN Myoblast determination protein 1 OS=Homo sapiens OX=9606 GN=MYOD1 PE=1 SV=3	320	5.56	12.8125	3.125	7.1875	6.5625	2.5	6.25	2.5	1.875	2.8125	8.125	1.5625	3.125	11.5625	2.5	8.4375	9.6875	3.125	3.125	0.3125	2.8125
P13349	MYF5	HUMAN Myogenic factor 5 OS=Homo sapiens OX=9606 GN=MYF5 PE=2 SV=2	255	5.9	6.66667	4.31373	5.88235	6.66667	2.7451	4.70588	2.35294	3.13725	4.31373	7.45098	2.35294	3.92157	7.05882	4.31373	6.66667	12.549	5.88235	5.09804	0.784314	3.13725
P23409	MYF6	HUMAN Myogenic factor 6 OS=Homo sapiens OX=9606 GN=MYF6 PE=1 SV=1	242	5.71	6.19835	3.30579	5.3719	9.09091	2.47934	5.78512	1.65289	3.71901	5.3719	10.3306	2.06612	2.06612	7.43802	4.95868	7.43802	11.157	3.71901	4.95868	0.826446	2.06612
P15173	MYOG	HUMAN Myogenin OS=Homo sapiens OX=9606 GN=MYOG PE=1 SV=2	224	5.45	6.25	2.67857	4.46429	9.82143	2.67857	6.25	2.67857	2.23214	4.01786	11.1607	0.892857	3.57143	9.375	3.57143	7.14286	8.92857	4.91071	4.91071	0.892857	3.57143
O14746	TERT	HUMAN Telomerase reverse transcriptase OS=Homo sapiens OX=9606 GN=TERT PE=1 SV=1	1132	10.54	8.74558	2.56184	3.00353	3.97527	4.15194	6.62544	3.00353	2.0318	3.53357	12.9859	1.06007	1.85512	7.68551	4.15194	11.0424	6.62544	5.12367	7.77385	1.59011	2.4735
P43489	TNR4	HUMAN Tumor necrosis factor receptor superfamily member 4 OS=Homo sapiens OX=9606 GN=TNFRSF4 PE=1 SV=1	277	8.68	7.94224	7.22022	4.69314	2.88809	1.08303	10.1083	2.16606	2.16606	2.88809	9.74729	0.722022	2.88809	11.5523	5.05415	7.58123	6.49819	7.22022	5.05415	1.08303	1.44404
P18146	EGR1	HUMAN Early growth response protein 1 OS=Homo sapiens OX=9606 GN=EGR1 PE=1 SV=1	543	8.51	7.91897	1.4733	3.31492	3.49908	4.60405	6.26151	2.02578	2.94659	3.49908	5.70902	2.02578	2.94659	12.8913	4.78821	4.05157	17.4954	8.10313	3.13076	0.184162	3.13076
P67809	YBOX1	HUMAN Nuclease-sensitive element-binding protein 1 OS=Homo sapiens OX=9606 GN=YBX1 PE=1 SV=3	324	9.87	8.95062	0	4.01235	8.33333	2.16049	12.037	0.617284	0.925926	4.93827	1.23457	1.23457	6.48148	10.8025	7.40741	12.037	4.62963	4.01235	4.93827	0.308642	4.93827
Q9NYB0	TE2IP	HUMAN Telomeric repeat-binding factor 2-interacting protein 1 OS=Homo sapiens OX=9606 GN=TERF2IP PE=1 SV=1	399	4.64	10.0251	0.75188	7.5188	12.782	2.75689	5.76441	1.75439	3.50877	6.26566	8.02005	1.75439	2.25564	6.26566	4.51128	5.76441	7.5188	4.7619	5.26316	0.75188	2.00501
Q96FI4	NEIL1	HUMAN Endonuclease 8-like 1 OS=Homo sapiens OX=9606 GN=NEIL1 PE=1 SV=3	390	9.94	7.94872	2.05128	3.58974	7.17949	4.35897	7.94872	1.79487	2.5641	6.15385	10.2564	1.02564	1.79487	9.74359	5.64103	10.5128	7.4359	2.82051	4.35897	1.02564	1.79487
Q969S2	NEIL2	HUMAN Endonuclease 8-like 2 OS=Homo sapiens OX=9606 GN=NEIL2 PE=1 SV=3	332	6.32	5.72289	2.10843	4.81928	6.62651	4.81928	9.63855	2.71084	1.20482	5.42169	9.93976	0.903614	1.50602	7.83133	8.73494	5.12048	8.73494	3.01205	6.92771	2.40964	1.80723
Q8TAT5	NEIL3	HUMAN Endonuclease 8-like 3 OS=Homo sapiens OX=9606 GN=NEIL3 PE=1 SV=3	605	9.23	4.46281	4.46281	3.80165	5.12397	4.79339	6.1157	2.64463	4.79339	8.09917	8.09917	2.64463	6.28099	5.95041	4.13223	5.28926	8.76033	5.45455	6.28099	0.661157	2.14876
Q9NS56	TOPRS	HUMAN E3 ubiquitin-protein ligase Topors OS=Homo sapiens OX=9606 GN=TOPORS PE=1 SV=1	1045	9.56	4.78469	1.72249	6.79426	6.88995	3.15789	4.30622	3.0622	2.87081	6.41148	5.64593	1.05263	4.5933	5.35885	3.34928	11.2919	14.6411	5.45455	4.97608	0.478469	3.15789
P46100	ATRX	HUMAN Transcriptional regulator ATRX OS=Homo sapiens OX=9606 GN=ATRX PE=1 SV=5	2492	6.2	4.05297	1.72552	7.3435	10.4735	2.12681	4.81541	1.76565	4.21348	11.7978	7.0626	2.36758	5.01605	3.61156	4.6549	5.13644	11.1156	5.09631	4.93579	0.601926	2.08668
Q9Y6K1	DNM3A	HUMAN DNA (cytosine-5)-methyltransferase 3A OS=Homo sapiens OX=9606 GN=DNMT3A PE=1 SV=4	912	6.19	7.34649	3.07018	5.15351	9.32018	3.50877	8.77193	1.53509	3.39912	6.57895	5.8114	2.74123	3.17982	7.67544	3.50877	7.12719	6.4693	3.61842	6.4693	2.08333	2.63158
Q9UBC3	DNM3B	HUMAN DNA (cytosine-5)-methyltransferase 3B OS=Homo sapiens OX=9606 GN=DNMT3B PE=1 SV=1	853	8.74	5.86166	2.93083	6.3306	6.44783	3.8687	8.0891	1.64127	3.04807	6.21336	7.7374	1.99297	4.45487	5.39273	3.04807	8.20633	8.7925	5.04103	6.09613	1.7585	3.04807
P26358	DNMT1	HUMAN DNA (cytosine-5)-methyltransferase 1 OS=Homo sapiens OX=9606 GN=DNMT1 PE=1 SV=2	1616	7.99	6.55941	2.53713	6.37376	8.97277	3.58911	6.18812	1.91832	3.83663	8.47772	7.5495	1.91832	3.77475	6.80693	3.83663	7.2401	6.68317	4.70297	5.07426	0.928218	3.03218
Q06787	FMR1	HUMAN Synaptic functional regulator FMR1 OS=Homo sapiens OX=9606 GN=FMR1 PE=1 SV=1	632	7	5.6962	0.949367	6.48734	8.70253	3.16456	7.59494	2.53165	4.43038	6.64557	6.01266	1.58228	5.85443	5.06329	4.43038	8.38608	7.12025	4.58861	7.75316	0.791139	2.21519
O14672	ADA10	HUMAN Disintegrin and metalloproteinase domain-containing protein 10 OS=Homo sapiens OX=9606 GN=ADAM10 PE=1 SV=1	748	8.04	4.94652	4.81283	5.74866	5.88235	4.41176	8.15508	3.87701	5.34759	6.5508	6.14973	2.13904	4.67914	5.34759	4.54545	5.74866	7.48663	5.08021	4.54545	0.802139	3.74332
Q96C19	EFHD2	HUMAN EF-hand domain family member D2 isoform CRA	240	5.15	11.6667	0.833333	5.41667	12.9167	5.83333	7.5	0.416667	3.33333	9.58333	9.58333	3.75	2.08333	2.91667	5.41667	5.83333	6.66667	2.5	2.91667	0	0.833333
Q07955	SRSF1	HUMAN Serine/arginine-rich splicing factor 1 OS=Homo sapiens OX=9606 GN=SRSF1 PE=1 SV=2	248	10.37	4.03226	0.806452	8.06452	4.43548	2.82258	14.1129	1.20968	2.82258	3.22581	2.41935	1.20968	2.82258	6.85484	0.403226	17.3387	11.2903	2.82258	6.85484	0.403226	6.04839
P26368	U2AF2	HUMAN Splicing factor U2AF 65 kDa subunit OS=Homo sapiens OX=9606 GN=U2AF2 PE=1 SV=4	475	9.19	5.68421	1.26316	6.31579	5.89474	4.21053	7.15789	1.89474	3.57895	5.89474	7.36842	3.36842	4	6.94737	5.47368	8.42105	6.31579	5.05263	8.21053	0.421053	2.52632
Q8NC60	NOA1	HUMAN Nitric oxide-associated protein 1 OS=Homo sapiens OX=9606 GN=NOA1 PE=1 SV=2	698	8.87	6.87679	1.43266	5.15759	6.73352	3.15186	7.16332	2.29226	3.29513	5.15759	12.1777	1.57593	3.29513	7.73639	5.58739	8.02292	5.30086	4.72779	6.44699	1.14613	2.72206
P52597	HNRPF	HUMAN Heterogeneous nuclear ribonucleoprotein F OS=Homo sapiens OX=9606 GN=HNRNPF PE=1 SV=3	415	5.37	6.26506	1.44578	5.3012	7.95181	4.81928	12.2892	3.13253	3.61446	3.85542	5.78313	3.37349	2.6506	4.09639	3.61446	5.78313	8.91566	4.57831	6.74699	0.481928	5.3012
Q99848	EBNA1BP2	HUMAN EBNA1 binding protein 2 OS=Homo sapiens OX=9606 GN=EBNA1BP2 PE=1 SV=1	306	10.1	7.84314	0.326797	6.20915	6.53595	3.26797	7.18954	1.30719	0.980392	14.3791	8.16993	2.94118	2.94118	5.22876	7.84314	8.16993	5.55556	3.59477	4.90196	0.653595	1.96078
P51991	ROA3	HUMAN Heterogeneous nuclear ribonucleoprotein A3 OS=Homo sapiens OX=9606 GN=HNRNPA3 PE=1 SV=2	378	9.1	2.1164	1.0582	5.29101	5.82011	5.02646	27.2487	1.85185	1.85185	5.55556	2.1164	1.85185	4.49735	3.96825	3.1746	7.67196	6.61376	3.1746	5.02646	0.26455	5.82011
P23246	SFPQ	HUMAN Splicing factor	707	9.45	5.65771	0.282885	3.11174	8.20368	2.9703	15.1344	2.54597	1.69731	4.66761	4.52617	3.9604	1.9802	16.2659	6.93069	8.48656	5.23338	3.25318	2.9703	0.141443	1.9802
Q15393	SF3B3	HUMAN Splicing factor 3B subunit 3 OS=Homo sapiens OX=9606 GN=SF3B3 PE=1 SV=4	1217	5.13	6.49137	1.56122	5.50534	7.64174	4.68365	7.14873	2.1364	5.50534	4.2728	10.0247	2.1364	4.60148	5.01233	3.94412	5.25883	6.08053	5.83402	8.38127	0.657354	3.12243
Q15717	ELAV1	HUMAN ELAV-like protein 1 OS=Homo sapiens OX=9606 GN=ELAVL1 PE=1 SV=2	326	9.23	7.05521	0.920245	4.90798	4.60123	5.52147	8.89571	2.45399	5.82822	5.52147	6.74847	3.06748	7.05521	3.68098	3.68098	6.13497	8.58896	4.90798	6.74847	0.613497	3.06748
Q12906	ILF3	HUMAN Interleukin enhancer-binding factor 3 OS=Homo sapiens OX=9606 GN=ILF3 PE=1 SV=3	894	8.86	7.94183	0.782998	4.36242	6.04027	1.566	13.311	2.57271	2.34899	7.27069	6.71141	2.68456	4.58613	7.27069	5.03356	4.36242	8.94855	3.57942	5.59284	0.447427	4.58613
Q15233	NONO	HUMAN Non-POU domain-containing octamer-binding protein OS=Homo sapiens OX=9606 GN=NONO PE=1 SV=4	471	9.01	7.21868	0.424628	3.18471	11.2527	4.67091	7.21868	2.9724	3.18471	5.73248	6.58174	4.88323	3.60934	7.85563	8.9172	9.76645	2.76008	4.4586	4.03397	0.212314	1.06157
O43390	HNRPR	HUMAN Heterogeneous nuclear ribonucleoprotein R OS=Homo sapiens OX=9606 GN=HNRNPR PE=1 SV=1	633	8.23	6.31912	0.789889	6.16114	8.05687	2.8436	12.1643	1.4218	3.00158	6.95103	5.6872	1.57978	3.79147	6.63507	5.52923	7.74092	4.42338	3.47551	6.31912	0.789889	6.31912
Q15554	TERF2	TERF2_HUMAN Telomeric repeat-binding factor 2 OS=Homo sapiens OX=9606 GN=TERF2 PE=1 SV=3	542	9.38	10.1476	0.553506	4.05904	9.40959	2.58303	7.74908	1.10701	3.13653	8.30258	7.93358	2.76753	4.05904	6.64207	3.87454	7.56458	7.93358	4.98155	4.79705	1.29151	1.10701
P14866	HNRPL	HNRPL_HUMAN Heterogeneous nuclear ribonucleoprotein L OS=Homo sapiens OX=9606 GN=HNRNPL PE=1 SV=2	589	8.46	6.79117	1.86757	5.09338	5.09338	3.56537	12.0543	3.05603	3.05603	4.9236	5.94228	2.37691	5.60272	8.31919	4.41426	6.11205	7.30051	2.88625	6.45161	0.339559	4.75382
Q15424	SAFB1	SAFB1_HUMAN Scaffold attachment factor B1 OS=Homo sapiens OX=9606 GN=SAFB PE=1 SV=4	915	5.32	6.22951	0.874317	9.07104	12.6776	1.74863	8.63388	2.51366	2.18579	6.66667	5.35519	2.29508	2.40437	4.48087	3.27869	11.0383	11.2568	3.49727	3.93443	0.765027	1.0929
Q9NZI8	IF2B1	IF2B1_HUMAN Insulin-like growth factor 2 mRNA-binding protein 1 OS=Homo sapiens OX=9606 GN=IGF2BP1 PE=1 SV=2	577	9.26	9.35875	1.03986	2.94627	7.79896	2.42634	6.93241	2.42634	7.45234	8.14558	6.06586	1.90641	4.33276	5.71924	7.62565	5.026	6.23917	4.67938	7.45234	0.34662	2.07972
Q14151	SAFB2	SAFB2_HUMAN Scaffold attachment factor B2 OS=Homo sapiens OX=9606 GN=SAFB2 PE=1 SV=1	953	5.84	6.19098	0.944386	7.24029	13.4313	1.88877	9.12907	3.04302	2.3085	7.45016	6.19098	2.09864	1.67891	5.56139	3.98741	10.808	8.28961	3.56768	4.3022	0.629591	1.25918
O43143	DHX15	DHX15_HUMAN Pre-mRNA-splicing factor ATP-dependent RNA helicase DHX15 OS=Homo sapiens OX=9606 GN=DHX15 PE=1 SV=2	795	7.12	6.66667	1.76101	7.04403	6.66667	3.01887	4.77987	3.14465	5.40881	5.91195	9.30818	3.01887	3.14465	5.40881	4.5283	7.67296	5.78616	6.03774	6.16352	0.628931	3.89937
Q12905	ILF2	ILF2_HUMAN Interleukin enhancer-binding factor 2 OS=Homo sapiens OX=9606 GN=ILF2 PE=1 SV=2	390	5.18	6.92308	1.02564	4.10256	9.48718	3.84615	7.69231	1.79487	5.64103	4.35897	10.5128	2.05128	3.84615	6.66667	3.84615	5.89744	5.89744	6.41026	7.4359	0.769231	1.79487
Q7L2E3	DHX30	DHX30_HUMAN Putative ATP-dependent RNA helicase DHX30 OS=Homo sapiens OX=9606 GN=DHX30 PE=1 SV=1	1194	8.99	6.61642	1.59129	4.94137	6.95142	2.84757	6.1139	2.93132	4.69012	5.36013	12.8141	1.50754	3.01508	6.19765	4.1876	8.0402	7.28643	4.69012	7.20268	1.17253	1.84255
P61978	HNRPK	HNRPK_HUMAN Heterogeneous nuclear ribonucleoprotein K OS=Homo sapiens OX=9606 GN=HNRNPK PE=1 SV=1	463	5.39	4.53564	1.07991	7.12743	7.12743	2.80778	12.095	0.863931	7.5594	4.75162	6.2635	2.59179	2.59179	8.85529	4.53564	7.77538	6.91145	5.18359	3.02376	0.647948	3.67171
Q9NR30	DDX21	DDX21_HUMAN Nucleolar RNA helicase 2 OS=Homo sapiens OX=9606 GN=DDX21 PE=1 SV=5	783	9.32	6.3857	1.14943	4.34227	9.57854	3.7037	7.91826	2.04342	5.87484	11.622	6.00255	1.53257	2.93742	4.85313	5.61941	5.4917	7.66284	5.10856	6.00255	0.63857	1.53257
Q13148	TADBP	TADBP_HUMAN TAR DNA-binding protein 43 OS=Homo sapiens OX=9606 GN=TARDBP PE=1 SV=1	414	5.85	6.28019	1.44928	5.31401	5.31401	5.31401	13.285	1.20773	3.38164	4.83092	5.07246	4.34783	6.76329	3.86473	5.7971	4.83092	9.90338	3.62319	6.03865	1.44928	1.93237
			lenght	pI	A	C	D	E	F	G	H	I	K	L	M	N	P	Q	R	S	T	V	W	Y
		Mean	675.792	7.66039	6.78814	2.0161	5.39107	7.43681	3.52897	8.58277	2.26258	3.70298	6.55345	7.64118	2.21691	3.75463	6.48751	4.75405	6.79793	8.18028	4.71707	5.6027	0.823439	2.76143
		Median	589	8.2	6.55941	1.5873	5.26316	7.23684	3.50877	7.21868	2.42634	3.40136	6.15385	7.5495	2.09864	3.57143	5.78231	4.48359	6.66667	7.5188	4.72779	5.59284	0.680272	2.52632
		Expected	545.2	6.81	7.01	2.3	4.73	7.09	3.65	6.58	2.63	4.33	5.72	9.97	2.13	3.58	6.31	4.77	5.64	8.33	5.36	5.96	1.22	2.66
		Relative enrichment [%]	8.03375	20.4112	-3.16487	-12.3433	13.9762	4.89148	-3.31578	30.4372	-13.9703	-14.4808	14.5708	-23.3583	4.0803	4.8779	2.81309	-0.334409	20.5307	-1.79734	-11.995	-5.99501	-32.505	3.81319
