# Supplementary material for: The Amino Acid Composition of Quadruplex Binding Proteins Reveals a Shared Motif and Predicts New Potential Quadruplex Interactors
Source: Molecules. 2018 Sep 13;23(9):2341. doi: 10.3390/molecules23092341 (PMC6225207; doi:10.3390/molecules23092341)
Supplement: Supplementary file 1 [file molecules-23-02341-s001.zip › molecules-355581-supplementary/Supplementary material 4.xlsx]

## Sheet: 77 quadruplex binding proteins
Supplementary material 4: Amino acid composition (2-mers) of 77 human quadruplex binding proteins (Sheet 1), 291 nucleicacid binding proteins (Sheet 2) and comparison of the mean values for individual 2-mers
	AA	RA	NA	DA	CA	EA	QA	GA	HA	IA	LA	KA	MA	FA	PA	SA	TA	WA	YA	VA	AR	RR	NR	DR	CR	ER	QR	GR	HR	IR	LR	KR	MR	FR	PR	SR	TR	WR	YR	VR	AN	RN	NN	DN	CN	EN	QN	GN	HN
sp|P62633|CNBP_HUMAN	0	0	0	0.01	0	0.01	0	0	0.01	0.01	0.02	0	0	0	0	0	0.01	0.01	0	0.01	0.02	0	0	0.01	0	0.01	0	0.03	0	0	0	0.01	0.01	0	0	0.01	0	0	0.02	0	0	0	0	0	0	0	0	0	0
sp|P01344|IGF2_HUMAN	0.01	0.01	0	0	0.01	0.01	0	0.01	0	0.01	0.02	0	0.01	0.01	0.02	0	0	0	0	0	0.01	0.02	0.01	0.01	0	0.01	0.01	0	0.01	0	0.01	0.01	0	0.01	0.01	0.02	0	0	0.01	0	0	0	0	0.01	0	0	0	0	0
sp|P56270|MAZ_HUMAN	0.1	0	0	0	0.01	0.01	0	0.02	0	0	0	0	0	0	0.01	0.01	0.01	0	0	0.01	0	0	0	0	0	0	0	0	0	0	0	0	0	0	0	0.01	0	0	0	0.01	0	0	0	0	0	0	0	0	0
sp|P09651|ROA1_HUMAN	0	0	0	0	0	0	0	0	0	0	0	0	0	0.01	0	0	0	0	0	0	0	0	0	0	0	0	0.01	0.02	0	0	0.01	0.01	0	0	0	0.01	0	0	0	0	0	0	0.01	0	0	0	0	0.02	0
sp|P19338|NUCL_HUMAN	0.02	0	0	0.01	0	0.01	0	0	0	0	0	0.02	0	0	0.01	0.01	0	0	0	0.01	0	0	0	0	0	0	0	0.02	0	0	0	0	0	0	0	0	0	0	0	0	0	0	0	0	0	0	0	0	0
sp|P06748|NPM_HUMAN	0	0	0	0	0	0.02	0	0.01	0	0	0.01	0.01	0	0	0	0	0	0	0	0	0	0	0	0	0	0	0	0	0	0	0.01	0	0	0	0	0	0	0	0	0	0	0	0	0	0	0	0.01	0	0
sp|P35637|FUS_HUMAN	0	0	0	0	0	0	0	0	0	0	0	0	0	0	0	0	0	0	0	0	0	0.01	0	0.02	0	0	0	0.02	0	0	0	0	0	0	0	0	0	0	0	0	0	0	0	0	0	0	0	0.01	0
sp|Q9NUX5|POTE1_HUMAN	0	0	0	0	0	0.01	0	0	0	0	0	0	0	0	0	0	0	0	0	0.01	0	0	0	0	0	0	0	0	0	0	0.01	0	0	0	0	0	0	0	0	0	0	0	0	0	0	0	0	0	0
sp|P54132|BLM_HUMAN	0	0	0	0	0	0	0	0	0	0	0	0	0	0	0	0.01	0.01	0	0	0	0	0	0	0	0	0.01	0	0	0	0	0	0	0	0	0	0	0	0	0	0	0	0	0	0	0	0	0	0	0
sp|Q9BX63|FANCJ_HUMAN	0	0	0	0	0	0.01	0	0	0	0	0.01	0.01	0	0	0	0.01	0	0	0	0	0	0	0	0	0	0	0	0	0	0	0	0	0	0	0	0.01	0	0	0	0	0	0	0	0	0	0	0	0	0
sp|Q9H2U1|DHX36_HUMAN	0	0	0	0	0	0	0	0	0	0.01	0	0	0	0	0	0.01	0	0	0	0	0	0.01	0	0	0	0.01	0	0.01	0	0.01	0.01	0	0	0	0	0	0	0	0	0	0	0	0	0	0	0	0	0	0
sp|P15692|VEGFA_HUMAN	0	0	0	0	0	0	0	0	0	0	0	0	0	0	0	0	0	0	0	0	0.01	0.01	0	0	0.01	0.01	0	0	0	0	0	0.01	0.01	0	0	0.01	0	0	0	0	0	0	0	0	0	0	0	0	0
sp|P08047|SP1_HUMAN	0.01	0	0	0	0	0	0.02	0.01	0	0.01	0.01	0	0	0	0	0.01	0.01	0	0	0.01	0	0	0	0	0	0	0	0	0	0	0	0	0	0	0	0	0	0	0	0	0.01	0	0	0	0	0	0.01	0.01	0
sp|P38398|BRCA1_HUMAN	0	0	0	0	0	0	0	0	0	0	0	0.01	0	0	0	0.01	0	0	0	0	0	0	0	0	0	0.01	0	0	0	0	0	0	0	0	0	0	0	0	0	0	0	0	0	0	0	0.01	0	0	0
sp|P11387|TOP1_HUMAN	0	0.01	0	0.01	0	0	0	0	0	0	0	0.01	0	0	0	0	0.01	0	0	0.01	0	0	0	0.01	0	0	0.01	0	0	0	0	0.01	0	0.01	0	0	0	0	0	0	0	0	0	0	0	0.01	0	0	0
sp|P09874|PARP1_HUMAN	0.01	0	0	0	0	0.01	0	0	0	0	0	0.01	0	0	0	0.01	0	0	0	0.01	0	0	0.01	0	0	0	0	0	0	0	0	0	0	0	0	0	0	0	0	0	0	0	0	0	0	0	0	0	0
sp|P04637|P53_HUMAN	0.01	0.01	0	0	0	0.01	0.01	0	0	0	0.01	0	0	0	0.02	0	0	0	0	0	0	0.01	0	0.01	0	0.01	0	0.01	0	0.01	0.01	0	0	0.01	0	0.01	0	0	0	0.01	0	0.01	0.01	0	0	0.01	0	0.01	0
sp|Q16666|IF16_HUMAN	0	0	0	0	0	0	0	0	0	0	0	0	0	0	0.01	0	0	0	0	0.01	0	0	0	0	0	0	0	0	0	0	0	0	0	0.01	0	0	0	0	0	0	0	0.01	0	0	0	0	0	0	0
sp|O94761|RECQ4_HUMAN	0.01	0.01	0	0	0	0.01	0.02	0.01	0	0	0.01	0	0	0	0.01	0	0	0	0	0.01	0.01	0.01	0	0	0	0.01	0.01	0.01	0	0	0.01	0	0	0	0.01	0	0	0	0	0.01	0	0	0	0	0	0	0	0	0
sp|Q07864|DPOE1_HUMAN	0.01	0	0	0	0	0.01	0.01	0.01	0	0	0.01	0	0	0	0.01	0.01	0	0	0	0	0	0.01	0	0	0	0	0.01	0	0	0	0.01	0.01	0	0	0	0	0	0	0	0	0	0	0	0	0	0	0	0	0
sp|Q9Y253|POLH_HUMAN	0	0	0	0	0	0.01	0	0	0	0	0.01	0.01	0	0	0	0.01	0.01	0	0	0	0	0	0	0	0	0.01	0	0	0	0	0	0	0	0	0	0	0	0	0	0	0	0	0	0	0	0	0	0	0
sp|P55265|DSRAD_HUMAN	0.01	0	0	0	0	0.01	0	0	0	0	0	0.01	0	0	0	0	0	0	0	0	0	0	0	0	0	0	0	0	0	0	0.01	0	0	0	0.01	0	0	0	0	0	0	0	0	0	0	0	0	0	0
sp|Q16236|NF2L2_HUMAN	0	0	0	0	0	0	0	0	0	0	0	0	0	0	0	0.01	0	0	0	0.01	0	0	0	0	0	0	0	0	0	0	0	0	0	0	0	0	0	0	0	0	0	0	0	0	0	0.01	0	0	0
sp|P19447|ERCC3_HUMAN	0.01	0.01	0	0	0	0.01	0	0	0	0	0.01	0	0	0	0	0	0.01	0	0	0.01	0	0.01	0	0	0	0	0	0	0	0	0.01	0.01	0	0.01	0	0.01	0	0	0	0	0	0	0	0	0	0	0	0	0
sp|P18074|ERCC2_HUMAN	0	0.01	0	0.01	0	0.01	0	0	0	0.01	0.01	0	0	0	0	0	0	0	0	0.01	0.01	0.01	0	0	0	0	0.01	0.01	0	0.01	0.01	0.01	0	0	0	0	0	0	0	0	0.01	0	0	0	0	0	0	0	0
sp|P54274|TERF1_HUMAN	0.01	0.01	0	0.01	0	0.01	0	0	0	0	0	0	0	0	0	0.01	0	0	0	0	0	0.01	0	0	0	0.01	0	0	0	0	0.01	0	0	0	0	0	0.01	0	0	0	0	0	0	0	0	0	0	0.01	0
sp|Q9BSI4|TINF2_HUMAN	0.01	0.01	0	0	0	0	0	0	0	0	0.02	0.01	0	0	0	0	0	0	0	0	0	0	0	0	0	0	0	0.01	0	0	0.01	0	0	0	0	0	0	0	0	0.01	0	0	0	0	0	0.01	0	0	0
sp|Q96AP0|ACD_HUMAN	0.01	0.01	0	0.01	0	0.01	0.01	0.01	0	0	0	0	0	0	0.02	0	0	0.01	0	0.01	0	0	0	0	0	0	0	0.01	0	0	0.01	0	0	0	0.02	0.01	0.01	0	0	0.01	0	0	0	0	0	0	0	0	0
sp|Q9UBP0|SPAST_HUMAN	0.01	0.01	0	0	0	0	0.01	0.01	0	0	0.01	0	0	0	0.01	0.01	0	0	0	0	0.01	0.01	0	0	0	0	0	0	0	0	0.01	0.01	0	0	0	0	0	0	0	0	0	0.01	0	0	0	0	0	0	0
sp|P49913|CAMP_HUMAN	0	0.01	0	0.01	0	0.01	0.01	0	0	0.01	0.01	0	0	0.01	0	0	0	0	0	0	0.01	0	0	0	0	0	0.02	0.01	0	0	0.01	0.02	0	0.01	0.02	0	0	0	0.01	0	0.01	0.01	0	0.01	0	0	0	0	0
sp|P22626|ROA2_HUMAN	0.01	0	0	0	0	0	0	0	0	0	0	0	0.01	0	0	0	0	0	0	0	0.01	0	0	0	0	0	0	0.01	0	0	0.01	0.01	0	0.01	0	0.02	0	0	0	0	0	0.01	0	0	0	0	0	0.03	0
sp|P15927|RFA2_HUMAN	0	0.01	0	0	0	0	0.01	0	0	0	0	0.01	0	0	0.01	0.01	0	0	0	0.01	0	0	0	0	0	0	0	0	0	0	0	0	0	0	0	0	0	0	0	0	0.01	0	0	0	0	0	0.01	0.01	0
sp|P27694|RFA1_HUMAN	0.01	0	0	0	0	0	0	0	0	0.01	0	0	0	0	0	0	0	0	0	0	0	0	0	0	0	0	0	0	0	0.01	0	0	0	0	0	0.01	0	0	0.01	0	0	0	0	0	0	0.01	0.01	0	0
sp|P22392|NDKB_HUMAN	0	0.01	0	0	0.01	0	0	0	0	0.01	0	0	0.01	0	0.01	0.01	0	0	0	0.01	0	0	0	0.01	0	0.01	0.01	0.01	0	0.01	0.01	0.01	0	0.01	0	0	0	0	0	0	0.01	0.01	0	0	0	0	0	0	0
sp|P15172|MYOD1_HUMAN	0.03	0	0.01	0.01	0	0.01	0.01	0.02	0	0	0	0.01	0	0	0.02	0	0	0	0	0	0.01	0.02	0	0	0	0.01	0	0.01	0	0	0.01	0.01	0	0	0.01	0	0	0	0	0	0	0.01	0	0	0	0	0	0	0
sp|P13349|MYF5_HUMAN	0.01	0	0	0	0	0	0.01	0.01	0	0	0	0.01	0	0	0	0	0	0	0	0.01	0	0.01	0	0.01	0	0	0	0	0	0	0.01	0.01	0	0	0	0.01	0	0	0	0	0	0	0	0	0	0	0	0	0
sp|P23409|MYF6_HUMAN	0	0	0	0	0	0.01	0	0.01	0	0	0	0	0	0	0	0.01	0	0	0	0.01	0	0.02	0	0	0	0.01	0	0	0	0	0.02	0.01	0	0	0	0	0	0	0	0	0	0	0	0	0	0.01	0	0	0
sp|P15173|MYOG_HUMAN	0	0	0	0	0	0.01	0	0	0	0	0	0	0	0	0	0.02	0	0	0	0	0	0.01	0	0	0	0.01	0	0	0	0	0.01	0.01	0	0	0	0	0	0	0	0	0	0	0	0	0	0	0	0	0
sp|O14746|TERT_HUMAN	0.01	0.01	0	0	0	0.01	0	0.01	0.01	0	0	0	0	0	0.01	0	0	0	0	0	0.01	0.02	0	0	0	0.01	0	0	0	0	0.02	0	0	0	0.01	0.01	0	0	0	0.01	0	0	0	0	0	0	0	0	0
sp|P43489|TNR4_HUMAN	0.01	0.01	0	0.01	0.01	0	0.01	0	0	0	0.01	0	0	0	0.01	0	0	0	0	0	0.01	0.01	0	0.01	0.01	0	0	0.01	0	0	0.01	0	0	0	0	0.01	0	0	0	0	0	0	0	0	0	0	0	0	0
sp|P18146|EGR1_HUMAN	0.01	0	0	0	0	0	0	0.01	0	0	0	0.01	0	0.01	0.01	0.01	0.01	0	0	0.01	0	0	0	0	0	0	0	0	0	0	0	0	0	0	0	0.01	0	0	0	0	0	0	0	0	0	0	0	0	0
sp|P67809|YBOX1_HUMAN	0.02	0	0	0	0	0.01	0	0.02	0	0	0	0	0	0	0.02	0.01	0	0	0	0	0	0.05	0	0	0	0	0.01	0.01	0	0	0	0	0	0	0.02	0	0	0	0.02	0.01	0	0.02	0	0	0	0.01	0.01	0	0
sp|Q9NYB0|TE2IP_HUMAN	0.01	0	0.01	0.01	0	0.03	0	0.01	0	0	0.01	0.01	0	0	0.01	0.01	0	0	0	0.01	0.01	0.01	0	0	0	0.01	0.01	0	0	0	0	0.01	0	0	0	0	0.01	0	0	0.01	0	0	0	0	0	0.01	0.01	0	0
sp|Q96FI4|NEIL1_HUMAN	0.01	0.01	0	0	0	0.01	0	0	0	0	0.01	0.01	0	0	0	0.01	0.01	0	0	0	0.01	0.01	0	0.01	0.01	0	0.01	0.02	0	0.01	0.01	0.01	0	0.01	0.01	0.01	0	0	0.01	0	0	0.01	0	0	0	0	0	0	0
sp|Q969S2|NEIL2_HUMAN	0	0.01	0	0.01	0	0.01	0.01	0	0	0	0	0	0	0	0.01	0.01	0	0	0	0	0	0	0	0	0	0	0.01	0.01	0	0	0.01	0	0	0	0	0.01	0	0	0	0	0	0	0	0	0	0	0	0	0
sp|Q8TAT5|NEIL3_HUMAN	0	0	0	0	0	0	0	0	0	0	0	0	0	0	0	0	0	0	0	0	0	0	0	0	0	0	0	0	0	0	0.01	0	0	0	0	0	0	0	0	0	0	0	0	0	0.01	0.01	0.01	0	0
sp|Q9NS56|TOPRS_HUMAN	0	0	0	0	0	0	0	0	0	0	0	0	0	0	0.01	0	0	0	0	0	0	0.01	0	0.01	0	0.01	0	0	0.01	0	0	0.01	0	0	0	0.02	0.01	0	0	0.01	0	0.01	0	0.01	0	0	0	0	0
sp|P46100|ATRX_HUMAN	0	0	0	0	0	0	0	0	0	0	0.01	0.01	0	0	0	0	0	0	0	0	0	0	0	0	0	0	0	0	0	0	0	0.01	0	0	0	0.01	0	0	0	0	0	0	0	0	0	0.01	0	0	0
sp|Q9Y6K1|DNM3A_HUMAN	0.01	0	0	0	0	0.01	0	0.01	0	0	0	0	0	0	0.01	0	0	0	0	0	0.01	0	0	0	0	0.01	0	0.01	0	0	0	0.01	0	0	0	0.01	0	0	0	0	0	0	0	0	0	0	0	0	0
sp|Q9UBC3|DNM3B_HUMAN	0	0	0	0	0	0	0	0	0	0	0	0	0	0	0.01	0	0	0	0	0	0.01	0.01	0	0	0	0	0	0.01	0	0	0	0	0	0	0	0.01	0.01	0	0	0.01	0	0	0.01	0	0	0	0	0	0
sp|P26358|DNMT1_HUMAN	0	0	0	0	0	0.01	0	0	0	0	0.01	0	0	0	0	0	0	0	0	0	0.01	0.01	0	0	0	0	0	0	0	0	0.01	0	0	0	0	0	0	0	0	0	0	0	0	0	0	0	0	0	0
sp|Q06787|FMR1_HUMAN	0	0	0	0	0	0.01	0	0.01	0	0	0.01	0.01	0	0	0	0	0	0	0	0	0	0.01	0	0	0	0.01	0	0.01	0	0	0.01	0	0	0	0	0.01	0	0	0	0.01	0	0.01	0	0	0	0.01	0	0	0
sp|O14672|ADA10_HUMAN	0	0	0	0	0.01	0	0	0	0	0	0	0	0	0	0	0	0	0	0	0	0	0	0	0	0	0	0	0.01	0	0.01	0.01	0.01	0	0	0	0	0	0	0	0	0	0	0	0	0	0	0	0	0
tr|A0A024QZ77|EFHD2_HUMAN	0.04	0	0	0	0	0.01	0.01	0.02	0	0	0.01	0.01	0	0	0	0.01	0	0	0	0	0	0.01	0	0	0	0	0	0	0	0	0	0	0	0.01	0	0.02	0	0	0	0	0	0	0	0	0	0	0	0	0
sp|Q07955|SRSF1_HUMAN	0	0	0	0.01	0	0	0	0.01	0	0	0	0	0	0	0	0	0	0	0.01	0	0	0.01	0.01	0	0	0	0	0.02	0	0.02	0	0	0	0	0.03	0.06	0	0	0.01	0.01	0	0	0	0	0	0	0	0.01	0
sp|P26368|U2AF2_HUMAN	0	0	0	0	0	0	0.01	0	0	0	0	0.01	0	0	0	0.01	0	0	0	0	0	0.02	0.01	0.01	0	0	0	0	0	0	0	0	0	0	0	0.01	0	0	0	0	0	0	0	0	0	0.01	0	0	0
sp|Q8NC60|NOA1_HUMAN	0.01	0.01	0	0.01	0	0	0	0.01	0	0	0	0	0	0	0	0.01	0.01	0	0	0.01	0.01	0.01	0	0	0	0.01	0.01	0.01	0	0	0.01	0	0	0	0	0	0	0	0	0.01	0	0	0	0	0	0	0	0	0
sp|P52597|HNRPF_HUMAN	0.01	0	0	0	0	0.01	0	0.01	0	0	0	0	0	0	0	0.01	0	0	0	0	0	0	0	0.01	0	0	0	0.01	0.01	0	0	0	0	0	0	0	0	0	0	0.01	0	0	0	0	0	0	0	0	0
tr|Q6IB29|EBNA1BP2_HUMAN	0.01	0.01	0	0	0	0	0.01	0	0	0	0.01	0.02	0	0	0	0	0	0	0	0	0	0	0	0	0	0.01	0.01	0	0	0	0.01	0.02	0	0	0	0	0.01	0	0	0	0	0	0	0	0	0	0	0	0
sp|P51991|ROA3_HUMAN	0	0	0	0	0	0	0	0	0	0	0	0	0	0	0	0	0	0	0	0	0	0.02	0	0	0	0	0	0.02	0	0	0.01	0.01	0	0	0	0.01	0	0	0	0	0	0	0	0	0	0	0	0.03	0
sp|P23246|SFPQ_HUMAN	0.01	0	0	0	0	0	0	0.01	0	0	0	0	0	0.01	0.01	0	0	0	0	0	0	0.01	0	0	0	0.01	0.01	0.01	0	0	0.01	0	0.01	0	0.01	0.01	0	0	0	0	0	0	0	0	0	0	0	0	0
sp|Q15393|SF3B3_HUMAN	0.01	0	0	0	0	0.01	0	0	0	0	0.01	0	0	0	0	0	0	0	0	0.01	0	0	0	0	0	0	0	0	0	0.01	0.01	0	0	0	0	0	0	0	0	0	0	0	0	0	0	0	0	0.01	0
sp|Q15717|ELAV1_HUMAN	0.01	0	0	0.01	0	0.01	0	0	0	0	0	0	0.01	0	0	0	0	0	0	0.01	0.01	0	0	0	0	0	0	0.01	0	0.01	0.01	0	0	0	0	0.01	0	0	0	0	0.01	0	0	0	0	0	0.01	0	0
sp|Q12906|ILF3_HUMAN	0.01	0	0	0	0	0.01	0	0.01	0	0	0.01	0	0	0	0	0	0.01	0	0	0.01	0	0	0	0	0	0	0	0.01	0	0	0.01	0	0	0	0	0	0	0	0	0	0	0	0	0	0	0	0	0	0
sp|Q15233|NONO_HUMAN	0.01	0	0	0	0	0.01	0	0.01	0	0	0	0.01	0	0.01	0.01	0	0	0	0	0	0.01	0.02	0	0.01	0	0.01	0	0	0	0	0.01	0	0.01	0	0.01	0	0	0	0	0	0	0	0	0	0	0	0	0	0
sp|O43390|HNRPR_HUMAN	0.01	0	0	0	0	0.01	0	0.01	0	0	0	0.01	0	0	0	0	0	0	0	0	0	0	0.01	0	0	0.01	0.01	0.02	0	0	0	0	0	0	0.01	0.01	0	0	0	0	0	0	0	0	0	0	0	0.01	0
sp|Q15554|TERF2_HUMAN	0.02	0.01	0	0	0	0.01	0.01	0.01	0	0	0	0.01	0.01	0	0.01	0.01	0	0	0	0	0.01	0.01	0	0	0	0	0	0.01	0	0	0.01	0.01	0	0	0.01	0.01	0	0	0	0	0	0	0	0	0	0	0	0	0
sp|P14866|HNRPL_HUMAN	0.01	0.01	0.01	0	0	0	0.01	0.01	0	0	0	0	0	0	0.01	0	0	0	0.01	0	0	0.01	0	0	0	0	0.01	0.01	0	0	0	0.01	0	0	0	0.01	0	0	0	0	0	0	0.01	0	0	0	0	0	0
sp|Q15424|SAFB1_HUMAN	0.01	0.01	0	0.01	0	0.01	0	0.01	0	0	0.01	0	0	0	0	0	0	0	0	0	0.01	0.01	0	0.01	0	0.03	0	0.01	0	0	0.01	0.01	0	0	0	0.01	0	0	0	0	0	0	0	0	0	0	0	0	0
sp|Q9NZI8|IF2B1_HUMAN	0.01	0	0	0	0	0.01	0.01	0.01	0	0	0.01	0.01	0	0	0.01	0.01	0.01	0	0	0	0	0	0	0	0	0	0	0.01	0	0.01	0	0	0	0	0	0.01	0	0	0	0	0	0.01	0	0	0	0.01	0	0	0
sp|Q14151|SAFB2_HUMAN	0	0	0	0	0	0.01	0	0.01	0	0	0.01	0	0	0	0.01	0	0	0	0	0.01	0.01	0.01	0	0.01	0	0.03	0.01	0.01	0.01	0	0.01	0.01	0	0	0	0.01	0	0	0	0	0	0	0	0	0	0	0	0	0
sp|O43143|DHX15_HUMAN	0.01	0.01	0	0	0	0.01	0	0	0	0.01	0	0.01	0	0	0	0.01	0	0	0	0.01	0	0	0	0.02	0	0.01	0.01	0.01	0	0.01	0	0.01	0	0	0.01	0	0	0	0	0.01	0	0	0	0.01	0	0	0	0	0
sp|Q12905|ILF2_HUMAN	0.01	0	0	0.01	0	0.01	0	0	0	0	0.01	0	0	0	0	0.01	0	0	0	0.01	0	0	0	0	0	0	0	0.01	0	0.01	0.01	0	0	0.01	0	0	0	0	0	0.01	0	0	0.01	0	0	0.01	0	0.01	0
sp|Q7L2E3|DHX30_HUMAN	0.01	0.01	0	0	0	0.01	0	0	0	0	0.01	0.01	0	0	0	0	0	0	0	0	0	0.01	0	0	0	0.01	0.01	0.01	0	0	0.01	0	0	0	0	0.01	0	0	0	0.01	0	0	0	0	0	0	0	0	0
sp|P61978|HNRPK_HUMAN	0	0	0.01	0	0	0	0	0.01	0	0	0	0	0	0	0	0.01	0	0	0	0	0	0.01	0	0.02	0	0	0	0.02	0	0	0.01	0	0	0	0	0.01	0	0	0	0	0	0	0	0	0	0	0	0	0
sp|Q9NR30|DDX21_HUMAN	0.01	0	0	0.01	0	0	0	0	0	0	0.01	0.01	0	0	0	0.01	0.01	0	0	0.01	0	0	0	0	0	0	0.01	0.01	0	0	0	0	0	0.01	0	0	0	0	0	0	0	0	0	0	0	0	0.01	0	0
sp|Q13148|TADBP_HUMAN	0.01	0	0	0	0	0	0	0.01	0	0	0	0	0	0	0	0	0	0	0	0	0	0	0	0	0	0	0	0.01	0	0	0.01	0	0	0	0	0	0	0	0	0	0	0	0.01	0	0	0	0	0.02	0
mean	0.00792208	0.00311688	0.000519481	0.00220779	0.000649351	0.00597403	0.0025974	0.00467532	0.00025974	0.00116883	0.00428571	0.00376623	0.000649351	0.000779221	0.00415584	0.00428571	0.00168831	0.00025974	0.00025974	0.00350649	0.00298701	0.00623377	0.000649351	0.0025974	0.00038961	0.00415584	0.00285714	0.00662338	0.000519481	0.00181818	0.0061039	0.00402597	0.000519481	0.00155844	0.0025974	0.00584416	0.000779221	0	0.00116883	0.00220779	0.000779221	0.00168831	0.000779221	0.000519481	0.00012987	0.00194805	0.00116883	0.00246753	0
median	0.01	0	0	0	0	0.01	0	0	0	0	0	0	0	0	0	0	0	0	0	0	0	0	0	0	0	0	0	0.01	0	0	0.01	0	0	0	0	0	0	0	0	0	0	0	0	0	0	0	0	0	0
[truncated: 351 more columns]

## Sheet: 291 nucl. acid binding proteins
	AA	RA	NA	DA	CA	EA	QA	GA	HA	IA	LA	KA	MA	FA	PA	SA	TA	WA	YA	VA	AR	RR	NR	DR	CR	ER	QR	GR	HR	IR	LR	KR	MR	FR	PR	SR	TR	WR	YR	VR	AN	RN	NN	DN	CN	EN	QN	GN	HN
sp|Q9P2D1|CHD7_HUMAN	0.01	0	0	0.01	0	0.01	0	0	0	0	0	0.01	0	0	0	0	0	0	0	0	0	0.01	0	0	0	0.01	0	0	0	0	0	0.01	0	0	0	0.01	0	0	0	0	0	0	0	0	0	0	0	0	0
sp|P40692|MLH1_HUMAN	0.01	0	0.01	0	0	0	0	0	0	0	0.01	0.01	0	0	0.01	0	0	0	0	0.01	0	0.01	0	0	0	0	0	0	0	0.01	0.01	0	0	0	0	0.01	0	0	0	0	0.01	0	0	0	0	0	0	0.01	0
sp|P43246|MSH2_HUMAN	0.01	0	0	0	0	0	0	0	0	0	0.01	0.01	0	0	0	0.01	0.01	0	0	0	0	0	0	0	0	0	0.01	0	0	0	0.01	0	0	0	0	0	0	0	0	0.01	0	0	0	0	0	0	0	0	0
sp|P27695|APEX1_HUMAN	0.01	0	0.01	0	0	0.01	0	0	0	0	0.01	0	0	0	0.01	0	0.01	0	0	0.01	0	0	0	0	0	0	0	0.01	0	0	0.01	0	0	0.01	0	0.01	0	0	0	0	0	0	0	0	0	0	0	0	0
sp|Q99828|CIB1_HUMAN	0	0.01	0	0	0	0	0	0	0	0	0.01	0.01	0	0.01	0.01	0.01	0.01	0	0.01	0	0	0.01	0.01	0.01	0.01	0.01	0.01	0	0.01	0	0.01	0	0	0.01	0	0.02	0.01	0	0	0	0.01	0	0	0.01	0	0	0	0	0
sp|P19838|NFKB1_HUMAN	0.01	0	0.01	0	0	0.01	0	0.01	0	0	0.01	0	0	0	0	0	0.01	0	0	0	0	0	0	0	0	0	0	0	0	0	0	0	0	0	0	0	0	0	0	0	0	0	0	0	0	0	0	0	0
sp|P78527|PRKDC_HUMAN	0.01	0	0	0	0	0	0	0	0	0	0.01	0	0	0	0	0	0	0	0	0	0	0	0	0	0	0	0	0	0	0	0.01	0	0	0	0	0	0	0	0	0	0	0	0	0	0	0	0	0	0
sp|P21580|TNAP3_HUMAN	0.01	0.01	0	0	0	0.01	0.01	0	0.01	0	0	0.01	0.01	0	0.01	0	0.01	0	0	0	0.01	0.01	0	0	0.01	0	0.01	0	0	0	0.01	0	0	0	0	0.01	0.01	0	0	0	0	0	0	0	0	0.01	0.01	0	0
sp|Q16531|DDB1_HUMAN	0	0	0	0	0	0	0	0	0	0.01	0	0	0	0	0	0.01	0.01	0	0	0.01	0	0	0	0	0	0	0	0	0	0	0.01	0	0	0	0	0	0	0	0	0	0	0	0	0	0	0	0	0	0
sp|P35638|DDIT3_HUMAN	0.01	0.01	0	0	0	0.01	0.01	0	0	0	0.02	0	0.01	0	0.02	0	0	0	0	0.01	0.01	0.01	0	0.01	0	0.02	0.01	0.01	0	0	0	0.01	0	0	0	0	0.02	0	0	0	0	0	0	0	0	0.02	0	0.01	0
sp|Q14191|WRN_HUMAN	0	0	0	0	0	0	0	0	0	0	0	0.01	0	0	0	0	0	0	0	0	0	0.01	0	0	0	0	0	0	0	0	0	0	0	0	0	0	0	0	0	0	0	0	0	0	0	0.01	0	0	0
sp|P15976|GATA1_HUMAN	0.02	0	0.01	0	0	0	0	0	0	0	0	0	0	0	0.01	0	0.01	0	0	0.01	0	0	0.01	0	0	0	0	0	0	0	0	0.01	0	0	0	0	0	0	0	0	0	0	0	0	0	0	0	0	0
sp|P18074|ERCC2_HUMAN	0	0.01	0	0.01	0	0.01	0	0	0	0.01	0.01	0	0	0	0	0	0	0	0	0.01	0.01	0.01	0	0	0	0	0.01	0.01	0	0.01	0.01	0.01	0	0	0	0	0	0	0	0	0.01	0	0	0	0	0	0	0	0
sp|Q13422|IKZF1_HUMAN	0	0.01	0	0.01	0	0	0	0	0	0	0	0	0	0	0	0.01	0	0	0	0	0	0	0	0.01	0	0.01	0	0	0.01	0	0.01	0	0	0	0	0	0	0	0	0	0	0	0	0	0.01	0.01	0	0	0
sp|P52701|MSH6_HUMAN	0	0.01	0	0.01	0	0	0	0	0	0	0.01	0.01	0	0	0	0.01	0	0	0	0	0.01	0.01	0	0	0	0	0	0	0	0	0	0.01	0	0	0	0.01	0	0	0	0	0	0	0	0	0	0	0	0	0
sp|Q06609|RAD51_HUMAN	0.01	0	0.01	0	0	0.02	0	0	0	0	0.01	0.01	0	0.01	0	0.01	0.01	0	0.01	0.01	0.01	0	0	0	0	0.01	0	0.01	0	0	0.01	0	0	0.01	0	0.01	0.01	0	0	0	0.01	0	0	0	0	0	0	0	0
sp|P18848|ATF4_HUMAN	0.01	0.01	0	0.01	0	0.01	0	0	0	0	0.01	0.01	0	0	0	0	0.01	0	0	0.01	0.01	0	0	0	0	0	0	0	0	0	0	0.01	0	0	0	0	0.01	0	0	0	0	0	0	0	0	0	0	0	0
sp|P13010|XRCC5_HUMAN	0.01	0	0	0	0	0.01	0	0	0	0	0	0	0	0	0	0	0.01	0	0	0	0	0	0	0	0	0	0.01	0	0	0	0	0	0	0.01	0	0	0	0	0	0	0	0	0	0	0	0	0	0	0
sp|P12956|XRCC6_HUMAN	0	0.01	0	0	0	0.01	0	0	0	0	0	0.01	0	0	0	0	0	0	0	0	0	0	0	0	0	0	0	0	0	0	0.01	0.02	0	0	0	0	0	0	0	0	0	0	0	0	0	0	0	0	0
sp|P26358|DNMT1_HUMAN	0	0	0	0	0	0.01	0	0	0	0	0.01	0	0	0	0	0	0	0	0	0	0.01	0.01	0	0	0	0	0	0	0	0	0.01	0	0	0	0	0	0	0	0	0	0	0	0	0	0	0	0	0	0
sp|Q15554|TERF2_HUMAN	0.02	0.01	0	0	0	0.01	0.01	0.01	0	0	0	0.01	0.01	0	0.01	0.01	0	0	0	0	0.01	0.01	0	0	0	0	0	0.01	0	0	0.01	0.01	0	0	0.01	0.01	0	0	0	0	0	0	0	0	0	0	0	0	0
sp|P27694|RFA1_HUMAN	0.01	0	0	0	0	0	0	0	0	0.01	0	0	0	0	0	0	0	0	0	0	0	0	0	0	0	0	0	0	0	0.01	0	0	0	0	0	0.01	0	0	0.01	0	0	0	0	0	0	0.01	0.01	0	0
sp|P11388|TOP2A_HUMAN	0	0	0	0	0	0.01	0	0	0	0	0.01	0	0	0	0	0	0	0	0	0	0	0	0	0	0	0	0	0	0	0	0.01	0.01	0	0	0	0	0	0	0	0	0	0	0	0	0	0.01	0	0	0
sp|Q99708|COM1_HUMAN	0	0	0	0	0	0	0	0	0	0	0	0	0	0	0	0	0	0	0	0	0	0	0	0.01	0	0.01	0	0	0	0	0.01	0	0	0	0	0	0	0	0	0	0	0	0	0	0	0.01	0	0	0
sp|P54098|DPOG1_HUMAN	0.01	0.01	0	0	0	0.01	0	0.01	0	0	0.01	0	0	0	0.01	0.01	0.01	0	0	0	0	0.01	0	0	0	0.01	0.01	0	0	0	0	0	0	0	0	0.01	0	0	0	0	0	0	0	0	0	0	0	0	0
sp|Q13686|ALKB1_HUMAN	0.02	0.01	0	0	0	0.01	0	0	0.01	0	0.01	0	0	0	0	0.01	0.01	0	0	0.01	0.01	0	0	0	0	0	0	0	0	0	0.01	0.01	0	0.01	0.01	0.01	0	0	0.01	0	0	0	0	0	0	0	0.01	0	0
sp|P29372|3MG_HUMAN	0.02	0.01	0	0.01	0	0.01	0.01	0	0	0	0.01	0	0	0	0.02	0	0	0	0	0.01	0.01	0.01	0	0.01	0	0.01	0.01	0.01	0	0	0.02	0	0	0	0.01	0.01	0	0	0	0.01	0	0	0	0	0	0	0	0	0
sp|Q96AK3|ABC3D_HUMAN	0	0	0	0	0	0	0	0.01	0.01	0	0.01	0.01	0	0	0	0.01	0	0	0	0	0.01	0.01	0.01	0	0	0.01	0	0.01	0.01	0	0.01	0.01	0	0.01	0	0	0	0	0.01	0	0	0.01	0	0.01	0	0.01	0	0	0
sp|Q9UH17|ABC3B_HUMAN	0.01	0.01	0	0	0	0.01	0.01	0.01	0.01	0	0	0	0	0.01	0.01	0	0	0	0	0	0.01	0.01	0	0	0	0.01	0	0.01	0	0	0.02	0	0	0	0	0	0	0	0.01	0.01	0	0	0	0.01	0	0.01	0	0.01	0
sp|Q8IUX4|ABC3F_HUMAN	0	0	0	0	0	0	0	0.01	0.01	0	0.01	0	0	0	0	0	0	0	0	0.01	0.01	0.01	0	0	0	0.01	0	0	0	0	0.01	0	0	0.01	0	0.01	0	0	0.01	0	0	0.01	0	0	0	0.01	0	0	0
sp|Q9HC16|ABC3G_HUMAN	0	0.01	0	0	0	0.01	0	0	0	0	0.01	0	0.01	0	0	0	0	0	0	0	0.01	0.01	0	0	0	0.01	0.01	0.01	0	0	0.01	0	0	0.01	0	0.01	0	0	0.01	0	0	0.01	0.01	0	0	0	0	0	0
sp|P31941|ABC3A_HUMAN	0.01	0.01	0	0.01	0.01	0.01	0.01	0.01	0.01	0	0	0	0	0.01	0.01	0	0	0	0	0	0.01	0	0	0	0	0.01	0	0.02	0.01	0	0.02	0	0	0	0.01	0	0	0	0.01	0.01	0	0	0.01	0.01	0	0.01	0.01	0.01	0.01
sp|Q9NRW3|ABC3C_HUMAN	0	0	0	0	0.01	0.01	0	0	0.01	0	0.01	0.01	0	0	0	0	0.01	0	0	0.01	0.01	0.01	0	0.01	0	0.01	0	0	0	0.01	0.01	0.01	0	0.01	0	0	0	0	0	0	0.01	0.02	0	0.01	0	0.01	0	0	0
sp|Q6NTF7|ABC3H_HUMAN	0	0.01	0	0.01	0.01	0	0	0	0.01	0	0	0.01	0.01	0.01	0	0	0.01	0	0	0	0	0.02	0	0	0	0.01	0	0.01	0	0	0.01	0.01	0	0.01	0.01	0.01	0.01	0	0	0.01	0	0	0.01	0	0	0.01	0.01	0	0
sp|Q6P6C2|ALKB5_HUMAN	0.05	0.01	0	0.01	0	0.01	0	0.01	0	0	0	0.01	0	0	0.01	0.01	0	0	0.01	0	0.01	0.02	0.01	0.01	0	0.01	0	0	0.01	0.01	0.01	0.01	0.01	0	0.01	0.01	0	0	0	0	0	0	0	0	0	0.01	0	0	0
sp|Q9BT30|ALKB7_HUMAN	0.02	0	0	0.01	0	0.01	0	0	0	0	0	0	0	0	0	0	0	0	0	0	0.01	0.02	0	0	0	0	0	0	0	0	0.02	0	0	0	0	0.02	0	0	0	0.01	0	0	0	0	0	0	0	0	0
sp|Q6NS38|ALKB2_HUMAN	0	0	0	0	0	0.01	0	0.01	0	0	0.02	0	0	0	0	0	0	0	0	0	0	0.01	0	0	0	0.01	0	0	0	0.01	0	0	0	0.01	0.01	0.01	0	0	0	0.01	0	0	0	0	0	0	0	0	0
sp|Q96Q83|ALKB3_HUMAN	0	0.01	0	0	0	0	0.01	0.01	0	0.01	0	0	0	0	0	0	0.01	0	0	0	0	0.01	0	0.01	0	0	0	0	0	0	0	0	0	0	0.01	0.01	0	0	0	0	0	0	0	0	0	0.01	0	0	0
sp|Q9NXW9|ALKB4_HUMAN	0.02	0	0	0	0	0.01	0	0	0	0.01	0	0	0	0	0.01	0.01	0	0.01	0	0	0.01	0.01	0	0	0	0.01	0	0.01	0	0	0.01	0	0	0.01	0	0.01	0	0	0	0.01	0	0	0	0	0	0	0	0	0
sp|Q3KRA9|ALKB6_HUMAN	0.02	0	0.01	0.01	0	0	0	0	0	0	0	0	0	0	0.01	0	0	0	0	0	0.01	0.01	0	0	0	0	0	0	0	0	0.01	0	0	0	0.03	0	0.01	0	0	0	0	0	0	0	0	0	0	0	0
sp|Q96BT7|ALKB8_HUMAN	0	0	0	0	0	0	0	0	0	0	0	0.01	0	0	0	0	0	0	0	0	0	0	0	0	0	0	0	0	0	0	0.01	0	0	0	0	0.01	0	0	0	0.01	0	0	0	0	0	0	0	0.01	0
sp|Q9GZX7|AICDA_HUMAN	0	0.01	0	0.01	0.01	0	0	0	0	0.01	0	0.01	0	0	0	0.01	0.01	0.01	0	0.01	0.01	0.03	0.01	0.01	0	0.01	0	0.01	0.01	0	0.04	0.01	0	0.01	0	0.01	0	0	0.01	0.01	0	0.01	0	0	0	0.01	0	0.01	0
sp|Q5TGY3|AHDC1_HUMAN	0.02	0	0	0	0	0.01	0.01	0.01	0	0	0.01	0.01	0	0	0.01	0.01	0	0	0	0	0	0.01	0	0	0	0	0	0.01	0	0	0	0	0	0	0.01	0	0	0	0	0	0	0	0	0	0	0	0	0	0
sp|Q9UBZ4|APEX2_HUMAN	0.01	0.01	0	0.01	0	0	0.01	0.01	0	0	0.01	0	0	0	0	0.01	0	0	0	0.01	0	0	0	0	0	0	0	0.01	0	0.01	0.01	0	0	0	0	0.01	0.01	0	0	0	0	0	0	0	0	0	0	0	0
sp|P54132|BLM_HUMAN	0	0	0	0	0	0	0	0	0	0	0	0	0	0	0	0.01	0.01	0	0	0	0	0	0	0	0	0.01	0	0	0	0	0	0	0	0	0	0	0	0	0	0	0	0	0	0	0	0	0	0	0
sp|B2RD01|CENP1_HUMAN	0.01	0.01	0.01	0.01	0	0.01	0	0	0.01	0.01	0.01	0.02	0	0	0	0.02	0	0	0	0.01	0	0.01	0	0	0	0.02	0.01	0	0.01	0.01	0.01	0.01	0	0	0	0.01	0.01	0	0	0.01	0	0	0	0	0	0	0	0	0
sp|Q3L8U1|CHD9_HUMAN	0.01	0	0	0	0	0	0	0	0	0	0	0	0	0	0	0	0	0	0	0	0	0.01	0	0	0	0	0	0	0	0	0.01	0	0	0	0	0	0	0	0	0	0	0	0	0	0	0	0	0	0
sp|Q9UFW8|CGBP1_HUMAN	0	0.01	0	0	0	0.01	0	0	0	0	0	0.01	0	0	0.01	0.01	0.02	0	0	0	0.01	0.01	0.01	0.01	0	0.01	0.01	0	0	0	0.01	0.01	0	0	0	0.01	0	0	0	0.02	0.01	0.01	0	0	0.01	0.01	0.01	0	0
sp|Q86WJ1|CHD1L_HUMAN	0.01	0.01	0	0.01	0	0.01	0	0	0	0	0.01	0.01	0	0	0	0.01	0	0	0	0	0	0	0	0	0	0.01	0	0.01	0	0	0.01	0.01	0	0	0	0.01	0	0	0	0	0	0	0	0	0	0	0.01	0	0
sp|Q14839|CHD4_HUMAN	0.01	0	0	0	0	0	0	0	0	0	0	0.01	0	0	0	0	0	0	0	0.01	0	0	0	0	0	0.01	0	0	0	0	0	0	0	0	0	0.01	0	0	0	0	0	0	0	0	0	0	0	0	0
sp|Q9HCK8|CHD8_HUMAN	0.01	0	0	0	0	0	0.01	0	0	0	0	0	0	0	0.01	0.01	0.01	0	0	0	0	0.01	0	0	0	0	0	0	0	0	0.01	0.01	0	0	0	0.01	0	0	0	0	0	0	0	0	0	0	0	0	0
sp|O14646|CHD1_HUMAN	0	0	0	0	0	0	0	0	0	0	0	0	0	0	0	0	0	0	0	0	0	0.01	0	0	0	0.01	0	0	0.01	0	0	0.01	0	0	0	0.01	0	0	0	0	0	0	0	0	0	0	0	0	0
sp|Q8TD26|CHD6_HUMAN	0.01	0	0	0	0	0.01	0.01	0.01	0	0	0	0.01	0	0	0.01	0	0	0	0	0	0	0.01	0	0	0	0.01	0	0	0	0	0.01	0	0	0	0	0	0	0	0	0	0	0	0	0	0	0	0	0	0
sp|Q9H211|CDT1_HUMAN	0.01	0.01	0	0	0	0.01	0	0	0	0	0.02	0.01	0	0	0.03	0.01	0.01	0	0	0	0.02	0.02	0	0	0	0.01	0.01	0	0	0	0.01	0	0	0	0.01	0	0.01	0	0	0	0	0	0	0	0	0	0	0	0
sp|Q9H816|DCR1B_HUMAN	0	0	0	0	0	0	0.01	0	0	0	0.01	0.01	0	0	0.01	0	0.01	0	0	0	0	0.01	0	0	0	0	0	0	0	0	0.01	0	0	0	0.01	0.01	0	0	0	0	0	0	0	0	0	0	0	0	0
sp|Q9NX09|DDIT4_HUMAN	0	0	0	0	0	0	0	0	0	0	0.01	0	0	0	0	0.01	0	0	0	0	0.01	0	0	0.01	0	0	0	0	0	0	0.01	0	0	0	0.01	0.01	0	0	0	0	0.01	0	0	0	0	0	0	0	0
sp|Q5T890|ER6L2_HUMAN	0	0	0	0	0	0	0	0	0	0	0	0.01	0	0	0	0	0	0	0	0	0	0	0	0	0	0	0	0	0	0	0.01	0.01	0	0	0	0	0	0	0	0	0	0	0	0	0	0.01	0	0	0
sp|Q13216|ERCC8_HUMAN	0	0.01	0	0	0	0	0	0	0	0	0.01	0	0	0	0	0.01	0.01	0	0	0	0	0.01	0	0	0	0	0	0.01	0.01	0	0.01	0	0	0	0	0.01	0.01	0	0	0	0	0	0	0	0.01	0.01	0	0	0.01
sp|P07992|ERCC1_HUMAN	0.01	0	0	0	0	0	0.01	0.01	0	0	0.02	0.01	0	0	0.01	0	0	0	0.01	0	0.01	0	0	0	0	0	0	0.01	0	0	0.01	0	0	0	0	0.01	0	0	0	0	0	0	0	0	0	0	0	0	0
sp|P28715|ERCC5_HUMAN	0.01	0	0	0.01	0	0.01	0.01	0	0	0	0.01	0	0	0	0	0.01	0	0	0	0	0	0.01	0	0	0	0	0	0	0	0	0.01	0.01	0	0	0	0	0	0	0	0	0	0	0	0	0	0.01	0	0	0
sp|Q96AE4|FUBP1_HUMAN	0.01	0	0	0.01	0	0	0.01	0.01	0	0	0	0	0	0	0.02	0.01	0	0	0.01	0	0	0	0	0	0	0	0	0.01	0	0	0	0	0	0	0	0	0	0	0	0	0	0	0	0	0	0	0.01	0.01	0
sp|Q13283|G3BP1_HUMAN	0	0	0	0.01	0	0	0.01	0	0	0	0	0	0	0	0.01	0	0	0	0	0	0	0.01	0	0	0	0	0.01	0	0	0	0.01	0	0	0	0.01	0	0	0	0	0.01	0	0	0	0	0	0	0	0	0
sp|P24522|GA45A_HUMAN	0.02	0	0	0.01	0	0.01	0.01	0.01	0	0	0.01	0.01	0	0	0.01	0.01	0	0	0	0.01	0	0	0	0.01	0.01	0.01	0.01	0.01	0	0	0.01	0	0	0	0	0.01	0	0	0	0	0	0	0	0.01	0	0.01	0	0	0
sp|Q9UKD1|GMEB2_HUMAN	0.03	0.01	0	0.01	0	0	0	0	0	0	0.01	0	0.01	0	0.01	0	0.01	0	0	0	0.01	0	0	0	0	0	0	0	0	0	0	0	0	0	0	0	0	0	0	0	0	0	0	0	0	0	0	0	0
sp|Q9H4A6|GOLP3_HUMAN	0.01	0	0.01	0.01	0	0.01	0	0	0	0	0.02	0	0	0	0	0	0	0	0	0	0	0.01	0	0.01	0	0.01	0.01	0	0	0	0.01	0	0	0	0	0.01	0.01	0	0	0.01	0	0.01	0.01	0	0	0	0.01	0	0
sp|Q12873|CHD3_HUMAN	0.01	0.01	0	0	0	0.01	0	0.01	0	0	0.01	0	0	0	0.01	0.01	0	0	0	0	0	0.01	0	0	0	0.01	0	0.01	0	0	0.01	0.01	0	0	0.01	0	0	0	0	0	0	0	0	0	0	0	0	0	0
sp|Q8TDI0|CHD5_HUMAN	0.01	0	0	0	0	0	0	0	0	0	0.01	0	0	0	0	0	0	0	0	0	0	0	0	0	0	0.01	0	0	0	0	0.01	0	0	0	0	0	0	0	0	0	0	0	0	0	0	0	0	0	0
sp|O14647|CHD2_HUMAN	0	0	0	0	0	0	0	0	0	0	0	0	0	0	0	0	0	0	0	0	0	0.01	0	0	0	0.01	0	0	0	0	0	0.01	0	0	0.01	0.01	0	0	0	0	0	0	0	0	0	0.01	0	0	0
sp|Q9NRG0|CHRC1_HUMAN	0	0	0	0	0	0.02	0	0	0	0	0.03	0.01	0.01	0	0	0	0.02	0	0	0	0	0	0	0	0	0	0.01	0	0	0.01	0	0.01	0	0	0	0.01	0	0	0.01	0	0.01	0	0	0.02	0	0.01	0	0	0
sp|Q96FC9|DDX11_HUMAN	0.01	0	0	0	0	0.01	0.01	0.01	0	0	0.01	0	0	0	0.01	0	0	0	0	0	0	0.01	0	0	0	0.01	0	0.01	0	0	0.01	0.01	0	0	0.01	0.01	0	0	0	0	0	0	0	0	0	0	0	0	0
sp|O76075|DFFB_HUMAN	0.01	0.01	0	0	0	0.01	0.01	0.01	0	0	0	0	0	0	0	0	0	0	0	0	0	0	0	0	0	0	0.01	0.01	0	0.01	0.02	0.01	0	0	0	0.02	0.01	0	0	0	0	0	0	0	0	0	0	0	0
sp|Q8IXB1|DJC10_HUMAN	0	0.01	0	0.01	0	0	0	0	0	0	0.01	0.01	0	0.01	0	0	0	0	0	0	0	0	0	0	0	0	0	0	0	0.01	0.01	0.01	0	0	0	0	0	0	0	0	0	0	0	0	0	0	0	0	0
sp|Q92466|DDB2_HUMAN	0.01	0	0	0	0	0	0	0	0	0	0.01	0.01	0	0	0	0.01	0	0	0	0	0	0	0	0	0	0	0	0	0	0	0.01	0	0	0	0	0.01	0	0	0	0	0	0	0	0	0	0	0	0.01	0
sp|Q6PJP8|DCR1A_HUMAN	0	0	0	0	0	0	0	0	0	0	0.01	0	0	0	0	0	0	0	0	0	0	0	0	0	0	0	0	0	0	0	0	0.01	0	0	0	0	0	0	0	0	0	0	0	0	0	0	0	0	0
sp|Q96SD1|DCR1C_HUMAN	0	0.01	0	0	0	0	0	0	0	0	0	0.01	0	0	0	0	0	0	0	0	0	0	0	0	0	0	0	0	0	0	0.01	0.01	0	0	0	0.01	0	0	0	0	0	0.01	0	0	0	0	0	0	0
sp|Q8WXF8|DEDD2_HUMAN	0.01	0.01	0	0	0	0.02	0.01	0.01	0	0	0.02	0	0	0	0.01	0	0	0	0	0	0.02	0.05	0	0	0	0.01	0	0.01	0	0	0.02	0.01	0	0	0	0.01	0	0	0	0.01	0	0	0	0	0	0	0	0	0
sp|Q9NPF5|DMAP1_HUMAN	0.01	0.01	0	0.01	0	0.01	0	0.01	0	0	0	0.01	0	0	0.01	0.01	0.01	0	0	0	0.01	0.01	0	0	0	0.01	0	0	0	0	0.01	0.01	0	0	0	0	0	0	0	0.01	0	0	0	0	0	0	0	0	0
sp|Q9Y6K1|DNM3A_HUMAN	0.01	0	0	0	0	0.01	0	0.01	0	0	0	0	0	0	0.01	0	0	0	0	0	0.01	0	0	0	0	0.01	0	0.01	0	0	0	0.01	0	0	0	0.01	0	0	0	0	0	0	0	0	0	0	0	0	0
sp|Q9UBC3|DNM3B_HUMAN	0	0	0	0	0	0	0	0	0	0	0	0	0	0	0.01	0	0	0	0	0	0.01	0.01	0	0	0	0	0	0.01	0	0	0	0	0	0	0	0.01	0.01	0	0	0.01	0	0	0.01	0	0	0	0	0	0
sp|Q07864|DPOE1_HUMAN	0.01	0	0	0	0	0.01	0.01	0.01	0	0	0.01	0	0	0	0.01	0.01	0	0	0	0	0	0.01	0	0	0	0	0.01	0	0	0	0.01	0.01	0	0	0	0	0	0	0	0	0	0	0	0	0	0	0	0	0
sp|P09884|DPOLA_HUMAN	0	0	0	0	0	0	0	0	0	0	0	0.01	0	0	0	0	0	0	0	0	0	0	0	0	0	0.01	0	0.01	0	0	0	0	0	0	0	0	0	0	0	0	0	0	0	0	0	0	0	0	0
sp|Q9NP87|DPOLM_HUMAN	0.01	0.01	0	0.01	0	0.01	0	0.01	0	0	0.01	0.01	0	0	0.01	0	0	0	0	0.01	0	0.01	0	0	0.01	0.01	0.01	0	0	0	0.01	0	0	0.01	0.01	0.01	0.01	0	0	0	0	0	0	0	0	0	0	0	0
sp|Q9NRF9|DPOE3_HUMAN	0.01	0.01	0.01	0	0.01	0.03	0	0	0	0	0	0	0.01	0.01	0	0.01	0	0	0.01	0	0.01	0.01	0	0	0	0.01	0.01	0	0	0	0	0.01	0	0	0	0.01	0.01	0	0.01	0	0.01	0	0.01	0.01	0	0	0.01	0	0
sp|Q9UHN1|DPOG2_HUMAN	0	0	0	0	0	0.01	0	0	0	0	0.01	0	0	0	0	0.01	0	0	0	0.01	0	0	0	0	0	0	0	0.01	0	0	0.01	0	0	0	0	0.01	0	0	0	0	0	0	0	0	0	0.01	0	0.01	0
sp|P06746|DPOLB_HUMAN	0.01	0	0	0	0	0	0	0.01	0	0.01	0.01	0.01	0	0	0	0	0	0	0	0	0	0.01	0	0	0	0	0	0	0	0.01	0.01	0.01	0	0	0	0	0	0	0.01	0	0	0	0	0	0	0	0	0	0
sp|O75417|DPOLQ_HUMAN	0.01	0	0	0	0	0	0	0	0	0	0.01	0	0	0	0	0.01	0	0	0	0.01	0	0.01	0	0	0	0	0	0.01	0	0	0	0	0	0	0	0	0	0	0	0	0	0	0	0	0	0	0	0	0
sp|P49005|DPOD2_HUMAN	0.01	0	0	0	0	0	0.01	0	0	0	0.01	0	0	0	0	0.01	0.01	0	0	0	0	0	0	0	0	0	0	0	0	0	0.01	0	0	0	0	0.01	0	0	0	0.01	0	0	0	0	0	0	0	0	0
sp|O60673|DPOLZ_HUMAN	0	0	0	0	0	0	0	0	0	0	0	0	0	0	0	0	0	0	0	0	0	0	0	0	0	0	0	0	0	0	0	0	0	0	0	0.01	0	0	0	0	0	0	0	0	0	0.01	0	0	0
sp|Q8TEA8|DTD1_HUMAN	0	0.01	0	0	0	0	0	0.01	0	0	0	0	0	0	0	0.01	0	0	0	0	0	0	0	0	0	0.01	0.01	0	0	0	0.01	0	0	0	0	0	0.01	0	0	0	0	0	0	0	0	0	0	0	0
sp|Q08211|DHX9_HUMAN	0.01	0.01	0	0.01	0	0.01	0	0	0	0	0.01	0	0	0	0	0	0	0	0	0	0	0	0	0	0	0	0	0.01	0	0	0	0	0	0	0	0	0	0	0	0	0	0	0	0	0	0	0	0	0
sp|P51530|DNA2_HUMAN	0	0	0	0	0	0	0	0	0	0	0.01	0	0	0	0.01	0	0	0	0	0	0	0	0	0	0	0	0	0	0	0	0	0	0	0	0	0	0	0	0	0	0	0	0	0.01	0	0	0	0	0
sp|Q9UGP5|DPOLL_HUMAN	0	0.01	0	0	0	0.01	0.01	0	0	0	0.01	0.01	0	0	0.01	0.01	0.01	0	0	0	0	0.01	0	0	0	0.01	0	0.01	0	0	0.01	0	0	0	0.01	0	0	0	0	0	0	0	0	0	0	0	0	0	0
sp|P49916|DNLI3_HUMAN	0.01	0	0	0	0	0	0	0	0	0	0	0.01	0	0	0	0.01	0	0	0	0	0	0	0	0	0	0	0	0	0	0	0.01	0.01	0	0	0	0.01	0	0	0	0	0	0	0	0	0	0	0	0	0
sp|Q13217|DNJC3_HUMAN	0.02	0.01	0.01	0.01	0	0.01	0	0	0	0.01	0.01	0.01	0	0	0	0	0.01	0	0	0	0	0	0	0	0	0	0.01	0	0	0.01	0.01	0.01	0	0	0	0	0	0	0	0	0	0	0	0.01	0	0	0	0	0
sp|P18858|DNLI1_HUMAN	0.01	0	0	0	0	0.01	0	0	0	0	0.01	0.01	0	0	0.01	0	0	0	0	0.01	0.01	0	0	0	0	0	0	0.01	0	0	0.01	0.01	0	0	0.01	0.01	0	0	0	0	0	0	0	0	0	0	0	0	0
sp|P28340|DPOD1_HUMAN	0	0.01	0	0	0	0.01	0	0	0	0	0.01	0	0	0	0.01	0.01	0	0	0	0.01	0	0.01	0	0	0	0	0	0.01	0	0.01	0.02	0.01	0	0	0	0.01	0	0	0	0	0	0	0	0	0	0	0	0	0
sp|P56282|DPOE2_HUMAN	0	0	0	0	0	0.01	0	0	0	0	0.01	0	0	0	0	0.01	0	0	0	0	0	0	0	0	0	0.01	0	0	0	0	0.01	0	0	0.01	0.01	0	0	0	0	0	0	0	0	0	0	0	0	0	0
sp|Q9UBS3|DNJB9_HUMAN	0	0	0	0.01	0	0.01	0	0	0	0	0.01	0	0	0	0	0.01	0	0	0	0	0	0.01	0.01	0	0	0	0.01	0	0	0	0	0	0	0	0	0	0	0	0	0	0	0	0	0	0	0.01	0.01	0	0
sp|P49917|DNLI4_HUMAN	0.01	0	0	0.01	0	0	0	0	0	0.01	0.01	0.01	0	0	0	0	0	0	0	0	0	0	0	0	0	0	0	0	0	0	0	0.01	0	0	0	0	0	0	0	0	0	0	0	0	0	0	0	0	0
sp|Q9UBS4|DJB11_HUMAN	0	0	0	0	0	0	0.01	0.01	0	0	0	0	0	0	0	0	0	0	0	0	0.01	0	0	0.01	0	0.01	0	0.01	0	0	0	0.01	0	0	0.01	0	0	0	0	0.01	0	0.01	0.01	0	0	0	0	0	0
sp|Q9NR33|DPOE4_HUMAN	0.07	0.01	0.01	0.01	0.01	0.03	0.01	0.01	0	0.01	0.03	0.02	0.01	0.01	0.01	0	0	0	0	0	0.03	0.01	0	0	0	0	0.01	0	0	0	0	0.01	0	0	0.01	0.01	0	0	0	0	0	0	0	0.01	0	0	0	0	0
sp|Q9UJW3|DNM3L_HUMAN	0.01	0	0	0	0	0	0	0	0	0	0.01	0.01	0	0	0.01	0	0	0	0	0	0	0.01	0	0.01	0	0	0.01	0	0	0	0	0	0	0	0	0.01	0	0.01	0	0.01	0	0	0	0	0	0	0.01	0	0
sp|Q14181|DPOA2_HUMAN	0	0	0	0	0	0.01	0	0.01	0	0.01	0.01	0	0	0	0	0.01	0	0	0	0	0.01	0	0	0.01	0	0	0	0.01	0	0	0.01	0.01	0	0	0	0.01	0	0	0	0	0	0	0	0	0	0	0	0	0
sp|Q7Z5Q5|DPOLN_HUMAN	0.01	0	0	0	0	0.01	0.01	0	0	0	0.01	0	0	0	0	0.01	0	0	0	0.01	0	0	0	0	0	0	0	0	0	0	0.01	0	0	0	0	0	0	0	0	0.01	0	0	0	0	0	0	0	0	0
sp|Q03468|ERCC6_HUMAN	0	0	0	0.01	0	0.01	0.01	0.01	0	0	0	0	0	0	0	0	0	0	0	0	0	0	0	0	0	0	0	0	0	0	0.01	0.01	0	0	0	0	0	0	0	0	0	0	0	0	0	0	0	0	0
sp|Q2NKX8|ERC6L_HUMAN	0	0	0	0	0	0.01	0	0	0	0	0	0.01	0	0	0	0.01	0	0	0	0	0	0	0	0	0	0	0	0	0	0	0.01	0	0	0	0	0.01	0	0	0	0	0	0	0	0	0	0	0	0	0
sp|P19447|ERCC3_HUMAN	0.01	0.01	0	0	0	0.01	0	0	0	0	0.01	0	0	0	0	0	0.01	0	0	0.01	0	0.01	0	0	0	0	0	0	0	0	0.01	0.01	0	0.01	0	0.01	0	0	0	0	0	0	0	0	0	0	0	0	0
sp|Q8NFZ0|FBH1_HUMAN	0	0	0	0	0	0.01	0	0	0	0	0.01	0	0	0	0	0	0	0	0	0	0	0	0	0	0	0	0.01	0	0	0	0	0.01	0	0	0	0.01	0	0	0	0	0	0	0	0	0	0	0	0	0
sp|O15287|FANCG_HUMAN	0.02	0.01	0	0.01	0	0.01	0.01	0	0	0	0.01	0	0	0	0	0.01	0.01	0	0	0.01	0	0	0	0.01	0	0	0	0	0	0	0.01	0	0	0	0	0.01	0	0	0	0	0	0	0	0	0	0	0	0	0
sp|P35637|FUS_HUMAN	0	0	0	0	0	0	0	0	0	0	0	0	0	0	0	0	0	0	0	0	0	0.01	0	0.02	0	0	0	0.02	0	0	0	0	0	0	0	0	0	0	0	0	0	0	0	0	0	0	0	0.01	0
sp|P16383|GCFC2_HUMAN	0.01	0.01	0	0	0	0	0.01	0	0	0	0	0.01	0	0	0	0.01	0	0	0	0	0	0.01	0	0	0	0	0	0	0	0	0	0.01	0	0	0.01	0.01	0	0	0	0	0	0	0	0	0	0.01	0	0	0
sp|Q9Y692|GMEB1_HUMAN	0	0	0	0	0	0.01	0	0	0	0.01	0	0	0	0	0	0.01	0.01	0	0	0.01	0	0	0	0	0	0	0	0	0	0	0.01	0	0	0	0	0	0	0	0	0	0	0	0	0	0	0	0	0.01	0
sp|Q9BYK8|HELZ2_HUMAN	0.01	0	0	0	0	0.01	0.01	0.01	0	0	0.01	0	0	0	0.01	0	0	0	0	0.01	0.01	0.01	0	0	0	0.01	0	0.01	0	0	0.01	0	0	0	0.01	0	0	0	0	0	0	0	0	0	0	0	0	0	0
sp|Q9Y5N5|HEMK2_HUMAN	0.03	0	0	0	0	0.01	0.01	0	0	0	0.01	0	0	0	0	0	0.01	0	0	0	0	0	0	0	0	0	0	0.01	0	0	0	0	0	0	0	0	0	0	0	0	0	0	0	0	0	0.01	0	0	0
sp|Q9P0W2|HM20B_HUMAN	0.01	0.01	0	0	0	0.01	0.01	0.01	0	0	0.01	0.01	0	0	0.01	0	0	0	0	0.01	0.01	0.01	0	0	0	0.02	0.01	0	0	0	0.01	0.01	0	0	0	0	0	0	0	0.01	0	0	0	0	0	0	0.01	0	0
sp|Q8NG08|HELB_HUMAN	0	0	0.01	0	0	0	0	0	0	0	0	0	0	0	0	0	0	0	0	0	0	0	0	0	0	0	0	0	0	0	0.01	0	0	0	0	0.01	0	0	0	0	0	0	0	0	0	0.01	0	0	0
sp|A2PYH4|HFM1_HUMAN	0	0	0	0	0	0	0	0	0	0.01	0	0	0	0	0	0	0.01	0	0	0	0	0	0	0	0	0	0	0	0	0	0	0	0	0	0	0	0.01	0	0	0	0	0	0	0	0	0	0	0	0
sp|Q14527|HLTF_HUMAN	0	0	0.01	0	0	0	0	0	0	0	0.01	0.01	0	0	0	0	0	0	0	0	0	0	0	0	0	0	0	0	0	0	0.01	0	0	0	0	0	0	0	0	0	0	0	0.01	0	0	0	0	0	0
sp|P47928|ID4_HUMAN	0.08	0	0	0	0	0.01	0	0.01	0	0	0.02	0.02	0	0	0.04	0.01	0.01	0	0	0	0.01	0.01	0	0	0.01	0	0	0.01	0	0	0.02	0	0	0	0.01	0.01	0	0	0	0.01	0	0	0	0	0	0	0	0	0
sp|Q02535|ID3_HUMAN	0.01	0	0	0	0	0.01	0	0	0	0.01	0.02	0.01	0	0	0.02	0	0.01	0	0	0	0.01	0	0	0	0	0.01	0.01	0.01	0	0	0.01	0.01	0	0	0.01	0.01	0	0	0	0.01	0	0	0	0	0	0	0	0	0
sp|Q99081|HTF4_HUMAN	0.01	0	0	0	0	0	0	0	0	0	0	0	0	0	0	0.01	0	0	0	0	0	0.01	0	0	0	0.01	0	0	0	0	0	0	0	0	0	0.01	0	0	0	0	0	0	0	0	0	0.01	0	0	0
sp|Q9ULG1|INO80_HUMAN	0.01	0.01	0	0	0	0	0	0	0	0	0.01	0	0	0	0	0.01	0	0	0	0	0	0.01	0	0	0	0	0.01	0	0	0	0.01	0.01	0	0	0	0.01	0	0	0	0	0	0	0	0	0	0	0	0	0
sp|Q15051|IQCB1_HUMAN	0.01	0.01	0	0	0	0	0.01	0	0	0.01	0	0.01	0	0	0	0.01	0	0	0	0	0	0.01	0	0	0	0.01	0.01	0.01	0	0	0.01	0.01	0	0	0	0.01	0	0	0	0	0	0	0	0	0	0	0.01	0	0
sp|P41134|ID1_HUMAN	0.02	0.01	0	0	0.01	0.01	0	0.02	0	0	0	0.01	0	0	0.01	0.01	0.03	0	0	0.01	0.01	0	0.01	0.01	0.01	0	0	0.01	0	0.01	0	0	0	0	0	0.01	0	0	0	0.01	0	0	0	0	0	0	0.01	0	0
sp|Q02363|ID2_HUMAN	0	0	0	0	0	0	0.02	0	0	0.01	0	0.02	0	0	0	0	0	0	0	0	0	0	0	0	0	0	0.01	0	0	0	0	0	0	0	0	0.02	0	0	0	0.02	0	0	0	0	0	0	0.02	0	0
sp|Q14602|ID2B_HUMAN	0	0	0	0	0	0	0	0	0	0	0	0.03	0	0	0	0	0	0	0	0	0	0	0	0	0	0	0	0	0.03	0.03	0	0	0	0	0	0	0	0	0	0.03	0	0	0	0	0	0	0	0	0
sp|O95243|MBD4_HUMAN	0	0	0	0	0	0	0	0.01	0	0	0	0	0	0	0	0.01	0.01	0	0	0.01	0	0	0	0	0	0.01	0	0	0	0	0.01	0.01	0	0	0.01	0	0	0	0	0	0	0	0	0	0	0	0	0	0
sp|Q14566|MCM6_HUMAN	0.01	0.01	0	0	0	0.01	0	0	0	0	0.01	0	0	0	0	0.01	0	0	0	0	0.01	0	0	0	0	0	0	0	0	0.01	0.01	0	0	0	0	0.01	0	0	0	0.01	0	0	0	0	0	0	0	0	0
sp|Q9UHC1|MLH3_HUMAN	0	0	0	0	0	0.01	0	0	0	0	0.01	0	0	0	0	0	0	0	0	0	0	0	0	0	0	0	0	0	0	0	0.01	0	0	0	0	0	0	0	0	0	0	0	0	0	0	0.01	0	0	0
sp|P80303|NUCB2_HUMAN	0	0	0	0	0	0.01	0	0	0	0	0	0.01	0	0	0	0	0	0	0	0	0	0	0	0	0	0	0	0	0	0	0	0	0	0	0	0	0	0	0	0	0	0	0	0	0	0.01	0	0	0
sp|O15527|OGG1_HUMAN	0	0.01	0	0	0	0.01	0.02	0	0	0.01	0.01	0	0	0	0.01	0.01	0	0.01	0	0.01	0.01	0.01	0	0	0	0	0	0	0	0	0.01	0	0	0.01	0.01	0.01	0	0	0.01	0.01	0	0	0.01	0	0	0	0	0	0
sp|Q9NTK5|OLA1_HUMAN	0.01	0.01	0.01	0	0	0	0.01	0.01	0	0	0	0.01	0	0	0.01	0.01	0	0	0	0	0	0	0	0	0	0.01	0	0.01	0	0.01	0	0	0	0	0	0	0	0	0	0.01	0	0	0	0	0	0.01	0	0	0
sp|Q5XG87|PAPD7_HUMAN	0.01	0.01	0	0	0	0	0.01	0.01	0	0	0	0.01	0	0	0.01	0.01	0.01	0	0	0	0	0.01	0.01	0	0	0	0	0.01	0	0	0	0	0	0	0	0.01	0	0	0	0	0	0	0	0	0	0	0	0	0
sp|Q9Y2S7|PDIP2_HUMAN	0.01	0.01	0	0	0	0.01	0.01	0.01	0	0	0.01	0.01	0	0	0.01	0	0	0	0	0.01	0.01	0.01	0	0	0	0.01	0	0.01	0	0.01	0.01	0	0	0	0	0.01	0	0.01	0	0.01	0	0	0	0	0	0.01	0.01	0	0
sp|Q9Y5B6|PAXB1_HUMAN	0	0.01	0	0.01	0	0.01	0	0	0	0	0	0	0	0	0	0	0	0	0	0	0.01	0.01	0	0	0	0.01	0	0	0	0	0	0.01	0	0	0	0	0	0	0	0	0	0	0	0	0	0.01	0	0	0
sp|P35227|PCGF2_HUMAN	0.01	0	0	0	0	0	0	0.01	0	0	0.01	0	0	0	0.02	0	0.01	0	0	0	0	0.01	0	0.01	0	0	0	0	0	0	0.01	0.01	0	0	0	0	0.01	0	0	0.01	0	0.01	0	0	0	0	0	0	0
sp|O60870|KIN17_HUMAN	0	0	0	0	0	0	0	0.01	0	0	0.01	0.01	0	0	0	0.01	0.01	0	0	0	0	0.01	0	0	0	0	0	0.01	0	0	0.01	0.01	0	0	0	0	0	0	0	0	0	0	0	0	0	0.01	0	0	0
sp|Q14807|KIF22_HUMAN	0.01	0	0	0	0	0	0	0.02	0	0	0.01	0.01	0	0	0.01	0.01	0	0	0	0	0.01	0.01	0	0	0	0.01	0.01	0.01	0	0	0.01	0	0	0	0	0	0.01	0	0	0	0	0	0	0	0	0	0	0	0
sp|P33991|MCM4_HUMAN	0.01	0	0	0	0	0.01	0	0	0	0	0.01	0	0	0	0.01	0.01	0	0	0	0	0	0.01	0	0	0	0	0.01	0	0	0	0	0	0	0	0.01	0.01	0	0	0	0.01	0	0	0	0	0	0	0	0	0
sp|P33992|MCM5_HUMAN	0.01	0	0	0.01	0	0.01	0.01	0	0	0.01	0.01	0	0	0	0	0.01	0	0	0	0	0	0.01	0	0.01	0	0	0	0.01	0	0	0	0	0.01	0	0.01	0.01	0	0	0	0	0	0	0	0	0	0	0	0	0
sp|Q9UJA3|MCM8_HUMAN	0.01	0	0	0	0	0.01	0.01	0	0	0.01	0.01	0	0	0	0	0	0	0	0	0	0.01	0	0	0	0	0.01	0	0.01	0	0	0.01	0	0	0	0	0	0	0	0	0	0	0	0	0	0	0	0	0	0
sp|Q9NXL9|MCM9_HUMAN	0	0	0	0	0	0.01	0	0	0	0	0.01	0	0	0	0	0	0	0	0	0	0	0	0	0	0	0.01	0.01	0	0	0	0	0.01	0	0	0	0	0	0	0	0	0	0.01	0	0	0	0	0	0	0
sp|P49736|MCM2_HUMAN	0.01	0	0	0	0	0.01	0	0	0	0	0.01	0	0.01	0	0	0	0	0	0	0.01	0.01	0.01	0	0	0	0.01	0.01	0.01	0	0	0.01	0	0	0	0	0	0	0	0	0.01	0	0	0	0	0	0	0	0	0
sp|Q14676|MDC1_HUMAN	0.01	0.01	0	0	0	0.01	0.01	0	0	0	0.01	0	0	0	0.01	0	0.01	0	0	0	0	0	0.01	0	0	0.01	0	0.01	0	0	0	0	0	0	0	0.01	0.01	0	0	0	0	0	0	0	0	0	0	0	0
sp|P16455|MGMT_HUMAN	0.02	0	0	0	0	0	0	0.02	0	0	0.02	0	0	0	0.02	0	0	0	0	0	0	0	0	0	0	0	0	0	0.01	0	0	0	0	0	0	0	0	0	0	0	0	0	0	0	0	0	0	0.01	0
sp|P33993|MCM7_HUMAN	0.01	0	0	0	0	0.01	0	0	0	0.01	0.01	0	0	0	0.01	0	0.01	0	0	0.01	0.01	0.01	0	0.01	0	0	0	0.01	0	0	0.01	0	0	0	0.01	0.01	0.01	0	0	0.01	0	0	0	0	0	0	0	0	0
sp|P25205|MCM3_HUMAN	0.01	0	0	0.01	0	0	0	0	0	0	0.01	0.01	0	0	0	0	0.01	0	0	0.01	0.01	0	0	0	0	0	0	0	0	0	0.01	0.01	0	0	0	0	0	0	0	0	0	0	0	0	0	0	0	0	0
sp|Q6P1R3|MSD2_HUMAN	0.02	0	0	0	0	0.01	0	0.01	0	0.01	0	0	0	0	0.01	0.01	0	0	0	0	0	0	0	0	0	0.01	0	0.01	0	0	0	0.01	0	0	0	0.01	0.01	0	0	0	0	0	0	0	0	0	0	0.01	0
sp|Q96H12|MSD3_HUMAN	0	0	0	0.01	0	0	0	0	0	0.01	0.01	0	0.01	0	0	0.01	0	0	0	0	0.01	0	0.01	0	0	0.01	0	0	0	0	0	0	0	0	0	0	0	0	0	0	0	0	0	0	0	0	0	0	0
sp|Q9Y483|MTF2_HUMAN	0	0	0	0	0	0.01	0	0.01	0	0	0.01	0.01	0	0	0	0	0.01	0	0	0	0	0.01	0	0	0	0	0	0.01	0	0	0.01	0.01	0	0	0	0.01	0	0	0	0	0	0	0	0	0	0	0	0	0
sp|Q8NCY6|MSD4_HUMAN	0	0	0	0.01	0	0	0	0	0	0	0	0	0	0	0	0	0	0	0	0	0	0.01	0	0.01	0	0.03	0	0	0	0	0.01	0.02	0	0.01	0	0.01	0	0	0	0	0.01	0	0	0	0	0.01	0	0	0
sp|Q8WVE0|N6MT2_HUMAN	0.02	0	0	0	0	0	0	0	0	0.02	0.01	0	0	0	0	0.01	0	0	0	0	0	0	0	0	0	0	0	0	0	0	0.01	0	0	0	0	0	0.01	0	0	0	0	0	0	0	0	0.01	0	0	0
sp|Q6ZTZ1|MSD1_HUMAN	0.01	0.01	0	0	0	0.01	0	0.01	0	0	0.01	0	0.01	0	0	0.01	0	0	0	0	0	0.01	0	0	0	0.01	0	0	0	0	0	0.01	0	0	0	0	0	0	0	0.01	0	0.01	0	0	0	0	0	0	0
sp|P20585|MSH3_HUMAN	0.02	0	0	0	0	0	0	0	0	0	0	0	0	0	0.01	0.01	0	0	0	0	0	0	0	0	0	0	0	0	0	0	0.01	0.01	0	0	0	0.01	0	0	0	0	0	0	0	0	0	0.01	0	0	0
sp|Q9UIF7|MUTYH_HUMAN	0.01	0.01	0	0	0	0	0.01	0.01	0	0.01	0.01	0	0	0	0.01	0.01	0.01	0.01	0	0.01	0.01	0.01	0	0	0	0	0.01	0.01	0	0	0	0	0	0.01	0.01	0.01	0	0	0	0	0	0	0	0	0	0	0	0	0
sp|Q8TAT5|NEIL3_HUMAN	0	0	0	0	0	0	0	0	0	0	0	0	0	0	0	0	0	0	0	0	0	0	0	0	0	0	0	0	0	0	0.01	0	0	0	0	0	0	0	0	0	0	0	0	0	0.01	0.01	0.01	0	0
sp|P23511|NFYA_HUMAN	0	0	0.01	0	0	0.01	0.01	0.01	0	0	0	0	0	0	0.01	0	0.01	0	0	0.01	0.01	0.01	0	0	0	0	0	0	0.01	0	0	0.01	0	0	0	0	0	0	0	0	0.01	0	0	0	0	0	0	0	0
sp|Q96FI4|NEIL1_HUMAN	0.01	0.01	0	0	0	0.01	0	0	0	0	0.01	0.01	0	0	0	0.01	0.01	0	0	0	0.01	0.01	0	0.01	0.01	0	0.01	0.02	0	0.01	0.01	0.01	0	0.01	0.01	0.01	0	0	0.01	0	0	0.01	0	0	0	0	0	0	0
sp|P25208|NFYB_HUMAN	0	0	0	0.01	0	0.01	0	0	0	0.01	0	0	0	0	0	0	0	0	0	0	0	0	0	0	0	0	0	0	0	0	0	0	0	0.01	0	0	0	0	0	0	0	0	0	0	0	0	0	0	0
sp|Q969S2|NEIL2_HUMAN	0	0.01	0	0.01	0	0.01	0.01	0	0	0	0	0	0	0	0.01	0.01	0	0	0	0	0	0	0	0	0	0	0.01	0.01	0	0	0.01	0	0	0	0	0.01	0	0	0	0	0	0	0	0	0	0	0	0	0
sp|Q13952|NFYC_HUMAN	0	0	0.01	0	0	0	0.01	0	0	0	0.01	0	0	0	0	0	0	0	0	0	0	0	0	0	0	0	0.01	0	0	0	0	0	0	0	0.01	0	0	0	0	0	0	0.01	0	0	0	0	0	0	0
sp|Q00653|NFKB2_HUMAN	0.01	0.01	0	0	0	0.01	0	0.01	0	0	0.01	0	0	0	0.01	0.01	0.01	0	0	0	0.01	0	0	0	0	0	0.01	0	0	0	0.01	0	0	0	0	0	0	0	0	0.01	0	0	0	0	0	0	0	0	0
sp|Q6P4R8|NFRKB_HUMAN	0.01	0	0	0	0	0	0.01	0	0	0	0.01	0.01	0	0	0.02	0.01	0.01	0	0	0.01	0	0	0	0	0	0	0	0	0	0	0	0	0	0	0	0	0	0	0	0	0	0	0	0	0	0	0	0	0
sp|P78549|NTH_HUMAN	0.01	0.01	0	0.01	0	0.01	0	0.01	0	0.01	0	0.01	0.01	0	0.01	0.01	0.01	0	0	0.01	0.01	0.01	0	0	0	0	0.01	0	0	0	0.01	0	0	0	0.01	0	0.01	0	0	0	0	0	0	0	0	0	0	0	0
sp|Q15233|NONO_HUMAN	0.01	0	0	0	0	0.01	0	0.01	0	0	0	0.01	0	0.01	0.01	0	0	0	0	0	0.01	0.02	0	0.01	0	0.01	0	0	0	0	0.01	0	0.01	0	0.01	0	0	0	0	0	0	0	0	0	0	0	0	0	0
sp|Q9BY77|PDIP3_HUMAN	0.01	0	0	0.02	0	0	0	0.01	0	0	0	0.01	0.01	0	0.01	0	0.01	0	0	0	0.02	0	0	0	0	0	0	0	0	0	0	0.01	0	0	0.01	0.01	0	0	0	0	0	0	0.01	0	0	0	0	0	0
sp|Q9H611|PIF1_HUMAN	0.01	0.01	0	0	0	0.01	0.02	0.01	0	0	0.01	0	0	0	0	0	0	0	0	0.01	0.01	0.01	0	0	0	0	0	0.01	0	0	0.02	0.01	0	0	0.01	0	0.01	0	0	0.01	0	0	0	0	0	0	0	0	0
sp|P54277|PMS1_HUMAN	0	0	0	0.01	0	0	0	0	0	0	0	0	0	0	0	0.01	0.01	0	0	0	0	0	0	0	0	0	0	0	0	0	0	0	0	0	0	0	0	0	0	0	0	0	0	0	0	0.01	0	0	0
sp|Q96RR1|PEO1_HUMAN	0	0	0	0	0	0.01	0.01	0	0	0	0.01	0	0	0.01	0	0	0	0	0	0	0.01	0.01	0	0	0	0	0	0	0	0	0.02	0.01	0	0	0.01	0.01	0	0	0	0.01	0	0	0	0	0	0	0	0	0
sp|P54278|PMS2_HUMAN	0	0.01	0	0	0	0.01	0	0	0	0	0	0	0	0	0	0	0	0	0	0	0	0	0	0	0	0	0	0	0	0	0.01	0.01	0	0	0	0	0	0	0	0	0	0	0	0	0	0.01	0	0	0
sp|Q96T60|PNKP_HUMAN	0.01	0.01	0	0.01	0	0.01	0.01	0	0	0	0	0	0	0	0.01	0.01	0.01	0	0	0.01	0.01	0	0	0	0	0	0	0.01	0	0	0	0.01	0	0	0.01	0.01	0.01	0	0	0	0	0	0	0	0	0	0	0	0
sp|Q9UBT6|POLK_HUMAN	0	0.01	0	0	0	0.01	0	0	0	0.01	0	0.01	0	0	0	0	0	0	0	0	0	0	0	0	0	0.01	0	0	0	0	0.01	0	0	0	0	0	0	0	0	0	0	0	0	0	0	0.01	0	0	0
sp|Q9Y253|POLH_HUMAN	0	0	0	0	0	0.01	0	0	0	0	0.01	0.01	0	0	0	0.01	0.01	0	0	0	0	0	0	0	0	0.01	0	0	0	0	0	0	0	0	0	0	0	0	0	0	0	0	0	0	0	0	0	0	0
sp|Q9UNA4|POLI_HUMAN	0	0	0	0	0	0.01	0	0	0	0	0.01	0	0	0	0	0	0	0	0	0	0	0	0.01	0	0	0	0	0	0	0	0	0	0	0	0	0.01	0	0	0	0	0	0	0	0	0	0	0	0	0
sp|P49642|PRI1_HUMAN	0	0	0	0	0	0	0	0	0	0	0	0	0	0	0	0	0	0	0	0	0	0.01	0	0	0	0	0	0	0.01	0.01	0	0	0	0	0	0	0	0	0	0.01	0	0	0	0	0	0.01	0	0	0
sp|Q96LW4|PRIPO_HUMAN	0	0	0	0.01	0	0.01	0	0	0	0	0	0.01	0	0	0.01	0.01	0	0	0	0.01	0	0	0	0	0	0.01	0	0	0	0	0	0	0	0	0	0	0	0	0	0	0	0	0	0.01	0	0.01	0	0	0
sp|O75807|PR15A_HUMAN	0.02	0.01	0	0	0	0.03	0.01	0	0	0	0.01	0.01	0	0	0.01	0.01	0	0	0	0	0.01	0.01	0	0	0	0	0.01	0	0	0	0	0	0	0	0.01	0.01	0	0	0	0	0	0	0	0	0	0	0	0	0
sp|P49643|PRI2_HUMAN	0	0	0	0	0	0	0	0	0	0	0.01	0	0	0	0	0	0	0	0	0.01	0	0.01	0	0	0	0	0	0.01	0	0	0.02	0	0	0.01	0	0	0	0	0	0	0	0	0	0	0	0.01	0	0	0
sp|Q7RTS3|PTF1A_HUMAN	0.02	0	0	0.01	0	0	0.01	0.02	0	0	0.02	0	0	0	0.01	0	0	0	0	0	0.01	0.02	0	0	0	0	0	0	0	0	0.02	0	0	0	0	0	0	0	0	0.01	0	0	0	0	0	0	0	0	0
sp|Q00577|PURA_HUMAN	0.01	0.01	0	0	0	0	0	0.01	0	0.01	0.01	0	0	0	0.01	0	0	0	0	0	0	0	0.01	0	0	0	0.01	0.01	0	0	0	0.01	0	0.01	0	0	0	0	0	0	0	0	0	0	0	0.01	0.01	0	0
sp|O75771|RA51D_HUMAN	0	0	0	0	0	0	0.01	0.01	0	0	0.02	0	0.01	0	0	0.01	0.01	0	0	0.01	0.01	0.01	0	0	0	0	0	0.01	0	0	0.02	0	0	0	0	0.01	0.01	0	0	0	0	0	0	0	0	0	0	0	0
sp|P29558|RBMS1_HUMAN	0.01	0	0	0	0	0	0	0	0	0	0	0.01	0	0	0.01	0.01	0	0	0	0	0	0	0	0	0	0	0	0	0	0	0	0	0	0	0	0	0	0	0	0	0	0	0	0	0	0	0	0	0
sp|Q92698|RAD54_HUMAN	0.01	0.01	0	0	0	0	0.01	0	0	0	0.01	0.01	0	0	0	0	0	0	0	0	0	0.01	0	0	0	0	0.01	0	0	0	0.01	0.01	0	0	0	0.01	0	0	0	0	0	0	0	0	0	0	0	0	0
sp|O15315|RA51B_HUMAN	0	0	0	0	0	0.01	0.01	0.01	0	0.01	0.01	0	0	0	0.01	0.01	0	0	0	0.01	0	0	0	0	0	0.01	0.01	0	0	0	0	0	0	0	0	0.01	0	0	0.01	0	0	0	0	0	0	0	0	0.01	0
sp|O43502|RA51C_HUMAN	0	0	0	0	0	0.01	0	0	0	0.01	0.02	0.01	0	0	0.01	0.01	0.01	0	0	0	0	0	0	0.01	0	0	0.01	0	0.01	0.01	0	0	0	0.01	0	0	0.01	0	0	0.01	0	0	0	0	0	0	0	0	0
sp|Q92878|RAD50_HUMAN	0	0	0	0	0	0	0	0	0	0	0.01	0.01	0	0	0	0	0	0	0	0	0	0	0	0.01	0	0.01	0.01	0	0	0.01	0	0	0	0	0	0	0	0	0	0	0	0	0	0	0	0	0	0	0
sp|Q9Y620|RA54B_HUMAN	0	0	0	0	0	0	0	0	0	0	0	0	0	0	0	0	0	0	0	0	0	0	0	0	0	0	0	0	0	0	0.01	0	0	0	0	0	0	0	0	0	0	0	0	0	0	0	0.01	0	0
sp|P43351|RAD52_HUMAN	0	0	0	0	0	0.01	0	0	0	0	0.01	0.01	0	0	0.01	0.01	0	0	0	0	0	0	0	0	0	0	0.01	0	0	0	0.01	0.01	0	0	0	0.01	0	0	0	0	0	0	0	0	0	0	0	0.01	0
sp|Q99638|RAD9A_HUMAN	0	0	0	0	0	0.01	0.01	0	0	0	0.01	0.01	0	0.01	0.01	0.01	0	0	0	0	0	0	0	0	0	0	0	0.01	0	0	0.01	0	0	0.01	0	0.01	0	0	0	0.01	0.01	0	0	0	0	0	0	0.01	0
sp|P23246|SFPQ_HUMAN	0.01	0	0	0	0	0	0	0.01	0	0	0	0	0	0.01	0.01	0	0	0	0	0	0	0.01	0	0	0	0.01	0.01	0.01	0	0	0.01	0	0.01	0	0.01	0.01	0	0	0	0	0	0	0	0	0	0	0	0	0
sp|P38935|SMBP2_HUMAN	0.01	0.01	0	0	0	0.01	0.01	0	0	0	0.01	0.01	0	0	0.01	0.01	0	0	0	0.01	0.01	0.01	0	0	0	0.01	0.01	0	0	0	0.01	0	0	0	0	0.01	0	0	0	0.01	0	0	0	0	0	0	0	0	0
sp|Q9BQ15|SOSB1_HUMAN	0	0	0	0	0	0	0	0	0	0	0	0	0	0	0.01	0.01	0	0	0	0	0	0	0	0	0	0	0	0.01	0	0	0	0	0	0	0	0	0.01	0	0	0	0	0	0	0	0	0	0.01	0.01	0
sp|Q9NRY2|SOSSC_HUMAN	0.03	0	0	0	0	0	0	0.01	0.03	0.02	0.01	0.01	0.01	0	0	0.01	0	0	0	0.01	0	0	0.01	0	0	0	0	0	0	0	0	0.01	0	0.01	0.01	0.01	0	0	0	0	0.01	0	0	0	0	0	0.02	0.01	0
sp|O60671|RAD1_HUMAN	0	0	0.01	0	0	0.01	0.01	0	0	0	0	0.01	0	0	0	0	0	0	0	0	0	0	0.01	0	0	0	0	0	0	0.01	0.01	0	0	0.01	0	0	0	0	0	0	0	0.01	0	0.01	0	0	0	0	0
sp|P48378|RFX2_HUMAN	0.01	0	0	0	0	0.01	0.01	0.01	0	0	0	0	0	0	0.01	0.01	0	0	0	0	0	0	0	0	0	0	0	0	0	0.01	0.01	0	0	0	0	0	0	0	0	0	0	0	0	0	0	0	0	0	0
sp|Q6ZV50|RFX8_HUMAN	0	0	0	0	0	0	0.01	0	0	0	0.01	0	0.01	0	0.01	0	0	0	0	0	0	0.01	0	0	0	0	0	0	0	0	0.01	0.01	0	0	0	0	0	0	0	0	0	0	0	0	0	0.01	0	0	0
sp|Q9NRY4|RHG35_HUMAN	0	0	0	0	0	0.01	0	0	0	0	0.01	0	0	0	0	0	0	0	0	0	0	0	0	0	0	0	0	0	0	0	0	0	0	0	0	0.01	0	0	0	0	0	0.01	0	0	0	0	0	0	0
sp|O00287|RFXAP_HUMAN	0.04	0	0	0	0	0.01	0	0.02	0	0	0.01	0	0	0	0.01	0.01	0	0	0	0.01	0.01	0.01	0	0	0	0	0.01	0	0	0	0	0	0	0	0	0	0	0	0	0	0	0	0	0	0	0	0	0	0
sp|P46063|RECQ1_HUMAN	0	0	0	0	0	0	0	0.01	0.01	0	0	0.01	0	0	0	0.01	0.01	0	0	0.01	0	0	0	0	0	0	0	0	0	0	0	0	0	0.01	0	0	0	0	0	0	0.01	0	0	0	0	0	0.01	0	0
sp|O94762|RECQ5_HUMAN	0.01	0.01	0	0	0	0.01	0	0.01	0	0	0.01	0.01	0.01	0	0.01	0.01	0.01	0	0	0.01	0	0.01	0	0	0.01	0.01	0	0.01	0	0	0.01	0.01	0	0	0.01	0.01	0	0	0	0	0	0	0	0	0	0	0	0	0
sp|Q9BWE0|REPI1_HUMAN	0.02	0.01	0	0	0.01	0.01	0.01	0.01	0.01	0	0.01	0.01	0	0.01	0.01	0.01	0	0	0	0.01	0	0.02	0	0.01	0	0.01	0	0.01	0.01	0	0.01	0.01	0	0.01	0.01	0	0	0	0	0	0	0	0	0	0	0	0	0	0
sp|Q9UBZ9|REV1_HUMAN	0.01	0	0	0	0	0.01	0	0	0	0	0	0.01	0	0	0.01	0.01	0	0	0	0	0	0	0	0	0	0	0	0	0	0	0	0	0	0	0	0.01	0	0	0	0	0	0	0	0	0	0	0	0	0
sp|O94761|RECQ4_HUMAN	0.01	0.01	0	0	0	0.01	0.02	0.01	0	0	0.01	0	0	0	0.01	0	0	0	0	0.01	0.01	0.01	0	0	0	0.01	0.01	0.01	0	0	0.01	0	0	0	0.01	0	0	0	0	0.01	0	0	0	0	0	0	0	0	0
sp|Q8HWS3|RFX6_HUMAN	0.01	0	0	0	0	0	0	0	0	0	0.01	0	0	0	0.01	0	0	0	0	0	0	0	0	0	0	0	0	0	0	0	0	0	0	0	0	0	0	0	0	0	0	0	0	0	0	0	0	0	0
sp|O14593|RFXK_HUMAN	0.01	0	0	0	0	0.01	0	0.01	0	0	0.02	0	0	0	0.02	0.01	0	0	0	0	0	0	0	0	0	0.01	0	0	0	0	0	0	0	0	0	0	0	0	0	0.01	0	0	0	0	0	0	0	0.01	0
sp|Q2KHR2|RFX7_HUMAN	0.01	0	0	0	0	0	0	0.01	0	0	0	0	0	0	0	0.01	0	0	0	0	0	0	0	0	0	0	0	0	0	0	0	0	0	0	0	0.01	0	0	0	0	0	0	0	0	0	0	0	0	0
sp|P35251|RFC1_HUMAN	0.01	0	0	0	0	0	0	0	0	0	0	0.01	0	0	0	0	0	0	0	0.01	0	0	0	0	0	0	0	0	0	0	0	0.01	0	0	0	0	0	0	0	0	0	0	0	0	0	0.01	0	0	0
sp|P48382|RFX5_HUMAN	0.01	0.01	0	0	0	0.01	0	0.01	0	0	0.01	0.01	0	0	0.01	0.01	0.01	0	0	0	0.01	0	0	0	0	0.01	0	0.01	0	0	0	0.01	0	0	0.01	0	0	0	0	0	0	0	0	0	0	0	0	0	0
sp|O95602|RPA1_HUMAN	0	0	0	0	0	0.01	0	0.01	0	0	0	0.01	0	0	0	0.01	0	0	0	0	0	0	0	0	0	0	0	0.01	0	0	0.01	0	0	0	0	0	0	0	0	0	0	0	0	0	0	0	0	0	0
sp|O75575|RPC9_HUMAN	0	0	0	0.01	0	0.01	0	0	0	0	0	0.01	0	0	0.01	0.01	0.01	0	0	0.01	0	0	0	0	0.01	0.01	0.01	0	0.01	0	0	0	0	0	0	0	0	0	0	0.01	0.01	0	0	0	0	0	0.01	0	0
sp|Q9H9Y6|RPA2_HUMAN	0	0	0	0	0	0	0	0	0	0	0.01	0	0	0.01	0	0	0	0	0	0	0	0	0	0	0	0	0	0	0	0	0.01	0	0	0	0	0	0	0	0	0	0	0.01	0	0	0	0	0	0	0
sp|O15446|RPA34_HUMAN	0.01	0	0	0	0	0.02	0.01	0	0	0	0.01	0	0.01	0	0.01	0	0	0	0	0	0	0	0	0	0	0	0	0	0	0	0	0.01	0	0	0.01	0	0	0	0	0	0	0	0	0	0	0	0	0	0
sp|Q9GZS1|RPA49_HUMAN	0.01	0.01	0	0.01	0	0.01	0	0	0	0	0.01	0.01	0	0	0	0.01	0	0	0	0	0	0.01	0	0.01	0	0	0	0	0	0	0	0.01	0	0	0	0	0	0	0	0	0	0.01	0	0	0	0	0	0.01	0
sp|P62875|RPAB5_HUMAN	0	0	0	0.03	0	0.02	0.02	0	0	0	0.02	0	0	0	0	0	0	0	0.02	0	0	0.02	0	0	0.02	0	0	0	0	0	0	0.02	0	0	0	0	0	0	0	0.02	0	0	0	0	0	0	0	0.02	0
sp|P52435|RPB11_HUMAN	0	0	0.03	0	0	0.01	0	0	0	0	0	0	0	0.01	0.01	0	0	0	0	0.01	0	0	0	0	0	0.01	0	0	0	0.01	0	0	0	0.01	0	0	0	0	0	0	0	0	0	0	0	0	0	0.01	0
sp|O15514|RPB4_HUMAN	0.01	0.01	0	0.01	0	0	0	0	0	0.01	0.01	0.01	0.01	0	0	0.01	0.02	0	0	0	0.01	0	0.01	0	0	0	0	0.01	0.01	0	0	0.01	0	0	0.01	0.01	0	0	0	0.01	0.01	0	0	0	0	0	0.01	0	0
sp|P05423|RPC4_HUMAN	0.01	0	0.01	0	0	0.01	0	0	0	0	0.01	0.01	0	0	0.01	0	0	0	0	0	0.01	0	0	0.01	0	0	0	0.02	0	0.01	0.01	0.01	0	0	0.01	0.01	0	0	0	0	0	0.01	0	0	0	0.01	0	0.01	0
sp|Q9H1D9|RPC6_HUMAN	0.01	0.01	0	0.01	0	0	0	0	0	0	0	0.01	0	0	0	0	0	0	0	0.01	0	0	0.01	0	0	0	0.01	0	0	0	0	0	0	0	0	0	0	0	0.01	0	0	0	0	0	0	0	0.01	0	0
sp|Q9GZM3|RPB1B_HUMAN	0	0	0.02	0	0	0.01	0	0	0	0	0	0.01	0	0.01	0.01	0	0	0	0	0	0	0	0	0	0	0.01	0	0	0	0.01	0.01	0	0	0.01	0	0	0	0	0	0	0	0	0	0	0	0	0	0.01	0
sp|P62487|RPB7_HUMAN	0	0	0	0.01	0	0	0	0.01	0	0.01	0	0.01	0	0.01	0	0	0	0	0	0	0	0	0	0	0	0	0	0.01	0	0.01	0	0	0	0.01	0.01	0.01	0.01	0	0	0	0	0	0	0.01	0	0	0	0	0
sp|O14802|RPC1_HUMAN	0	0.01	0	0	0	0.01	0	0	0	0	0	0.01	0	0	0	0	0	0	0	0	0	0	0	0	0	0	0	0	0	0	0.01	0.01	0	0	0	0	0	0	0	0	0	0	0	0	0	0	0	0	0
sp|Q9P1U0|RPA12_HUMAN	0	0	0	0	0	0	0	0.01	0	0	0.01	0	0.01	0	0	0.01	0.01	0	0	0	0	0.01	0	0.01	0	0	0	0	0	0.01	0	0	0.01	0	0.01	0	0.01	0	0	0.01	0.01	0	0	0	0	0	0	0	0
sp|P52434|RPAB3_HUMAN	0.01	0.01	0	0.01	0	0.01	0	0	0	0.01	0.01	0	0.01	0	0	0.01	0	0	0	0	0	0	0	0.01	0	0	0	0	0	0	0	0	0.01	0.01	0	0.02	0.01	0	0.01	0	0.01	0	0.01	0	0	0	0	0	0
sp|P53803|RPAB4_HUMAN	0	0	0	0.02	0	0	0	0	0	0	0	0	0	0	0	0	0	0	0	0	0.02	0	0	0	0.02	0	0	0	0	0.02	0	0.04	0	0	0	0.02	0	0	0.02	0	0	0	0	0	0	0.02	0	0	0
sp|Q8NC42|RN149_HUMAN	0.01	0	0	0.01	0.01	0.01	0	0.01	0	0	0.02	0	0	0	0.01	0.01	0	0	0	0.01	0.01	0.01	0	0	0	0	0	0.02	0.01	0	0	0	0	0	0	0	0.01	0	0	0	0	0	0	0	0	0.01	0	0.01	0
sp|Q9H1A7|RPB1C_HUMAN	0	0	0.03	0	0	0.01	0	0	0	0	0	0	0	0.01	0.01	0	0	0	0	0	0	0	0	0	0	0.01	0	0	0	0.01	0.01	0	0	0.01	0	0	0	0	0	0	0	0	0	0	0	0	0	0.01	0
sp|Q9Y2Y1|RPC10_HUMAN	0.02	0.01	0.01	0	0	0	0	0.01	0	0	0	0	0	0	0	0.01	0.01	0	0	0	0	0	0.01	0	0	0	0.01	0	0.02	0	0	0	0	0	0.01	0	0.02	0.01	0	0	0	0	0	0	0.02	0.01	0	0.01	0.01
sp|Q9NW08|RPC2_HUMAN	0	0	0	0.01	0	0	0	0	0	0	0.01	0	0	0	0	0	0	0	0	0	0	0	0	0	0	0	0	0.01	0	0	0.01	0	0	0	0	0	0.01	0	0	0	0	0	0	0	0	0	0	0	0
sp|O15318|RPC7_HUMAN	0.01	0	0	0.01	0	0.01	0	0	0	0	0	0.01	0	0	0	0	0	0	0	0	0	0	0	0	0	0.01	0	0.01	0	0	0	0.01	0	0	0.01	0	0	0	0	0	0	0	0	0	0	0.01	0	0	0
sp|P19388|RPAB1_HUMAN	0	0	0	0	0	0	0	0	0	0	0	0	0	0	0	0	0	0	0	0.01	0.01	0	0	0	0	0	0	0.01	0	0.01	0	0	0	0	0.01	0	0	0	0.01	0	0	0	0	0	0	0.01	0	0	0
sp|O15160|RPAC1_HUMAN	0.01	0	0	0.01	0	0.01	0.01	0	0.01	0.01	0.01	0	0.01	0	0	0	0	0	0	0.01	0.01	0.01	0	0	0	0	0	0	0	0	0	0	0	0.01	0.01	0.01	0.01	0	0.01	0.01	0.01	0.01	0	0	0	0	0	0.01	0
sp|P24928|RPB1_HUMAN	0	0	0	0	0	0	0	0	0	0	0.01	0	0	0	0.01	0	0	0	0	0	0	0	0	0	0	0	0	0	0	0	0.01	0	0	0	0.01	0	0	0	0	0	0	0	0	0	0	0	0	0	0
sp|Q9Y2S0|RPAC2_HUMAN	0.01	0	0	0	0	0.01	0.01	0	0	0	0	0.01	0.01	0	0.01	0	0.01	0	0	0	0	0	0	0.01	0	0.02	0.01	0	0	0	0.02	0	0	0	0	0.01	0.01	0	0	0	0	0.01	0	0	0	0	0	0.01	0
sp|P30876|RPB2_HUMAN	0	0	0	0.01	0	0	0	0	0	0.01	0.01	0	0	0	0	0	0	0	0	0	0	0	0	0	0	0	0	0	0	0	0.01	0	0	0	0	0.01	0	0	0	0.01	0	0	0	0	0	0	0	0	0
sp|P36954|RPB9_HUMAN	0	0.01	0	0.01	0	0.02	0	0	0	0.01	0	0	0	0	0	0.01	0.01	0	0.01	0	0.01	0	0.01	0	0.01	0	0	0	0.01	0.01	0	0	0.01	0	0.01	0	0	0	0	0	0	0.01	0.01	0.01	0.01	0.01	0	0	0
sp|P61218|RPAB2_HUMAN	0	0.02	0.01	0	0.01	0	0.01	0	0	0.02	0	0.01	0	0	0	0	0	0	0	0	0.02	0.01	0	0	0	0.02	0	0	0	0.01	0	0.01	0	0	0	0	0.01	0	0	0	0.01	0	0	0.02	0	0.02	0	0	0
sp|P19387|RPB3_HUMAN	0	0	0	0	0	0	0	0	0	0.01	0	0	0	0	0	0	0	0	0.01	0.01	0	0	0	0	0	0	0	0	0	0	0.02	0	0	0	0	0.01	0	0	0	0.01	0.01	0	0	0.01	0	0.01	0	0	0
sp|Q9BUI4|RPC3_HUMAN	0	0	0	0	0	0.01	0.01	0	0	0.01	0.01	0.01	0	0	0	0.01	0	0	0	0	0	0.01	0	0	0	0.01	0	0	0	0	0.01	0.01	0	0.01	0	0.01	0	0	0	0	0.01	0	0	0	0	0.01	0	0	0
sp|Q9Y535|RPC8_HUMAN	0	0	0	0.01	0	0.01	0	0.01	0	0	0	0	0	0	0	0	0	0	0	0	0	0	0	0	0	0	0	0	0	0	0	0	0	0.01	0	0	0	0	0	0	0	0	0	0	0	0	0	0	0
sp|O00411|RPOM_HUMAN	0.01	0.01	0	0	0	0.01	0.01	0.01	0	0	0.01	0	0	0	0	0	0	0	0	0	0.01	0	0	0	0	0	0	0.01	0	0	0.01	0.01	0	0	0	0	0	0	0	0	0	0	0	0	0	0	0	0	0
sp|Q9UPW6|SATB2_HUMAN	0.01	0.01	0	0	0	0.01	0.01	0	0	0	0.01	0	0	0	0.01	0.01	0	0	0	0.01	0	0	0	0	0	0.01	0	0	0	0	0.01	0	0	0	0.01	0.01	0	0	0	0.01	0	0	0	0	0	0.01	0	0	0
sp|Q01826|SATB1_HUMAN	0.01	0	0.01	0	0	0.01	0.01	0	0	0	0	0	0	0	0.01	0.01	0	0	0	0.01	0	0	0.01	0	0	0.01	0	0	0	0	0.01	0	0	0	0	0	0	0	0	0.01	0	0	0	0	0	0.01	0	0	0
sp|Q53HV7|SMUG1_HUMAN	0	0.01	0	0	0	0	0.01	0.01	0	0	0.01	0	0	0	0.01	0	0	0	0	0	0.01	0	0	0	0	0	0.01	0.01	0	0	0	0	0	0	0	0	0	0	0	0.01	0	0.01	0	0	0	0	0	0	0
sp|Q8TER0|SNED1_HUMAN	0.01	0	0	0.01	0	0	0	0.01	0	0	0.01	0	0	0	0.01	0	0.01	0	0	0.01	0	0.01	0	0.01	0.01	0	0	0.01	0	0	0.01	0	0	0	0	0	0	0	0	0	0	0	0	0	0	0	0	0	0
sp|Q9NUQ6|SPS2L_HUMAN	0.01	0	0	0	0	0.01	0	0	0	0	0.01	0.01	0.01	0	0.01	0.01	0	0	0	0	0.01	0.01	0	0	0	0.01	0	0	0	0	0	0.01	0	0	0	0.01	0	0	0	0	0.01	0	0.01	0	0	0	0	0.01	0.01
sp|Q9BWG4|SSBP4_HUMAN	0.02	0.01	0.01	0	0	0.01	0	0.01	0	0	0.01	0	0.02	0	0.01	0.01	0	0	0	0	0	0	0	0	0	0	0	0	0	0	0	0	0	0	0.01	0	0	0	0	0	0	0	0	0	0	0	0	0	0
sp|Q9H040|SPRTN_HUMAN	0	0	0	0	0	0.01	0	0	0.01	0	0	0	0	0	0	0.01	0	0	0	0	0	0	0	0	0	0	0	0	0	0	0.01	0	0	0	0.01	0	0	0	0	0	0.01	0	0	0	0	0	0.01	0	0
sp|Q04837|SSBP_HUMAN	0	0	0	0	0	0	0.01	0	0	0.01	0.01	0	0	0	0	0	0	0	0	0.01	0	0.01	0.01	0	0	0.01	0	0.01	0.01	0	0.02	0	0	0.01	0	0.01	0	0.01	0	0.01	0	0	0.01	0.01	0	0	0	0	0
sp|P81877|SSBP2_HUMAN	0.01	0	0.01	0	0	0	0.01	0.01	0	0	0	0	0	0	0	0.01	0	0	0	0	0	0	0	0	0	0	0	0	0	0	0	0	0	0	0.01	0	0	0	0	0	0	0	0	0	0	0	0	0.01	0
sp|Q9BWW4|SSBP3_HUMAN	0.01	0	0	0	0	0	0	0.01	0	0	0	0	0	0	0.01	0.01	0	0	0	0	0	0	0	0	0	0	0	0	0	0.01	0	0	0	0	0.01	0	0	0	0	0	0	0	0	0.01	0	0	0.01	0.01	0
sp|Q96AH0|SOSB2_HUMAN	0	0	0	0	0	0	0	0	0	0	0	0	0	0	0	0	0	0	0	0	0	0	0	0	0	0	0	0.02	0	0.01	0	0	0	0	0	0	0	0	0	0	0	0	0	0	0	0	0	0	0
sp|P04053|TDT_HUMAN	0	0.01	0	0.01	0	0.01	0	0	0	0	0	0.01	0	0	0	0	0	0	0	0	0	0.01	0	0	0	0.01	0	0	0	0	0	0	0	0.01	0.01	0	0.01	0	0	0	0	0	0	0	0	0.01	0	0	0
sp|Q13148|TADBP_HUMAN	0.01	0	0	0	0	0	0	0.01	0	0	0	0	0	0	0	0	0	0	0	0	0	0	0	0	0	0	0	0.01	0	0	0.01	0	0	0	0	0	0	0	0	0	0	0	0.01	0	0	0	0	0.02	0
sp|Q13569|TDG_HUMAN	0	0	0	0	0	0.01	0	0	0	0	0	0	0.01	0	0.01	0.01	0	0	0	0	0	0	0	0	0	0	0	0	0	0	0	0	0	0	0.01	0	0	0	0	0	0	0	0	0	0	0	0	0	0
sp|Q9H5L6|THAP9_HUMAN	0	0	0	0	0	0	0	0	0	0	0.01	0	0	0	0	0.01	0	0	0	0.01	0	0	0	0	0	0	0	0	0	0	0.01	0	0	0	0	0	0	0	0	0	0	0	0	0	0	0	0	0	0
sp|P62380|TBPL1_HUMAN	0	0.01	0	0.01	0	0.01	0	0.02	0.01	0.01	0.01	0.01	0	0	0.01	0	0.01	0	0	0.01	0.01	0.01	0.01	0	0	0	0	0	0	0.01	0.02	0.01	0	0.01	0.01	0.01	0.01	0	0.01	0	0.01	0	0.01	0	0.01	0	0	0	0
sp|Q92547|TOPB1_HUMAN	0.01	0	0	0	0	0.01	0	0	0	0.01	0.01	0	0	0	0	0.01	0	0	0	0	0	0	0	0	0	0	0	0	0	0	0	0	0	0	0	0.01	0	0	0	0	0	0	0	0	0	0.01	0	0	0
sp|Q969P6|TOP1M_HUMAN	0.01	0.02	0	0	0	0.01	0	0	0	0	0.01	0	0	0	0	0	0.01	0	0	0.01	0.01	0.01	0.01	0	0	0	0.01	0.01	0	0	0.01	0.01	0	0.01	0.01	0.01	0	0	0	0.01	0	0	0	0	0	0	0	0	0
sp|Q13472|TOP3A_HUMAN	0	0.01	0	0	0	0.01	0.01	0.01	0	0	0.01	0.01	0	0	0	0	0.01	0	0	0	0.01	0	0	0	0	0	0	0.01	0	0	0.01	0	0	0	0.01	0	0	0	0	0.01	0	0	0	0	0.01	0	0	0	0
sp|Q02880|TOP2B_HUMAN	0.01	0	0	0.01	0	0	0	0.01	0	0	0.01	0.01	0	0	0	0	0	0	0	0	0	0	0	0	0	0	0	0	0	0	0	0	0	0	0	0	0	0	0	0	0	0	0	0	0	0	0	0	0
sp|Q8N6T0|TO6BL_HUMAN	0.01	0.01	0	0	0	0.01	0.01	0	0	0	0	0	0	0	0	0.01	0	0	0	0.01	0	0	0	0	0	0	0	0.01	0	0	0.01	0	0	0.01	0.01	0	0	0	0	0	0	0	0	0	0	0	0	0	0
sp|P11387|TOP1_HUMAN	0	0.01	0	0.01	0	0	0	0	0	0	0	0.01	0	0	0	0	0.01	0	0	0.01	0	0	0	0.01	0	0	0.01	0	0	0	0	0.01	0	0.01	0	0	0	0	0	0	0	0	0	0	0	0.01	0	0	0
sp|O95985|TOP3B_HUMAN	0	0	0	0.01	0	0.01	0	0	0	0.01	0.01	0	0	0	0	0	0	0	0	0	0	0	0	0	0	0	0	0.01	0	0	0	0	0	0	0	0.01	0	0	0	0	0	0	0	0	0	0	0	0	0
sp|O14717|TRDMT_HUMAN	0	0	0	0	0	0	0	0	0	0.01	0	0	0	0	0	0	0.01	0	0.01	0.01	0	0	0	0	0	0	0	0	0	0	0.01	0	0	0	0	0.01	0.01	0	0	0	0.01	0	0	0	0	0.01	0	0	0
sp|Q9NUW8|TYDP1_HUMAN	0	0	0	0	0	0	0	0.01	0	0	0	0.01	0	0	0	0.01	0	0	0	0	0	0	0	0	0	0	0	0	0	0	0	0	0	0	0	0	0	0	0	0	0	0	0	0	0	0	0	0	0
sp|O95551|TYDP2_HUMAN	0.02	0.01	0	0	0	0.01	0	0	0	0	0.01	0	0	0.01	0	0.01	0.01	0	0	0.01	0	0.01	0	0.01	0	0.01	0	0.01	0	0	0.01	0.01	0	0	0	0	0.01	0	0	0	0	0	0.01	0	0	0.01	0	0	0
sp|P13051|UNG_HUMAN	0.02	0	0	0.01	0	0	0.01	0	0	0	0	0.01	0	0	0.01	0.01	0	0	0	0.01	0.01	0	0	0.01	0	0.01	0.01	0	0	0	0	0.01	0	0	0	0	0	0	0	0	0	0.01	0	0	0	0	0	0	0
sp|Q9Y2T7|YBOX2_HUMAN	0.02	0	0	0	0	0.01	0.01	0.01	0	0	0	0	0	0	0.02	0.01	0.01	0	0	0.01	0	0.02	0.01	0	0	0.01	0.01	0	0	0	0	0	0	0.01	0.03	0.01	0	0	0.01	0.01	0	0.01	0	0	0	0	0	0	0
sp|A1YPR0|ZBT7C_HUMAN	0.02	0	0	0	0	0	0	0.01	0	0	0.01	0.01	0	0.01	0.01	0	0	0	0	0	0	0	0	0	0	0.01	0	0	0	0	0	0	0	0	0	0	0	0	0	0	0	0	0	0	0	0.01	0	0	0
sp|P16989|YBOX3_HUMAN	0.04	0	0	0.01	0	0.02	0.01	0.01	0	0	0.01	0	0	0	0.02	0	0.01	0	0.01	0	0	0.03	0.01	0.01	0	0	0	0	0	0	0.01	0	0	0	0.02	0.01	0	0	0.02	0.01	0	0.01	0	0	0	0.01	0	0	0
sp|P23025|XPA_HUMAN	0.03	0.01	0	0	0	0.01	0	0	0	0	0	0	0.01	0	0.01	0	0	0	0	0	0.01	0	0	0	0	0	0	0	0	0	0.01	0.01	0	0	0	0	0	0	0	0.01	0	0	0	0	0	0.01	0	0	0
sp|O43542|XRCC3_HUMAN	0.01	0	0	0.01	0	0.01	0	0.01	0	0	0.01	0	0.01	0	0.01	0.01	0.01	0	0	0.01	0.01	0	0	0	0	0.01	0	0	0	0	0.02	0.01	0	0	0.01	0	0	0	0	0.01	0	0	0	0	0	0	0	0	0
sp|P18887|XRCC1_HUMAN	0.01	0.01	0	0	0	0.01	0	0.01	0	0	0	0.01	0	0	0.01	0.01	0.01	0	0	0	0	0.01	0	0	0	0	0	0	0	0	0.01	0	0	0	0.01	0.01	0	0	0	0.01	0	0	0	0	0	0	0	0	0
sp|O75717|WDHD1_HUMAN	0.01	0	0.01	0	0	0	0	0	0	0	0.01	0	0	0	0	0.01	0	0	0	0	0	0	0	0	0	0	0	0	0	0	0	0	0	0	0	0	0	0	0	0	0	0	0	0	0	0.01	0	0	0
sp|Q01831|XPC_HUMAN	0.01	0.01	0	0	0	0.01	0.01	0	0	0	0	0.01	0	0	0	0.01	0.01	0	0	0	0.01	0.01	0	0	0	0.01	0	0	0	0	0.01	0.01	0	0	0	0.01	0	0	0	0	0	0	0	0	0	0.01	0	0	0
sp|Q92889|XPF_HUMAN	0	0.01	0.01	0	0	0.01	0	0	0	0	0	0.01	0	0	0	0	0.01	0	0	0	0	0	0	0	0	0.01	0	0	0	0	0.01	0.01	0	0	0	0.01	0	0	0	0	0	0	0	0	0	0	0	0	0
sp|Q13426|XRCC4_HUMAN	0.01	0	0	0	0	0.01	0	0	0	0.01	0	0	0.01	0	0.01	0.01	0.01	0	0	0	0	0	0	0	0	0.01	0.01	0	0	0.01	0.01	0.01	0	0	0	0.01	0	0	0	0	0	0.01	0	0	0	0.02	0	0	0
sp|O43543|XRCC2_HUMAN	0	0	0	0	0	0	0	0	0	0	0	0.01	0	0.01	0	0.01	0	0	0	0	0.01	0	0	0	0	0	0	0.01	0.01	0	0.01	0	0	0	0	0.01	0	0	0.01	0	0	0	0	0	0	0	0	0	0
sp|P67809|YBOX1_HUMAN	0.02	0	0	0	0	0.01	0	0.02	0	0	0	0	0	0	0.02	0.01	0	0	0	0	0	0.05	0	0	0	0	0.01	0.01	0	0	0	0	0	0	0.02	0	0	0	0.02	0.01	0	0.02	0	0	0	0.01	0.01	0	0
sp|Q5FWF4|ZRAB3_HUMAN	0.01	0	0	0	0	0	0.01	0	0	0	0	0	0	0	0	0	0.01	0	0	0	0	0	0	0	0	0	0	0	0	0.01	0.01	0.01	0	0	0	0	0	0	0	0	0	0	0	0	0	0	0	0	0
sp|Q9UQR1|ZN148_HUMAN	0.01	0	0	0.01	0	0	0.01	0	0	0	0	0	0	0	0	0	0	0	0.01	0	0	0	0	0	0	0	0	0	0	0	0	0.01	0.01	0.01	0	0.01	0	0	0	0	0	0	0	0.01	0	0	0	0	0
sp|Q9Y2X9|ZN281_HUMAN	0.01	0	0	0	0	0	0	0	0	0	0	0	0	0	0.01	0.01	0	0	0	0	0	0.01	0	0	0	0	0	0	0	0	0	0.01	0	0	0	0.01	0	0	0	0	0	0	0	0	0	0	0	0	0
sp|Q8TD17|ZN398_HUMAN	0.01	0	0	0	0	0	0.01	0	0.01	0	0	0	0	0	0.01	0	0	0	0	0	0	0.01	0	0	0	0.01	0	0.01	0	0	0.01	0	0	0	0	0	0	0	0	0	0	0	0	0	0	0	0	0	0
sp|Q9H171|ZBP1_HUMAN	0.01	0	0	0	0	0.01	0.01	0	0	0	0	0	0	0	0.01	0.01	0	0	0	0	0	0.01	0	0	0	0	0.01	0.01	0	0	0	0	0	0	0	0.01	0	0	0.01	0	0	0	0	0	0	0	0	0.01	0
mean	0.00760563	0.00341549	0.00116197	0.00257042	0.000352113	0.0059507	0.00309859	0.00341549	0.000633803	0.00176056	0.00612676	0.00411972	0.00109155	0.000739437	0.0046831	0.00454225	0.00299296	0.000140845	0.000457746	0.00260563	0.00327465	0.00492958	0.000880282	0.00137324	0.000528169	0.00362676	0.00225352	0.0034507	0.000880282	0.00151408	0.00637324	0.00387324	0.00028169	0.00158451	0.00285211	0.00471831	0.00158451	0.000140845	0.000985915	0.00246479	0.000915493	0.00105634	0.000598592	0.000774648	0.000316901	0.00271127	0.00109155	0.00126761	0.000140845
median	0.01	0	0	0	0	0.01	0	0	0	0	0.01	0	0	0	0	0	0	0	0	0	0	0	0	0	0	0	0	0	0	0	0.01	0	0	0	0	0	0	0	0	0	0	0	0	0	0	0	0	0	0
[truncated: 351 more columns]

## Sheet: comparison
2-mery sorted (highest to lowest occurence)
77 quadruplex binding		291 DNA binding
GG	0.0141558	LL	0.0102113
SS	0.0101299	EE	0.00926056
EE	0.0087013	SS	0.00788732
AA	0.00792208	LS	0.00778169
SG	0.00753247	AA	0.00760563
GS	0.00727273	LE	0.00746479
PP	0.00727273	SL	0.00739437
LL	0.00714286	EL	0.0068662
GR	0.00662338	AL	0.00672535
KK	0.00662338	LR	0.00637324
RG	0.00662338	RL	0.00626761
LS	0.00649351	LA	0.00612676
PG	0.00636364	GS	0.00612676
LE	0.00623377	LK	0.00605634
SL	0.00623377	VL	0.00602113
RR	0.00623377	EA	0.0059507
LR	0.0061039	KE	0.00588028
EA	0.00597403	KK	0.00584507
SR	0.00584416	LQ	0.00580986
GP	0.00571429	EK	0.00573944
ED	0.00558442	LP	0.00570423
LK	0.00532468	AS	0.00556338
KE	0.00532468	AE	0.00552817
EK	0.00519481	SG	0.00549296
RS	0.00519481	GG	0.00549296
PS	0.00506494	GL	0.00545775
GK	0.00493506	SE	0.00542254
AS	0.00493506	LG	0.00535211
SE	0.00480519	KL	0.00524648
RL	0.00480519	SP	0.00514085
EL	0.00480519	LV	0.00514085
RK	0.00480519	DL	0.00503521
GL	0.00480519	LD	0.00496479
GA	0.00467532	RR	0.00492958
DL	0.00467532	ED	0.00489437
DG	0.00454545	PP	0.00489437
AE	0.00454545	RK	0.00485915
LG	0.00454545	PG	0.00482394
LP	0.00454545	PS	0.00482394
LV	0.00454545	EG	0.00478873
SP	0.00441558	TL	0.00478873
LA	0.00428571	SR	0.00471831
SA	0.00428571	PL	0.00471831
LQ	0.00428571	PA	0.0046831
EG	0.00428571	SA	0.00454225
SV	0.00428571	AG	0.00450704
KL	0.00415584	ES	0.00447183
VL	0.00415584	IL	0.00433099
SK	0.00415584	LT	0.00433099
PA	0.00415584	QL	0.00429577
ER	0.00415584	SK	0.00426056
AP	0.00415584	SQ	0.00419014
KR	0.00402597	KA	0.00411972
PE	0.00402597	DE	0.0040493
ES	0.00402597	VS	0.00401408
RE	0.0038961	EV	0.00401408
DE	0.0038961	KR	0.00387324
DS	0.0038961	QE	0.00387324
KA	0.00376623	PE	0.00387324
VE	0.00376623	VE	0.00387324
AL	0.00376623	SV	0.00387324
EV	0.00376623	GE	0.00383803
PL	0.00363636	GK	0.00376761
GE	0.00363636	AV	0.00373239
VA	0.00350649	RE	0.00369718
AG	0.00350649	ER	0.00362676
KV	0.00350649	GP	0.00362676
LD	0.00337662	KS	0.00362676
SD	0.00337662	RS	0.00359155
VS	0.00337662	TS	0.00359155
KD	0.00324675	DS	0.00352113
TL	0.00324675	AP	0.00348592
AK	0.00324675	GR	0.0034507
KS	0.00324675	RA	0.00341549
LT	0.00324675	GA	0.00341549
ST	0.00324675	ST	0.00338028
AV	0.00324675	SD	0.00338028
VV	0.00324675	RG	0.00330986
RA	0.00311688	AR	0.00327465
AT	0.00311688	LI	0.00327465
YG	0.00311688	FL	0.00320423
TV	0.00298701	TP	0.0031338
AR	0.00298701	KV	0.0031338
SQ	0.00298701	QA	0.00309859
TP	0.00298701	PV	0.00309859
VK	0.00285714	LN	0.00306338
QR	0.00285714	VV	0.00306338
EP	0.00285714	QQ	0.00302817
TS	0.00285714	TA	0.00299296
PV	0.00285714	VK	0.00299296
DD	0.00285714	AK	0.00295775
GF	0.00272727	KT	0.00292254
RP	0.00272727	NL	0.00288732
GD	0.00272727	PR	0.00285211
ET	0.00272727	EP	0.00285211
VT	0.00272727	IS	0.00285211
PQ	0.00272727	RV	0.00285211
GY	0.00272727	GT	0.0028169
FG	0.00272727	DD	0.00278169
QA	0.0025974	EN	0.00271127
PR	0.0025974	KD	0.00271127
QE	0.0025974	EQ	0.00267606
NL	0.0025974	KG	0.00267606
QL	0.0025974	VP	0.00264085
DR	0.0025974	VA	0.00260563
QQ	0.0025974	QK	0.00260563
RD	0.00246753	RP	0.00260563
GN	0.00246753	VT	0.00260563
LN	0.00246753	DA	0.00257042
VD	0.00246753	TE	0.00257042
EQ	0.00246753	TV	0.00257042
GQ	0.00246753	ET	0.0025
KG	0.00246753	VR	0.00246479
VP	0.00246753	KI	0.00246479
QS	0.00246753	AT	0.00246479
RT	0.00246753	GV	0.00239437
KT	0.00246753	NS	0.00235915
TG	0.00233766	VD	0.00228873
QK	0.00233766	EI	0.00228873
QP	0.00233766	PK	0.00228873
NS	0.00233766	QP	0.00228873
IL	0.00233766	QR	0.00225352
QG	0.00220779	FS	0.00225352
KP	0.00220779	DV	0.00225352
DA	0.00220779	IK	0.00221831
VR	0.00220779	DG	0.00221831
RQ	0.00220779	KP	0.00221831
PK	0.00220779	GD	0.0021831
IK	0.00220779	PQ	0.0021831
SN	0.00207792	TG	0.0021831
AQ	0.00207792	TK	0.0021831
IS	0.00207792	LF	0.00214789
EN	0.00194805	DP	0.00211268
PD	0.00194805	PD	0.00207746
FE	0.00194805	AD	0.00204225
TE	0.00194805	GI	0.00200704
KI	0.00194805	KQ	0.00197183
FL	0.00194805	QG	0.00197183
AF	0.00194805	QV	0.00197183
DP	0.00194805	AQ	0.00193662
GT	0.00194805	VQ	0.00193662
PT	0.00194805	VG	0.00193662
RV	0.00194805	QS	0.00193662
IR	0.00181818	TT	0.00193662
TI	0.00181818	GQ	0.00190141
RN	0.00168831	RD	0.0018662
QV	0.00168831	DI	0.0018662
TA	0.00168831	NK	0.0018662
NQ	0.00168831	SI	0.00183099
TQ	0.00168831	SF	0.00179577
VG	0.00168831	IA	0.00176056
GH	0.00168831	RI	0.00176056
VI	0.00168831	DK	0.00176056
SY	0.00168831	II	0.00172535
FV	0.00168831	GF	0.00169014
RF	0.00155844	RQ	0.00169014
FR	0.00155844	PT	0.00169014
AD	0.00155844	AF	0.00165493
TD	0.00155844	LY	0.00165493
KQ	0.00155844	IE	0.00161972
TK	0.00155844	YL	0.00161972
EF	0.00155844	IP	0.00161972
NP	0.00155844	FR	0.00158451
YS	0.00155844	TR	0.00158451
GV	0.00155844	KN	0.00158451
QD	0.00142857	VI	0.00158451
VQ	0.00142857	RF	0.00158451
AI	0.00142857	RT	0.00158451
FS	0.00142857	NP	0.0015493
DV	0.00142857	QT	0.0015493
IE	0.0012987	IR	0.00151408
NG	0.0012987	AI	0.00151408
EI	0.0012987	SN	0.00147887
LI	0.0012987	IT	0.00147887
HL	0.0012987	TI	0.00144366
DK	0.0012987	LC	0.00140845
FK	0.0012987	DT	0.00140845
TT	0.0012987	FV	0.00140845
IV	0.0012987	DR	0.00137324
ME	0.0012987	FE	0.00137324
IA	0.00116883	HL	0.00137324
YR	0.00116883	TD	0.00133803
QN	0.00116883	EF	0.00133803
KN	0.00116883	NV	0.00133803
RC	0.00116883	QI	0.00133803
DI	0.00116883	HS	0.00130282
NK	0.00116883	GN	0.00126761
DF	0.00116883	LH	0.00126761
SF	0.00116883	IF	0.00126761
DT	0.00116883	PF	0.00126761
NE	0.00103896	IQ	0.00123239
GI	0.00103896	FQ	0.00123239
LF	0.00103896	FG	0.00123239
TF	0.00103896	YS	0.00119718
HS	0.00103896	DF	0.00119718
MS	0.00103896	ID	0.00116197
NY	0.00103896	NE	0.00116197
FP	0.00103896	MK	0.00116197
IN	0.000909091	IV	0.00116197
PN	0.000909091	NA	0.00116197
YN	0.000909091	PN	0.00112676
CG	0.000909091	NG	0.00112676
MG	0.000909091	CL	0.00112676
RI	0.000909091	CG	0.00112676
NI	0.000909091	MA	0.00109155
II	0.000909091	QD	0.00109155
CK	0.000909091	TQ	0.00109155
AM	0.000909091	NI	0.00109155
IP	0.000909091	QN	0.00109155
FA	0.000779221	FT	0.00109155
TR	0.000779221	RN	0.00105634
AN	0.000779221	SH	0.00105634
NN	0.000779221	DY	0.00105634
VN	0.000779221	ME	0.00102113
ID	0.000779221	IG	0.00102113
FD	0.000779221	IN	0.00102113
EC	0.000779221	TN	0.000985915
SC	0.000779221	YR	0.000985915
IQ	0.000779221	VF	0.000985915
FQ	0.000779221	NQ	0.000950704
SI	0.000779221	DQ	0.000950704
LM	0.000779221	PH	0.000950704
NF	0.000779221	LM	0.000915493
FF	0.000779221	AN	0.000915493
PF	0.000779221	GY	0.000915493
CS	0.000779221	KY	0.000915493
IT	0.000779221	FK	0.000880282
EY	0.000779221	NR	0.000880282
KY	0.000779221	HR	0.000880282
TN	0.000779221	VN	0.000880282
CA	0.000649351	YE	0.000880282
MA	0.000649351	HP	0.000880282
NR	0.000649351	FD	0.000880282
YD	0.000649351	EH	0.00084507
PC	0.000649351	TF	0.00084507
VC	0.000649351	RH	0.000809859
YE	0.000649351	ML	0.000809859
DQ	0.000649351	EM	0.000809859
IG	0.000649351	CP	0.000809859
AH	0.000649351	FP	0.000809859
RH	0.000649351	AY	0.000809859
QI	0.000649351	YG	0.000774648
MK	0.000649351	KF	0.000774648
EM	0.000649351	DN	0.000774648
TM	0.000649351	YK	0.000774648
VM	0.000649351	FA	0.000739437
VF	0.000649351	ND	0.000739437
CP	0.000649351	FI	0.000739437
NT	0.000649351	NT	0.000739437
QT	0.000649351	SY	0.000739437
FT	0.000649351	RY	0.000704225
NV	0.000649351	HQ	0.000704225
CV	0.000649351	PI	0.000704225
HV	0.000649351	NF	0.000704225
NA	0.000519481	DH	0.000669014
HR	0.000519481	MD	0.000669014
MR	0.000519481	YP	0.000669014
DN	0.000519481	VY	0.000669014
ND	0.000519481	YI	0.000669014
MD	0.000519481	HA	0.000633803
HG	0.000519481	MN	0.000633803
EH	0.000519481	RC	0.000633803
QH	0.000519481	CY	0.000633803
PH	0.000519481	EY	0.000633803
SH	0.000519481	SC	0.000633803
HI	0.000519481	YF	0.000633803
CL	0.000519481	MS	0.000633803
QF	0.000519481	HK	0.000633803
KF	0.000519481	CS	0.000598592
MP	0.000519481	NN	0.000598592
CT	0.000519481	YD	0.000598592
RY	0.000519481	HE	0.000598592
DY	0.000519481	AH	0.000598592
IY	0.000519481	VH	0.000598592
VY	0.000519481	YT	0.00056338
CR	0.00038961	TY	0.00056338
FN	0.00038961	FC	0.00056338
CD	0.00038961	IM	0.00056338
AC	0.00038961	KM	0.00056338
NC	0.00038961	HT	0.00056338
DC	0.00038961	CR	0.000528169
CC	0.00038961	TC	0.000528169
QC	0.00038961	EC	0.000528169
IC	0.00038961	PC	0.000528169
LC	0.00038961	GH	0.000528169
KC	0.00038961	CF	0.000528169
TC	0.00038961	PY	0.000528169
YQ	0.00038961	HV	0.000528169
HH	0.00038961	VC	0.000528169
LH	0.00038961	AC	0.000492958
VH	0.00038961	AM	0.000492958
YI	0.00038961	IY	0.000492958
ML	0.00038961	WE	0.000457746
HK	0.00038961	MG	0.000457746
YK	0.00038961	YV	0.000457746
QM	0.00038961	YA	0.000457746
GM	0.00038961	HG	0.000457746
YP	0.00038961	KH	0.000457746
WS	0.00038961	TH	0.000457746
CY	0.00038961	WL	0.000457746
QY	0.00038961	SM	0.000457746
FY	0.00038961	MT	0.000457746
TY	0.00038961	FY	0.000457746
MV	0.00038961	CV	0.000457746
HA	0.00025974	IC	0.000422535
WA	0.00025974	YC	0.000422535
YA	0.00025974	CQ	0.000422535
HD	0.00025974	CH	0.000422535
CE	0.00025974	QH	0.000422535
CQ	0.00025974	SW	0.000422535
HQ	0.00025974	GC	0.000422535
DH	0.00025974	NH	0.000422535
KH	0.00025974	PM	0.000422535
FH	0.00025974	MP	0.000422535
CI	0.00025974	PW	0.000422535
FI	0.00025974	NY	0.000422535
YL	0.00025974	FN	0.000387324
WK	0.00025974	DC	0.000387324
DM	0.00025974	HC	0.000387324
HM	0.00025974	HI	0.000387324
KM	0.00025974	DM	0.000387324
PM	0.00025974	GM	0.000387324
CF	0.00025974	FF	0.000387324
MF	0.00025974	CA	0.000352113
YF	0.00025974	YQ	0.000352113
HP	0.00025974	WK	0.000352113
MT	0.00025974	RM	0.000352113
LW	0.00025974	QF	0.000352113
AY	0.00025974	AW	0.000352113
HY	0.00025974	TW	0.000352113
LY	0.00025974	YY	0.000352113
PY	0.00025974	YN	0.000316901
WV	0.00025974	CD	0.000316901
YV	0.00025974	KC	0.000316901
CN	0.00012987	CE	0.000316901
MN	0.00012987	FH	0.000316901
FC	0.00012987	CK	0.000316901
YC	0.00012987	CT	0.000316901
HE	0.00012987	QY	0.000316901
WE	0.00012987	MY	0.000316901
MQ	0.00012987	MV	0.000316901
WG	0.00012987	CN	0.000316901
IH	0.00012987	MR	0.00028169
TH	0.00012987	QC	0.00028169
PI	0.00012987	MQ	0.00028169
WL	0.00012987	NM	0.00028169
CM	0.00012987	TM	0.00028169
IM	0.00012987	YM	0.00028169
MM	0.00012987	HF	0.00028169
FM	0.00012987	CW	0.00028169
SM	0.00012987	LW	0.00028169
YM	0.00012987	WG	0.000246479
HF	0.00012987	HH	0.000246479
IF	0.00012987	YH	0.000246479
WF	0.00012987	QM	0.000246479
HT	0.00012987	MF	0.000246479
YT	0.00012987	WF	0.000246479
RW	0.00012987	WS	0.000246479
DW	0.00012987	CC	0.000246479
GW	0.00012987	WD	0.000211268
HW	0.00012987	MI	0.000211268
KW	0.00012987	VM	0.000211268
SW	0.00012987	WV	0.000211268
TW	0.00012987	IH	0.000176056
VW	0.00012987	CI	0.000176056
YY	0.00012987	DW	0.000176056
WR	0	WY	0.000176056
HN	0	WA	0.000140845
WN	0	WR	0.000140845
WD	0	HN	0.000140845
GC	0	NC	0.000140845
HC	0	RW	0.000140845
MC	0	GW	0.000140845
WC	0	KW	0.000140845
WQ	0	MC	0.000105634
NH	0	WH	0.000105634
CH	0	HW	0.000105634
MH	0	VW	0.000105634
WH	0	WN	7.04225e-05
YH	0	HD	7.04225e-05
MI	0	WQ	7.04225e-05
WI	0	HM	7.04225e-05
RM	0	FM	7.04225e-05
NM	0	WT	7.04225e-05
WM	0	IW	7.04225e-05
WP	0	HY	7.04225e-05
WT	0	WC	3.52113e-05
AW	0	MH	3.52113e-05
NW	0	QW	3.52113e-05
CW	0	MW	3.52113e-05
EW	0	FW	3.52113e-05
QW	0	WW	3.52113e-05
IW	0	WI	0
MW	0	CM	0
FW	0	MM	0
PW	0	WM	0
WW	0	WP	0
YW	0	NW	0
MY	0	EW	0
WY	0	YW	0
