# Supplementary material for: The Amino Acid Composition of Quadruplex Binding Proteins Reveals a Shared Motif and Predicts New Potential Quadruplex Interactors
Source: Molecules. 2018 Sep 13;23(9):2341. doi: 10.3390/molecules23092341 (PMC6225207; doi:10.3390/molecules23092341)
Supplement: Supplementary file 1 [file molecules-23-02341-s001.zip › molecules-355581-supplementary/Supplementary material 6 - R code for corrplot.txt]

# R code (version 3. 4. 3) #

# install package "corrplot"

library(corrplot)

x<-read.table("clipboard",h=T,dec=",")

CBP <- cor(x)

cor.mtest <- function(mat, conf.level = 0.95){
mat <- as.matrix(mat)
n <- ncol(mat)
p.mat <- lowCI.mat <- uppCI.mat <- matrix(NA, n, n)
diag(p.mat) <- 0
diag(lowCI.mat) <- diag(uppCI.mat) <- 1
for(i in 1:(n-1)){
for(j in (i+1):n){
tmp <- cor.test(mat[,i], mat[,j], conf.level = conf.level)
p.mat[i,j] <- p.mat[j,i] <- tmp$p.value
lowCI.mat[i,j] <- lowCI.mat[j,i] <- tmp$conf.int[1]
uppCI.mat[i,j] <- uppCI.mat[j,i] <- tmp$conf.int[2]
}
}
return(list(p.mat, lowCI.mat, uppCI.mat))
}
res1 <- cor.mtest(CBP,0.95)

corrplot(CBP, p.mat = res1[[1]], sig.level=0.05,order="hclust")
