# Supplementary material for: The Amino Acid Composition of Quadruplex Binding Proteins Reveals a Shared Motif and Predicts New Potential Quadruplex Interactors
Source: Molecules. 2018 Sep 13;23(9):2341. doi: 10.3390/molecules23092341 (PMC6225207; doi:10.3390/molecules23092341)
Supplement: Supplementary file 1 [file molecules-23-02341-s001.zip › molecules-355581-supplementary/Supplementary material 7.nwk]

((sp|P22626|ROA2_HUMAN:0.0563408203,(sp|P09651|ROA1_HUMAN:0,sp|P51991|ROA3_HUMAN:0):0.0563408203):0.4436591797,((sp|Q15424|SAFB1_HUMAN:0.05837581104,sp|Q14151|SAFB2_HUMAN:0.05837581104):0.2676460848,(((sp|P15172|MYOD1_HUMAN:0.1204450302,sp|P13349|MYF5_HUMAN:0.1204450302):0.08470819087,(sp|P23409|MYF6_HUMAN:0.1290269531,sp|P15173|MYOG_HUMAN:0.1290269531):0.07612626796):0.1141340362,((sp|P23246|SFPQ_HUMAN:0.1139765619,sp|Q15233|NONO_HUMAN:0.1139765619):0.1549325114,((sp|Q9Y6K1|DNM3A_HUMAN:0.1301660141,sp|Q9UBC3|DNM3B_HUMAN:0.1301660141):0.1278152877,(((sp|P19338|NUCL_HUMAN:0.1636236638,sp|P06748|NPM_HUMAN:0.1636236638):0.04955395939,((sp|Q12905|ILF2_HUMAN:0.1889508694,(sp|P62633|CNBP_HUMAN:0.187067024,sp|Q06787|FMR1_HUMAN:0.187067024):0.001883845415):0.006619969434,((sp|P35637|FUS_HUMAN:0.1657488614,sp|Q12906|ILF3_HUMAN:0.1657488614):0.02461871746,(sp|O43390|HNRPR_HUMAN:0.1794402791,sp|P61978|HNRPK_HUMAN:0.1794402791):0.01092729978):0.005203260035):0.01760678435):0.03988284772,((sp|O43143|DHX15_HUMAN:0.1879519225,(sp|Q9H2U1|DHX36_HUMAN:0.1788232432,sp|Q7L2E3|DHX30_HUMAN:0.1788232432):0.009128679328):0.02671343822,(((sp|Q9NS56|TOPRS_HUMAN:0.1904105472,(sp|Q07955|SRSF1_HUMAN:0.1791864724,sp|P26368|U2AF2_HUMAN:0.1791864724):0.01122407482):0.01903896696,((sp|P54274|TERF1_HUMAN:0.1825881762,sp|Q15554|TERF2_HUMAN:0.1825881762):0.023536436,((sp|P08047|SP1_HUMAN:0.1836178148,sp|P18146|EGR1_HUMAN:0.1836178148):0.02065268732,((sp|P56270|MAZ_HUMAN:0.1818691906,sp|P14866|HNRPL_HUMAN:0.1818691906):0.01268459768,(sp|P04637|P53_HUMAN:0.1911466133,sp|Q9UBP0|SPAST_HUMAN:0.1911466133):0.003407174985):0.00971671381):0.001854110086):0.003324901917):0.003928539689,(((sp|P15927|RFA2_HUMAN:0.1885135355,sp|Q13148|TADBP_HUMAN:0.1885135355):0.01039726809,(sp|P43489|TNR4_HUMAN:0.1918455826,(sp|P49913|CAMP_HUMAN:0.184093669,sp|Q15717|ELAV1_HUMAN:0.184093669):0.007751913572):0.00706522096):0.01330939056,(((sp|Q96FI4|NEIL1_HUMAN:0.1880109929,sp|Q969S2|NEIL2_HUMAN:0.1880109929):0.01145679769,(sp|P22392|NDKB_HUMAN:0.1901231131,tr|Q6IB29|Q6IB29_HUMAN:0.1901231131):0.009344677471):0.004149423957,(((sp|Q9Y253|POLH_HUMAN:0.193572945,(sp|Q9BSI4|TINF2_HUMAN:0.1926219483,sp|O14672|ADA10_HUMAN:0.1926219483):0.0009509967647):0.005405172631,((sp|P55265|DSRAD_HUMAN:0.1933055272,(sp|P38398|BRCA1_HUMAN:0.1885492979,sp|P46100|ATRX_HUMAN:0.1885492979):0.004756229282):0.004414973568,(sp|Q9NR30|DDX21_HUMAN:0.1933435137,(sp|P11387|TOP1_HUMAN:0.1916496897,sp|Q16236|NF2L2_HUMAN:0.1916496897):0.001693823985):0.004376987074):0.001257616863):0.003560344501,(((sp|P54132|BLM_HUMAN:0.1866320031,sp|O94761|RECQ4_HUMAN:0.1866320031):0.01276184194,(((sp|Q9NUX5|POTE1_HUMAN:0.1933879054,sp|Q8TAT5|NEIL3_HUMAN:0.1933879054):0.003205455138,(sp|P01344|IGF2_HUMAN:0.1954643522,(tr|A0A024QZ77|A0A024QZ77_HUMAN:0.1919475323,sp|Q15393|SF3B3_HUMAN:0.1919475323):0.003516819841):0.001129008414):0.001650976967,((sp|P15692|VEGFA_HUMAN:0.1920737685,sp|Q96AP0|ACD_HUMAN:0.1920737685):0.005206551605,((sp|P67809|YBOX1_HUMAN:0.1925592305,sp|P26358|DNMT1_HUMAN:0.1925592305):0.002710741106,(sp|O14746|TERT_HUMAN:0.1926755919,sp|Q8NC60|NOA1_HUMAN:0.1926755919):0.002594379668):0.002010348446):0.0009640174705):0.001149507471):0.001930422816,((sp|P09874|PARP1_HUMAN:0.1936877941,(sp|Q9NYB0|TE2IP_HUMAN:0.1898295406,sp|Q9NZI8|IF2B1_HUMAN:0.1898295406):0.003858253479):0.006667650173,((sp|Q07864|DPOE1_HUMAN:0.192829584,(sp|Q9BX63|FANCJ_HUMAN:0.1902493492,sp|P18074|ERCC2_HUMAN:0.1902493492):0.002580234814):0.005235902494,((sp|Q16666|IF16_HUMAN:0.1915947116,sp|P19447|ERCC3_HUMAN:0.1915947116):0.004943092585,(sp|P27694|RFA1_HUMAN:0.1955034951,sp|P52597|HNRPF_HUMAN:0.1955034951):0.001034309063):0.001527682321):0.002289957762):0.0009688235299):0.001214194335):0.001078752345):0.008602979625):0.001157859694):0.001287306914):0.03839511021):0.004920830919):0.01092777145):0.0503781839):0.006734638579):0.1739781042);
