# Supplementary material for: The Amino Acid Composition of Quadruplex Binding Proteins Reveals a Shared Motif and Predicts New Potential Quadruplex Interactors
Source: Molecules. 2018 Sep 13;23(9):2341. doi: 10.3390/molecules23092341 (PMC6225207; doi:10.3390/molecules23092341)
Supplement: Supplementary file 1 [file molecules-23-02341-s001.zip › molecules-355581-supplementary/supplementary material 9 - FIMO output.xls]

## Sheet: supplementary material 9 - FIMO
motif_id	motif_alt_id	sequenceID_(UNIPROT)	gene_symbol	start	stop	strand	p-value	q-value	matched_sequence
1	RRGDGRRRGGGGRGQGGRGRGGGFKG	A0A024QZ77	A0A024QZ77_HUMAN	7	32	+	0.0006	0.033	ATKLSRRLQMEGEGGGETPEQPGLNG
1	RRGDGRRRGGGGRGQGGRGRGGGFKG	A0A024QZ77	A0A024QZ77_HUMAN	12	37	+	0.00309	0.109	RRLQMEGEGGGETPEQPGLNGAAAAA
1	RRGDGRRRGGGGRGQGGRGRGGGFKG	A0A024QZ77	A0A024QZ77_HUMAN	11	36	+	0.0038	0.113	SRRLQMEGEGGGETPEQPGLNGAAAA
1	RRGDGRRRGGGGRGQGGRGRGGGFKG	A0A024QZ77	A0A024QZ77_HUMAN	61	86	+	0.00462	0.126	RRADLNQGIGEPQSPSRRVFNPYTEF
1	RRGDGRRRGGGGRGQGGRGRGGGFKG	A0A024QZ77	A0A024QZ77_HUMAN	1	26	+	0.0053	0.139	MATDELATKLSRRLQMEGEGGGETPE
1	RRGDGRRRGGGGRGQGGRGRGGGFKG	A0A024QZ77	A0A024QZ77_HUMAN	13	38	+	0.00873	0.201	RLQMEGEGGGETPEQPGLNGAAAAAA
1	RRGDGRRRGGGGRGQGGRGRGGGFKG	Q96AP0	ACD_HUMAN	34	59	+	5.5e-06	0.00112	RAGRPRAQARGVRGRGLLLRPRPAKE
1	RRGDGRRRGGGGRGQGGRGRGGGFKG	Q96AP0	ACD_HUMAN	36	61	+	2.46e-05	0.0029	GRPRAQARGVRGRGLLLRPRPAKELP
1	RRGDGRRRGGGGRGQGGRGRGGGFKG	Q96AP0	ACD_HUMAN	27	52	+	0.000176	0.0125	GSLHTGPRAGRPRAQARGVRGRGLLL
1	RRGDGRRRGGGGRGQGGRGRGGGFKG	Q96AP0	ACD_HUMAN	163	188	+	0.000365	0.025	DTSDWEEKEFGFRGTEGRLLLLQDCG
1	RRGDGRRRGGGGRGQGGRGRGGGFKG	Q96AP0	ACD_HUMAN	41	66	+	0.00147	0.0629	QARGVRGRGLLLRPRPAKELPLPRKG
1	RRGDGRRRGGGGRGQGGRGRGGGFKG	Q96AP0	ACD_HUMAN	29	54	+	0.00196	0.0786	LHTGPRAGRPRAQARGVRGRGLLLRP
1	RRGDGRRRGGGGRGQGGRGRGGGFKG	Q96AP0	ACD_HUMAN	31	56	+	0.00196	0.0786	TGPRAGRPRAQARGVRGRGLLLRPRP
1	RRGDGRRRGGGGRGQGGRGRGGGFKG	Q96AP0	ACD_HUMAN	7	32	+	0.00309	0.109	SDAAMRVNGPASRAPAGWTSGSLHTG
1	RRGDGRRRGGGGRGQGGRGRGGGFKG	Q96AP0	ACD_HUMAN	45	70	+	0.00309	0.109	VRGRGLLLRPRPAKELPLPRKGGAWA
1	RRGDGRRRGGGGRGQGGRGRGGGFKG	Q96AP0	ACD_HUMAN	175	200	+	0.00309	0.109	RGTEGRLLLLQDCGVHVQVAEGGAPA
1	RRGDGRRRGGGGRGQGGRGRGGGFKG	Q96AP0	ACD_HUMAN	64	89	+	0.0038	0.113	RKGGAWAPAGNPGPLHPLGVAVGMAG
1	RRGDGRRRGGGGRGQGGRGRGGGFKG	Q96AP0	ACD_HUMAN	468	493	+	0.00451	0.124	NRPPFPRTGATRGAQEPCSVWEPPKR
1	RRGDGRRRGGGGRGQGGRGRGGGFKG	Q96AP0	ACD_HUMAN	38	63	+	0.0075	0.177	PRAQARGVRGRGLLLRPRPAKELPLP
1	RRGDGRRRGGGGRGQGGRGRGGGFKG	Q96AP0	ACD_HUMAN	47	72	+	0.0075	0.177	GRGLLLRPRPAKELPLPRKGGAWAPA
1	RRGDGRRRGGGGRGQGGRGRGGGFKG	Q96AP0	ACD_HUMAN	48	73	+	0.0075	0.177	RGLLLRPRPAKELPLPRKGGAWAPAG
1	RRGDGRRRGGGGRGQGGRGRGGGFKG	O14672	ADA10_HUMAN	101	126	+	0.000604	0.033	HIYTGHIYGEEGSFSHGSVIDGRFEG
1	RRGDGRRRGGGGRGQGGRGRGGGFKG	O14672	ADA10_HUMAN	717	742	+	0.000702	0.033	PGTLKRRRPPQPIQQPQRQRPRESYQ
1	RRGDGRRRGGGGRGQGGRGRGGGFKG	O14672	ADA10_HUMAN	104	129	+	0.00208	0.0832	TGHIYGEEGSFSHGSVIDGRFEGFIQ
1	RRGDGRRRGGGGRGQGGRGRGGGFKG	O14672	ADA10_HUMAN	443	468	+	0.00221	0.0874	VLEKKRNNCFVESGQPICGNGMVEQG
1	RRGDGRRRGGGGRGQGGRGRGGGFKG	O14672	ADA10_HUMAN	321	346	+	0.00258	0.0995	RDFDDGVLGLAWVGAPSGSSGGICEK
1	RRGDGRRRGGGGRGQGGRGRGGGFKG	O14672	ADA10_HUMAN	316	341	+	0.0038	0.113	YVFTDRDFDDGVLGLAWVGAPSGSSG
1	RRGDGRRRGGGGRGQGGRGRGGGFKG	O14672	ADA10_HUMAN	639	664	+	0.00417	0.116	CDVFMRCRLVDADGPLARLKKAIFSP
1	RRGDGRRRGGGGRGQGGRGRGGGFKG	O14672	ADA10_HUMAN	719	744	+	0.00429	0.119	TLKRRRPPQPIQQPQRQRPRESYQMG
1	RRGDGRRRGGGGRGQGGRGRGGGFKG	O14672	ADA10_HUMAN	156	181	+	0.0043	0.119	YHEDDINYPHKYGPQGGCADHSVFER
1	RRGDGRRRGGGGRGQGGRGRGGGFKG	O14672	ADA10_HUMAN	600	625	+	0.0053	0.139	KKMDPSTCASTGSVQWSRHFSGRTIT
1	RRGDGRRRGGGGRGQGGRGRGGGFKG	O14672	ADA10_HUMAN	617	642	+	0.0075	0.177	RHFSGRTITLQPGSPCNDFRGYCDVF
1	RRGDGRRRGGGGRGQGGRGRGGGFKG	O14672	ADA10_HUMAN	112	137	+	0.00811	0.189	GSFSHGSVIDGRFEGFIQTRGGTFYV
1	RRGDGRRRGGGGRGQGGRGRGGGFKG	O14672	ADA10_HUMAN	619	644	+	0.00811	0.189	FSGRTITLQPGSPCNDFRGYCDVFMR
1	RRGDGRRRGGGGRGQGGRGRGGGFKG	O14672	ADA10_HUMAN	525	550	+	0.00939	0.211	RDDSDCAREGICNGFTALCPASDPKP
1	RRGDGRRRGGGGRGQGGRGRGGGFKG	P46100	ATRX_HUMAN	1848	1873	+	0.000686	0.033	QYYLDHLTGVGNNSEGGRGKAGAKLF
1	RRGDGRRRGGGGRGQGGRGRGGGFKG	P46100	ATRX_HUMAN	2079	2104	+	0.000704	0.033	RNIDYYRLDGSTTAQSRKKWAEEFND
1	RRGDGRRRGGGGRGQGGRGRGGGFKG	P46100	ATRX_HUMAN	211	236	+	0.00114	0.0498	RDSDGMDEQCRWCAEGGNLICCDFCH
1	RRGDGRRRGGGGRGQGGRGRGGGFKG	P46100	ATRX_HUMAN	205	230	+	0.00127	0.055	MSDDISRDSDGMDEQCRWCAEGGNLI
1	RRGDGRRRGGGGRGQGGRGRGGGFKG	P46100	ATRX_HUMAN	1853	1878	+	0.00208	0.0832	HLTGVGNNSEGGRGKAGAKLFQDFQM
1	RRGDGRRRGGGGRGQGGRGRGGGFKG	P46100	ATRX_HUMAN	1956	1981	+	0.00309	0.109	KVWNSRSRGGGEGNVDETGNNPSVSL
1	RRGDGRRRGGGGRGQGGRGRGGGFKG	P46100	ATRX_HUMAN	1681	1706	+	0.00417	0.116	IGYEMYRNLAQGRNVKSRKLKEIFNK
1	RRGDGRRRGGGGRGQGGRGRGGGFKG	P46100	ATRX_HUMAN	204	229	+	0.00659	0.165	YMSDDISRDSDGMDEQCRWCAEGGNL
1	RRGDGRRRGGGGRGQGGRGRGGGFKG	P46100	ATRX_HUMAN	849	874	+	0.00818	0.19	SSEDEKHSKKGMDNQGHKNLKTSQEG
1	RRGDGRRRGGGGRGQGGRGRGGGFKG	P46100	ATRX_HUMAN	1332	1357	+	0.00939	0.211	KKPRYRHRLLRHKLTVSDGESGEEKK
1	RRGDGRRRGGGGRGQGGRGRGGGFKG	P46100	ATRX_HUMAN	1335	1360	+	0.00939	0.211	RYRHRLLRHKLTVSDGESGEEKKTKP
1	RRGDGRRRGGGGRGQGGRGRGGGFKG	P46100	ATRX_HUMAN	1337	1362	+	0.00939	0.211	RHRLLRHKLTVSDGESGEEKKTKPKE
1	RRGDGRRRGGGGRGQGGRGRGGGFKG	P46100	ATRX_HUMAN	2073	2098	+	0.00939	0.211	GEGKWLRNIDYYRLDGSTTAQSRKKW
1	RRGDGRRRGGGGRGQGGRGRGGGFKG	P46100	ATRX_HUMAN	1020	1045	+	0.00955	0.214	PEREEICHFPKGIKQIKNGTTDGEKK
1	RRGDGRRRGGGGRGQGGRGRGGGFKG	P54132	BLM_HUMAN	1086	1111	+	0.00124	0.0538	RFVQEHSSSQGMRNIKHVGPSGRFTM
1	RRGDGRRRGGGGRGQGGRGRGGGFKG	P54132	BLM_HUMAN	1329	1354	+	0.00429	0.119	KTRNERKRKKMPASQRSKRRKTASSG
1	RRGDGRRRGGGGRGQGGRGRGGGFKG	P54132	BLM_HUMAN	14	39	+	0.00445	0.122	ERHSARTLNNKLSLSKPKFSGFTFKK
1	RRGDGRRRGGGGRGQGGRGRGGGFKG	P54132	BLM_HUMAN	464	489	+	0.00485	0.128	SPGDCLLTTTLGKTGFSATRKNLFER
1	RRGDGRRRGGGGRGQGGRGRGGGFKG	P54132	BLM_HUMAN	1031	1056	+	0.0052	0.137	ENITECRRIQLLAYFGENGFNPDFCK
1	RRGDGRRRGGGGRGQGGRGRGGGFKG	P54132	BLM_HUMAN	412	437	+	0.00659	0.165	TEVDFNKSDASLLGSLWRYRPDSLDG
1	RRGDGRRRGGGGRGQGGRGRGGGFKG	P54132	BLM_HUMAN	1346	1371	+	0.00939	0.211	KRRKTASSGSKAKGGSATCRKISSKT
1	RRGDGRRRGGGGRGQGGRGRGGGFKG	P38398	BRCA1_HUMAN	158	183	+	0.00565	0.146	NLGTVRTLRTKQRIQPQKTSVYIELG
1	RRGDGRRRGGGGRGQGGRGRGGGFKG	P38398	BRCA1_HUMAN	303	328	+	0.00565	0.146	EFCNKSKQPGLARSQHNRWAGSKETC
1	RRGDGRRRGGGGRGQGGRGRGGGFKG	P38398	BRCA1_HUMAN	314	339	+	0.00588	0.15	ARSQHNRWAGSKETCNDRRTPSTEKK
1	RRGDGRRRGGGGRGQGGRGRGGGFKG	P38398	BRCA1_HUMAN	315	340	+	0.00588	0.15	RSQHNRWAGSKETCNDRRTPSTEKKV
1	RRGDGRRRGGGGRGQGGRGRGGGFKG	P38398	BRCA1_HUMAN	806	831	+	0.00601	0.153	AAFENPKGLIHGCSKDNRNDTEGFKY
1	RRGDGRRRGGGGRGQGGRGRGGGFKG	P38398	BRCA1_HUMAN	1055	1080	+	0.00614	0.156	GSSINEIGSSDENIQAELGRNRGPKL
1	RRGDGRRRGGGGRGQGGRGRGGGFKG	P38398	BRCA1_HUMAN	1725	1750	+	0.0075	0.177	ERKMLNEHDFEVRGDVVNGRNHQGPK
1	RRGDGRRRGGGGRGQGGRGRGGGFKG	P38398	BRCA1_HUMAN	1732	1757	+	0.0075	0.177	HDFEVRGDVVNGRNHQGPKRARESQD
1	RRGDGRRRGGGGRGQGGRGRGGGFKG	P38398	BRCA1_HUMAN	1739	1764	+	0.0075	0.177	DVVNGRNHQGPKRARESQDRKIFRGL
1	RRGDGRRRGGGGRGQGGRGRGGGFKG	P49913	CAMP_HUMAN	134	159	+	0.00888	0.204	LLGDFFRKSKEKIGKEFKRIVQRIKD
1	RRGDGRRRGGGGRGQGGRGRGGGFKG	P49913	CAMP_HUMAN	106	131	+	0.00939	0.211	KRCMGTVTLNQARGSFDISCDKDNKR
1	RRGDGRRRGGGGRGQGGRGRGGGFKG	P62633	CNBP_HUMAN	20	45	+	6.93e-08	5.01e-05	PTGGGRGRGMRSRGRGGFTSDRGFQF
1	RRGDGRRRGGGGRGQGGRGRGGGFKG	P62633	CNBP_HUMAN	13	38	+	1.21e-06	0.000291	GHWARECPTGGGRGRGMRSRGRGGFT
1	RRGDGRRRGGGGRGQGGRGRGGGFKG	P62633	CNBP_HUMAN	15	40	+	1.21e-06	0.000291	WARECPTGGGRGRGMRSRGRGGFTSD
1	RRGDGRRRGGGGRGQGGRGRGGGFKG	P62633	CNBP_HUMAN	22	47	+	4.46e-06	0.000918	GGGRGRGMRSRGRGGFTSDRGFQFVS
1	RRGDGRRRGGGGRGQGGRGRGGGFKG	P62633	CNBP_HUMAN	11	36	+	1.04e-05	0.00155	RSGHWARECPTGGGRGRGMRSRGRGG
1	RRGDGRRRGGGGRGQGGRGRGGGFKG	P62633	CNBP_HUMAN	24	49	+	7.32e-05	0.00761	GRGRGMRSRGRGGFTSDRGFQFVSSS
1	RRGDGRRRGGGGRGQGGRGRGGGFKG	P62633	CNBP_HUMAN	8	33	+	9.48e-05	0.00761	KCGRSGHWARECPTGGGRGRGMRSRG
1	RRGDGRRRGGGGRGQGGRGRGGGFKG	P62633	CNBP_HUMAN	10	35	+	0.00042	0.0276	GRSGHWARECPTGGGRGRGMRSRGRG
1	RRGDGRRRGGGGRGQGGRGRGGGFKG	P62633	CNBP_HUMAN	6	31	+	0.0006	0.033	CFKCGRSGHWARECPTGGGRGRGMRS
1	RRGDGRRRGGGGRGQGGRGRGGGFKG	P62633	CNBP_HUMAN	17	42	+	0.0006	0.033	RECPTGGGRGRGMRSRGRGGFTSDRG
1	RRGDGRRRGGGGRGQGGRGRGGGFKG	P62633	CNBP_HUMAN	18	43	+	0.0006	0.033	ECPTGGGRGRGMRSRGRGGFTSDRGF
1	RRGDGRRRGGGGRGQGGRGRGGGFKG	P62633	CNBP_HUMAN	25	50	+	0.00196	0.0786	RGRGMRSRGRGGFTSDRGFQFVSSSL
1	RRGDGRRRGGGGRGQGGRGRGGGFKG	P62633	CNBP_HUMAN	27	52	+	0.00196	0.0786	RGMRSRGRGGFTSDRGFQFVSSSLPD
1	RRGDGRRRGGGGRGQGGRGRGGGFKG	P62633	CNBP_HUMAN	26	51	+	0.00309	0.109	GRGMRSRGRGGFTSDRGFQFVSSSLP
1	RRGDGRRRGGGGRGQGGRGRGGGFKG	P62633	CNBP_HUMAN	14	39	+	0.00313	0.11	HWARECPTGGGRGRGMRSRGRGGFTS
1	RRGDGRRRGGGGRGQGGRGRGGGFKG	P62633	CNBP_HUMAN	29	54	+	0.0075	0.177	MRSRGRGGFTSDRGFQFVSSSLPDIC
1	RRGDGRRRGGGGRGQGGRGRGGGFKG	P62633	CNBP_HUMAN	56	81	+	0.00873	0.201	RCGESGHLAKDCDLQEDACYNCGRGG
1	RRGDGRRRGGGGRGQGGRGRGGGFKG	Q9NR30	DDX21_HUMAN	736	761	+	3.77e-06	0.00078	GQRDGNRRFRGQREGSRGPRGQRSGG
1	RRGDGRRRGGGGRGQGGRGRGGGFKG	Q9NR30	DDX21_HUMAN	731	756	+	7.04e-06	0.00141	SRGFRGQRDGNRRFRGQREGSRGPRG
1	RRGDGRRRGGGGRGQGGRGRGGGFKG	Q9NR30	DDX21_HUMAN	738	763	+	7.04e-06	0.00141	RDGNRRFRGQREGSRGPRGQRSGGGN
1	RRGDGRRRGGGGRGQGGRGRGGGFKG	Q9NR30	DDX21_HUMAN	718	743	+	1.04e-05	0.00155	REGYGGFRGQREGSRGFRGQRDGNRR
1	RRGDGRRRGGGGRGQGGRGRGGGFKG	Q9NR30	DDX21_HUMAN	740	765	+	1.14e-05	0.00155	GNRRFRGQREGSRGPRGQRSGGGNKS
1	RRGDGRRRGGGGRGQGGRGRGGGFKG	Q9NR30	DDX21_HUMAN	701	726	+	2.81e-05	0.00331	RRWQLSVATEQPELEGPREGYGGFRG
1	RRGDGRRRGGGGRGQGGRGRGGGFKG	Q9NR30	DDX21_HUMAN	713	738	+	3.17e-05	0.0037	ELEGPREGYGGFRGQREGSRGFRGQR
1	RRGDGRRRGGGGRGQGGRGRGGGFKG	Q9NR30	DDX21_HUMAN	711	736	+	4.9e-05	0.0056	QPELEGPREGYGGFRGQREGSRGFRG
1	RRGDGRRRGGGGRGQGGRGRGGGFKG	Q9NR30	DDX21_HUMAN	725	750	+	7.32e-05	0.00761	RGQREGSRGFRGQRDGNRRFRGQREG
1	RRGDGRRRGGGGRGQGGRGRGGGFKG	Q9NR30	DDX21_HUMAN	728	753	+	7.32e-05	0.00761	REGSRGFRGQRDGNRRFRGQREGSRG
1	RRGDGRRRGGGGRGQGGRGRGGGFKG	Q9NR30	DDX21_HUMAN	735	760	+	7.32e-05	0.00761	RGQRDGNRRFRGQREGSRGPRGQRSG
1	RRGDGRRRGGGGRGQGGRGRGGGFKG	Q9NR30	DDX21_HUMAN	742	767	+	7.32e-05	0.00761	RRFRGQREGSRGPRGQRSGGGNKSNR
1	RRGDGRRRGGGGRGQGGRGRGGGFKG	Q9NR30	DDX21_HUMAN	743	768	+	0.000176	0.0125	RFRGQREGSRGPRGQRSGGGNKSNRS
1	RRGDGRRRGGGGRGQGGRGRGGGFKG	Q9NR30	DDX21_HUMAN	726	751	+	0.000239	0.0167	GQREGSRGFRGQRDGNRRFRGQREGS
1	RRGDGRRRGGGGRGQGGRGRGGGFKG	Q9NR30	DDX21_HUMAN	721	746	+	0.000267	0.0185	YGGFRGQREGSRGFRGQRDGNRRFRG
1	RRGDGRRRGGGGRGQGGRGRGGGFKG	Q9NR30	DDX21_HUMAN	737	762	+	0.00042	0.0276	QRDGNRRFRGQREGSRGPRGQRSGGG
1	RRGDGRRRGGGGRGQGGRGRGGGFKG	Q9NR30	DDX21_HUMAN	741	766	+	0.00042	0.0276	NRRFRGQREGSRGPRGQRSGGGNKSN
1	RRGDGRRRGGGGRGQGGRGRGGGFKG	Q9NR30	DDX21_HUMAN	747	772	+	0.000498	0.032	QREGSRGPRGQRSGGGNKSNRSQNKG
1	RRGDGRRRGGGGRGQGGRGRGGGFKG	Q9NR30	DDX21_HUMAN	720	745	+	0.0006	0.033	GYGGFRGQREGSRGFRGQRDGNRRFR
1	RRGDGRRRGGGGRGQGGRGRGGGFKG	Q9NR30	DDX21_HUMAN	751	776	+	0.0006	0.033	SRGPRGQRSGGGNKSNRSQNKGQKRS
1	RRGDGRRRGGGGRGQGGRGRGGGFKG	Q9NR30	DDX21_HUMAN	752	777	+	0.0006	0.033	RGPRGQRSGGGNKSNRSQNKGQKRSF
1	RRGDGRRRGGGGRGQGGRGRGGGFKG	Q9NR30	DDX21_HUMAN	712	737	+	0.000686	0.033	PELEGPREGYGGFRGQREGSRGFRGQ
1	RRGDGRRRGGGGRGQGGRGRGGGFKG	Q9NR30	DDX21_HUMAN	715	740	+	0.000686	0.033	EGPREGYGGFRGQREGSRGFRGQRDG
1	RRGDGRRRGGGGRGQGGRGRGGGFKG	Q9NR30	DDX21_HUMAN	723	748	+	0.000899	0.0407	GFRGQREGSRGFRGQRDGNRRFRGQR
1	RRGDGRRRGGGGRGQGGRGRGGGFKG	Q9NR30	DDX21_HUMAN	733	758	+	0.000899	0.0407	GFRGQRDGNRRFRGQREGSRGPRGQR
1	RRGDGRRRGGGGRGQGGRGRGGGFKG	Q9NR30	DDX21_HUMAN	287	312	+	0.00138	0.0591	LSVACFYGGTPYGGQFERMRNGIDIL
1	RRGDGRRRGGGGRGQGGRGRGGGFKG	Q9NR30	DDX21_HUMAN	299	324	+	0.00196	0.0786	GGQFERMRNGIDILVGTPGRIKDHIQ
1	RRGDGRRRGGGGRGQGGRGRGGGFKG	Q9NR30	DDX21_HUMAN	748	773	+	0.00196	0.0786	REGSRGPRGQRSGGGNKSNRSQNKGQ
1	RRGDGRRRGGGGRGQGGRGRGGGFKG	Q9NR30	DDX21_HUMAN	279	304	+	0.00197	0.0791	DFSDITKKLSVACFYGGTPYGGQFER
1	RRGDGRRRGGGGRGQGGRGRGGGFKG	Q9NR30	DDX21_HUMAN	750	775	+	0.00241	0.0935	GSRGPRGQRSGGGNKSNRSQNKGQKR
1	RRGDGRRRGGGGRGQGGRGRGGGFKG	Q9NR30	DDX21_HUMAN	306	331	+	0.00309	0.109	RNGIDILVGTPGRIKDHIQNGKLDLT
1	RRGDGRRRGGGGRGQGGRGRGGGFKG	Q9NR30	DDX21_HUMAN	724	749	+	0.00309	0.109	FRGQREGSRGFRGQRDGNRRFRGQRE
1	RRGDGRRRGGGGRGQGGRGRGGGFKG	Q9NR30	DDX21_HUMAN	732	757	+	0.00309	0.109	RGFRGQRDGNRRFRGQREGSRGPRGQ
1	RRGDGRRRGGGGRGQGGRGRGGGFKG	Q9NR30	DDX21_HUMAN	745	770	+	0.00309	0.109	RGQREGSRGPRGQRSGGGNKSNRSQN
1	RRGDGRRRGGGGRGQGGRGRGGGFKG	Q9NR30	DDX21_HUMAN	746	771	+	0.00309	0.109	GQREGSRGPRGQRSGGGNKSNRSQNK
1	RRGDGRRRGGGGRGQGGRGRGGGFKG	Q9NR30	DDX21_HUMAN	292	317	+	0.0038	0.113	FYGGTPYGGQFERMRNGIDILVGTPG
1	RRGDGRRRGGGGRGQGGRGRGGGFKG	Q9NR30	DDX21_HUMAN	708	733	+	0.0038	0.113	ATEQPELEGPREGYGGFRGQREGSRG
1	RRGDGRRRGGGGRGQGGRGRGGGFKG	Q9NR30	DDX21_HUMAN	758	783	+	0.0052	0.137	RSGGGNKSNRSQNKGQKRSFSKAFGQ
1	RRGDGRRRGGGGRGQGGRGRGGGFKG	Q9NR30	DDX21_HUMAN	215	240	+	0.00571	0.147	KTFHHVYSGKDLIAQARTGTGKTFSF
1	RRGDGRRRGGGGRGQGGRGRGGGFKG	Q9NR30	DDX21_HUMAN	517	542	+	0.00811	0.189	DVESYIHRSGRTGRAGRTGVCICFYQ
1	RRGDGRRRGGGGRGQGGRGRGGGFKG	Q9NR30	DDX21_HUMAN	754	779	+	0.00811	0.189	PRGQRSGGGNKSNRSQNKGQKRSFSK
1	RRGDGRRRGGGGRGQGGRGRGGGFKG	O43143	DHX15_HUMAN	27	52	+	0.000778	0.0358	RDRDRDREDRSKDRDRERDRGDRERE
1	RRGDGRRRGGGGRGQGGRGRGGGFKG	O43143	DHX15_HUMAN	32	57	+	0.000778	0.0358	DREDRSKDRDRERDRGDREREREKEK
1	RRGDGRRRGGGGRGQGGRGRGGGFKG	O43143	DHX15_HUMAN	14	39	+	0.00147	0.0629	PSGKKRAGTDGKDRDRDRDREDRSKD
1	RRGDGRRRGGGGRGQGGRGRGGGFKG	O43143	DHX15_HUMAN	145	170	+	0.00169	0.0709	RFTDILVRHQSFVLVGETGSGKTTQI
1	RRGDGRRRGGGGRGQGGRGRGGGFKG	O43143	DHX15_HUMAN	25	50	+	0.00462	0.126	KDRDRDRDREDRSKDRDRERDRGDRE
1	RRGDGRRRGGGGRGQGGRGRGGGFKG	O43143	DHX15_HUMAN	29	54	+	0.00462	0.126	RDRDREDRSKDRDRERDRGDRERERE
1	RRGDGRRRGGGGRGQGGRGRGGGFKG	O43143	DHX15_HUMAN	36	61	+	0.00462	0.126	RSKDRDRERDRGDREREREKEKEKEL
1	RRGDGRRRGGGGRGQGGRGRGGGFKG	O43143	DHX15_HUMAN	45	70	+	0.00462	0.126	DRGDREREREKEKEKELRASTNAMLI
1	RRGDGRRRGGGGRGQGGRGRGGGFKG	O43143	DHX15_HUMAN	34	59	+	0.00475	0.126	EDRSKDRDRERDRGDREREREKEKEK
1	RRGDGRRRGGGGRGQGGRGRGGGFKG	O43143	DHX15_HUMAN	39	64	+	0.00475	0.126	DRDRERDRGDREREREKEKEKELRAS
1	RRGDGRRRGGGGRGQGGRGRGGGFKG	O43143	DHX15_HUMAN	140	165	+	0.00565	0.146	WEYKDRFTDILVRHQSFVLVGETGSG
1	RRGDGRRRGGGGRGQGGRGRGGGFKG	O43143	DHX15_HUMAN	12	37	+	0.0075	0.177	DYPSGKKRAGTDGKDRDRDRDREDRS
1	RRGDGRRRGGGGRGQGGRGRGGGFKG	O43143	DHX15_HUMAN	253	278	+	0.00939	0.211	RYGVIILDEAHERTLATDILMGVLKE
1	RRGDGRRRGGGGRGQGGRGRGGGFKG	O43143	DHX15_HUMAN	464	489	+	0.00939	0.211	ASAQQRAGRAGRTRPGKCFRLYTEKA
1	RRGDGRRRGGGGRGQGGRGRGGGFKG	Q7L2E3	DHX30_HUMAN	773	798	+	1.88e-05	0.00222	RANVIQRRGRAGRCQSGFAYHLFPRS
1	RRGDGRRRGGGGRGQGGRGRGGGFKG	Q7L2E3	DHX30_HUMAN	1018	1043	+	0.000136	0.00977	VLMAGLYPNLIQVRQGKVTRQGKFKP
1	RRGDGRRRGGGGRGQGGRGRGGGFKG	Q7L2E3	DHX30_HUMAN	1109	1134	+	0.00105	0.0467	IRDDGRRATISLSDSDLLRLEGDSRT
1	RRGDGRRRGGGGRGQGGRGRGGGFKG	Q7L2E3	DHX30_HUMAN	780	805	+	0.00111	0.0487	RGRAGRCQSGFAYHLFPRSRLEKMVP
1	RRGDGRRRGGGGRGQGGRGRGGGFKG	Q7L2E3	DHX30_HUMAN	768	793	+	0.00196	0.0786	TVWVSRANVIQRRGRAGRCQSGFAYH
1	RRGDGRRRGGGGRGQGGRGRGGGFKG	Q7L2E3	DHX30_HUMAN	166	191	+	0.00309	0.109	RQLNPESIRPGGPGGLSRSLGREEEE
1	RRGDGRRRGGGGRGQGGRGRGGGFKG	Q7L2E3	DHX30_HUMAN	168	193	+	0.00309	0.109	LNPESIRPGGPGGLSRSLGREEEEDE
1	RRGDGRRRGGGGRGQGGRGRGGGFKG	Q7L2E3	DHX30_HUMAN	1108	1133	+	0.00462	0.126	HIRDDGRRATISLSDSDLLRLEGDSR
1	RRGDGRRRGGGGRGQGGRGRGGGFKG	Q7L2E3	DHX30_HUMAN	1135	1160	+	0.00475	0.126	VRLLKELRRALGRMVERSLRSELAAL
1	RRGDGRRRGGGGRGQGGRGRGGGFKG	Q7L2E3	DHX30_HUMAN	1142	1167	+	0.00475	0.126	RRALGRMVERSLRSELAALPPSVQEE
1	RRGDGRRRGGGGRGQGGRGRGGGFKG	Q7L2E3	DHX30_HUMAN	105	130	+	0.0053	0.139	KKIDAERQAAAAACQLFKGWGLLGPR
1	RRGDGRRRGGGGRGQGGRGRGGGFKG	Q7L2E3	DHX30_HUMAN	778	803	+	0.00588	0.15	QRRGRAGRCQSGFAYHLFPRSRLEKM
1	RRGDGRRRGGGGRGQGGRGRGGGFKG	Q7L2E3	DHX30_HUMAN	1103	1128	+	0.00659	0.165	TDGDVHIRDDGRRATISLSDSDLLRL
1	RRGDGRRRGGGGRGQGGRGRGGGFKG	Q7L2E3	DHX30_HUMAN	1121	1146	+	0.00659	0.165	SDSDLLRLEGDSRTVRLLKELRRALG
1	RRGDGRRRGGGGRGQGGRGRGGGFKG	Q7L2E3	DHX30_HUMAN	1128	1153	+	0.00659	0.165	LEGDSRTVRLLKELRRALGRMVERSL
1	RRGDGRRRGGGGRGQGGRGRGGGFKG	Q7L2E3	DHX30_HUMAN	579	604	+	0.0075	0.177	QRLNPALRLVLMSATGDNERFSRYFG
1	RRGDGRRRGGGGRGQGGRGRGGGFKG	Q7L2E3	DHX30_HUMAN	779	804	+	0.0075	0.177	RRGRAGRCQSGFAYHLFPRSRLEKMV
1	RRGDGRRRGGGGRGQGGRGRGGGFKG	Q7L2E3	DHX30_HUMAN	1126	1151	+	0.0075	0.177	LRLEGDSRTVRLLKELRRALGRMVER
1	RRGDGRRRGGGGRGQGGRGRGGGFKG	Q7L2E3	DHX30_HUMAN	675	700	+	0.00873	0.201	LPGWQEIKGVQQRLQEALGMHESKYL
1	RRGDGRRRGGGGRGQGGRGRGGGFKG	Q7L2E3	DHX30_HUMAN	586	611	+	0.00939	0.211	RLVLMSATGDNERFSRYFGGCPVIKV
1	RRGDGRRRGGGGRGQGGRGRGGGFKG	Q9H2U1	DHX36_HUMAN	33	58	+	3.97e-11	2.68e-07	NRGSGGGGGGGGGGRGGRGRHPGHLK
1	RRGDGRRRGGGGRGQGGRGRGGGFKG	Q9H2U1	DHX36_HUMAN	10	35	+	1e-08	8.78e-06	GRDGGPRSSGGGYGGGPAGGHGGNRG
1	RRGDGRRRGGGGRGQGGRGRGGGFKG	Q9H2U1	DHX36_HUMAN	28	53	+	1e-08	8.78e-06	GGHGGNRGSGGGGGGGGGGRGGRGRH
1	RRGDGRRRGGGGRGQGGRGRGGGFKG	Q9H2U1	DHX36_HUMAN	27	52	+	1.01e-08	8.78e-06	AGGHGGNRGSGGGGGGGGGGRGGRGR
1	RRGDGRRRGGGGRGQGGRGRGGGFKG	Q9H2U1	DHX36_HUMAN	30	55	+	1.01e-08	8.78e-06	HGGNRGSGGGGGGGGGGRGGRGRHPG
1	RRGDGRRRGGGGRGQGGRGRGGGFKG	Q9H2U1	DHX36_HUMAN	15	40	+	1.26e-07	5.01e-05	PRSSGGGYGGGPAGGHGGNRGSGGGG
1	RRGDGRRRGGGGRGQGGRGRGGGFKG	Q9H2U1	DHX36_HUMAN	35	60	+	1.26e-07	5.01e-05	GSGGGGGGGGGGRGGRGRHPGHLKGR
1	RRGDGRRRGGGGRGQGGRGRGGGFKG	Q9H2U1	DHX36_HUMAN	17	42	+	1.28e-07	5.01e-05	SSGGGYGGGPAGGHGGNRGSGGGGGG
1	RRGDGRRRGGGGRGQGGRGRGGGFKG	Q9H2U1	DHX36_HUMAN	22	47	+	1.28e-07	5.01e-05	YGGGPAGGHGGNRGSGGGGGGGGGGR
1	RRGDGRRRGGGGRGQGGRGRGGGFKG	Q9H2U1	DHX36_HUMAN	29	54	+	1.28e-07	5.01e-05	GHGGNRGSGGGGGGGGGGRGGRGRHP
1	RRGDGRRRGGGGRGQGGRGRGGGFKG	Q9H2U1	DHX36_HUMAN	19	44	+	1.28e-07	5.01e-05	GGGYGGGPAGGHGGNRGSGGGGGGGG
1	RRGDGRRRGGGGRGQGGRGRGGGFKG	Q9H2U1	DHX36_HUMAN	21	46	+	1.28e-07	5.01e-05	GYGGGPAGGHGGNRGSGGGGGGGGGG
1	RRGDGRRRGGGGRGQGGRGRGGGFKG	Q9H2U1	DHX36_HUMAN	24	49	+	1.28e-07	5.01e-05	GGPAGGHGGNRGSGGGGGGGGGGRGG
1	RRGDGRRRGGGGRGQGGRGRGGGFKG	Q9H2U1	DHX36_HUMAN	11	36	+	1.36e-06	0.000291	RDGGPRSSGGGYGGGPAGGHGGNRGS
1	RRGDGRRRGGGGRGQGGRGRGGGFKG	Q9H2U1	DHX36_HUMAN	34	59	+	1.38e-06	0.000291	RGSGGGGGGGGGGRGGRGRHPGHLKG
1	RRGDGRRRGGGGRGQGGRGRGGGFKG	Q9H2U1	DHX36_HUMAN	16	41	+	1.39e-06	0.000291	RSSGGGYGGGPAGGHGGNRGSGGGGG
1	RRGDGRRRGGGGRGQGGRGRGGGFKG	Q9H2U1	DHX36_HUMAN	31	56	+	1.39e-06	0.000291	GGNRGSGGGGGGGGGGRGGRGRHPGH
1	RRGDGRRRGGGGRGQGGRGRGGGFKG	Q9H2U1	DHX36_HUMAN	20	45	+	1.39e-06	0.000291	GGYGGGPAGGHGGNRGSGGGGGGGGG
1	RRGDGRRRGGGGRGQGGRGRGGGFKG	Q9H2U1	DHX36_HUMAN	23	48	+	1.39e-06	0.000291	GGGPAGGHGGNRGSGGGGGGGGGGRG
1	RRGDGRRRGGGGRGQGGRGRGGGFKG	Q9H2U1	DHX36_HUMAN	26	51	+	1.39e-06	0.000291	PAGGHGGNRGSGGGGGGGGGGRGGRG
1	RRGDGRRRGGGGRGQGGRGRGGGFKG	Q9H2U1	DHX36_HUMAN	9	34	+	1.17e-05	0.00155	WGRDGGPRSSGGGYGGGPAGGHGGNR
1	RRGDGRRRGGGGRGQGGRGRGGGFKG	Q9H2U1	DHX36_HUMAN	4	29	+	1.24e-05	0.00155	DYHQNWGRDGGPRSSGGGYGGGPAGG
1	RRGDGRRRGGGGRGQGGRGRGGGFKG	Q9H2U1	DHX36_HUMAN	38	63	+	1.3e-05	0.00155	GGGGGGGGGRGGRGRHPGHLKGREIG
1	RRGDGRRRGGGGRGQGGRGRGGGFKG	Q9H2U1	DHX36_HUMAN	40	65	+	9.48e-05	0.00761	GGGGGGGRGGRGRHPGHLKGREIGMW
1	RRGDGRRRGGGGRGQGGRGRGGGFKG	Q9H2U1	DHX36_HUMAN	41	66	+	9.48e-05	0.00761	GGGGGGRGGRGRHPGHLKGREIGMWY
1	RRGDGRRRGGGGRGQGGRGRGGGFKG	Q9H2U1	DHX36_HUMAN	6	31	+	0.000103	0.00761	HQNWGRDGGPRSSGGGYGGGPAGGHG
1	RRGDGRRRGGGGRGQGGRGRGGGFKG	Q9H2U1	DHX36_HUMAN	3	28	+	0.000104	0.00761	YDYHQNWGRDGGPRSSGGGYGGGPAG
1	RRGDGRRRGGGGRGQGGRGRGGGFKG	Q9H2U1	DHX36_HUMAN	12	37	+	0.000104	0.00761	DGGPRSSGGGYGGGPAGGHGGNRGSG
1	RRGDGRRRGGGGRGQGGRGRGGGFKG	Q9H2U1	DHX36_HUMAN	13	38	+	0.000104	0.00761	GGPRSSGGGYGGGPAGGHGGNRGSGG
1	RRGDGRRRGGGGRGQGGRGRGGGFKG	Q9H2U1	DHX36_HUMAN	18	43	+	0.000104	0.00761	SGGGYGGGPAGGHGGNRGSGGGGGGG
1	RRGDGRRRGGGGRGQGGRGRGGGFKG	Q9H2U1	DHX36_HUMAN	25	50	+	0.000104	0.00761	GPAGGHGGNRGSGGGGGGGGGGRGGR
1	RRGDGRRRGGGGRGQGGRGRGGGFKG	Q9H2U1	DHX36_HUMAN	283	308	+	0.000294	0.0204	SCGSGNSTGYQIRLQSRLPRKQGSIL
1	RRGDGRRRGGGGRGQGGRGRGGGFKG	Q9H2U1	DHX36_HUMAN	5	30	+	0.000686	0.033	YHQNWGRDGGPRSSGGGYGGGPAGGH
1	RRGDGRRRGGGGRGQGGRGRGGGFKG	Q9H2U1	DHX36_HUMAN	8	33	+	0.0007	0.033	NWGRDGGPRSSGGGYGGGPAGGHGGN
1	RRGDGRRRGGGGRGQGGRGRGGGFKG	Q9H2U1	DHX36_HUMAN	14	39	+	0.0007	0.033	GPRSSGGGYGGGPAGGHGGNRGSGGG
1	RRGDGRRRGGGGRGQGGRGRGGGFKG	Q9H2U1	DHX36_HUMAN	36	61	+	0.0007	0.033	SGGGGGGGGGGRGGRGRHPGHLKGRE
1	RRGDGRRRGGGGRGQGGRGRGGGFKG	Q9H2U1	DHX36_HUMAN	37	62	+	0.0007	0.033	GGGGGGGGGGRGGRGRHPGHLKGREI
1	RRGDGRRRGGGGRGQGGRGRGGGFKG	Q9H2U1	DHX36_HUMAN	593	618	+	0.00138	0.0591	KANAKQRKGRAGRVQPGHCYHLYNGL
1	RRGDGRRRGGGGRGQGGRGRGGGFKG	Q9H2U1	DHX36_HUMAN	45	70	+	0.00241	0.0935	GGRGGRGRHPGHLKGREIGMWYAKKQ
1	RRGDGRRRGGGGRGQGGRGRGGGFKG	Q9H2U1	DHX36_HUMAN	43	68	+	0.00309	0.109	GGGGRGGRGRHPGHLKGREIGMWYAK
1	RRGDGRRRGGGGRGQGGRGRGGGFKG	Q9H2U1	DHX36_HUMAN	46	71	+	0.00309	0.109	GRGGRGRHPGHLKGREIGMWYAKKQG
1	RRGDGRRRGGGGRGQGGRGRGGGFKG	Q9H2U1	DHX36_HUMAN	47	72	+	0.00309	0.109	RGGRGRHPGHLKGREIGMWYAKKQGQ
1	RRGDGRRRGGGGRGQGGRGRGGGFKG	Q9H2U1	DHX36_HUMAN	44	69	+	0.00335	0.113	GGGRGGRGRHPGHLKGREIGMWYAKK
1	RRGDGRRRGGGGRGQGGRGRGGGFKG	Q9H2U1	DHX36_HUMAN	1	26	+	0.0034	0.113	MSYDYHQNWGRDGGPRSSGGGYGGGP
1	RRGDGRRRGGGGRGQGGRGRGGGFKG	Q9H2U1	DHX36_HUMAN	42	67	+	0.0038	0.113	GGGGGRGGRGRHPGHLKGREIGMWYA
1	RRGDGRRRGGGGRGQGGRGRGGGFKG	Q9H2U1	DHX36_HUMAN	7	32	+	0.00395	0.113	QNWGRDGGPRSSGGGYGGGPAGGHGG
1	RRGDGRRRGGGGRGQGGRGRGGGFKG	Q9H2U1	DHX36_HUMAN	32	57	+	0.00395	0.113	GNRGSGGGGGGGGGGRGGRGRHPGHL
1	RRGDGRRRGGGGRGQGGRGRGGGFKG	Q9H2U1	DHX36_HUMAN	39	64	+	0.00395	0.113	GGGGGGGGRGGRGRHPGHLKGREIGM
1	RRGDGRRRGGGGRGQGGRGRGGGFKG	Q9H2U1	DHX36_HUMAN	403	428	+	0.00565	0.146	EKIRYVPEQKEHRSQFKRGFMQGHVN
1	RRGDGRRRGGGGRGQGGRGRGGGFKG	Q9H2U1	DHX36_HUMAN	410	435	+	0.00565	0.146	EQKEHRSQFKRGFMQGHVNRQEKEEK
1	RRGDGRRRGGGGRGQGGRGRGGGFKG	Q9H2U1	DHX36_HUMAN	628	653	+	0.00565	0.146	LPEILRTPLEELCLQIKILRLGGIAY
1	RRGDGRRRGGGGRGQGGRGRGGGFKG	Q9H2U1	DHX36_HUMAN	752	777	+	0.00659	0.165	TRSDHLTVVNAFEGWEEARRRGFRYE
1	RRGDGRRRGGGGRGQGGRGRGGGFKG	Q9Y6K1	DNM3A_HUMAN	164	189	+	4.49e-05	0.00517	EGSRGRLRGGLGWESSLRQRPMPRLT
1	RRGDGRRRGGGGRGQGGRGRGGGFKG	Q9Y6K1	DNM3A_HUMAN	276	301	+	0.000524	0.033	KAGDDEPEYEDGRGFGIGELVWGKLR
1	RRGDGRRRGGGGRGQGGRGRGGGFKG	Q9Y6K1	DNM3A_HUMAN	283	308	+	0.000524	0.033	EYEDGRGFGIGELVWGKLRGFSWWPG
1	RRGDGRRRGGGGRGQGGRGRGGGFKG	Q9Y6K1	DNM3A_HUMAN	313	338	+	0.00124	0.0538	WWMTGRSRAAEGTRWVMWFGDGKFSV
1	RRGDGRRRGGGGRGQGGRGRGGGFKG	Q9Y6K1	DNM3A_HUMAN	162	187	+	0.00196	0.0786	KMEGSRGRLRGGLGWESSLRQRPMPR
1	RRGDGRRRGGGGRGQGGRGRGGGFKG	Q9Y6K1	DNM3A_HUMAN	96	121	+	0.00221	0.0874	RSEPQPEEGSPAGGQKGGAPAEGEGA
1	RRGDGRRRGGGGRGQGGRGRGGGFKG	Q9Y6K1	DNM3A_HUMAN	669	694	+	0.00241	0.0935	SITVGMVRHQGKIMYVGDVRSVTQKH
1	RRGDGRRRGGGGRGQGGRGRGGGFKG	Q9Y6K1	DNM3A_HUMAN	150	175	+	0.00309	0.109	GKEQKETNIESMKMEGSRGRLRGGLG
1	RRGDGRRRGGGGRGQGGRGRGGGFKG	Q9Y6K1	DNM3A_HUMAN	152	177	+	0.00309	0.109	EQKETNIESMKMEGSRGRLRGGLGWE
1	RRGDGRRRGGGGRGQGGRGRGGGFKG	Q9Y6K1	DNM3A_HUMAN	282	307	+	0.00309	0.109	PEYEDGRGFGIGELVWGKLRGFSWWP
1	RRGDGRRRGGGGRGQGGRGRGGGFKG	Q9Y6K1	DNM3A_HUMAN	280	305	+	0.00313	0.11	DEPEYEDGRGFGIGELVWGKLRGFSW
1	RRGDGRRRGGGGRGQGGRGRGGGFKG	Q9Y6K1	DNM3A_HUMAN	157	182	+	0.0038	0.113	NIESMKMEGSRGRLRGGLGWESSLRQ
1	RRGDGRRRGGGGRGQGGRGRGGGFKG	Q9Y6K1	DNM3A_HUMAN	287	312	+	0.0038	0.113	GRGFGIGELVWGKLRGFSWWPGRIVS
1	RRGDGRRRGGGGRGQGGRGRGGGFKG	Q9Y6K1	DNM3A_HUMAN	100	125	+	0.00395	0.113	QPEEGSPAGGQKGGAPAEGEGAAETL
1	RRGDGRRRGGGGRGQGGRGRGGGFKG	Q9Y6K1	DNM3A_HUMAN	597	622	+	0.00439	0.121	RREDWPSRLQMFFANNHDQEFDPPKV
1	RRGDGRRRGGGGRGQGGRGRGGGFKG	Q9Y6K1	DNM3A_HUMAN	308	333	+	0.0052	0.137	GRIVSWWMTGRSRAAEGTRWVMWFGD
1	RRGDGRRRGGGGRGQGGRGRGGGFKG	Q9Y6K1	DNM3A_HUMAN	585	610	+	0.0052	0.137	MCGHKGTYGLLRRREDWPSRLQMFFA
1	RRGDGRRRGGGGRGQGGRGRGGGFKG	Q9Y6K1	DNM3A_HUMAN	168	193	+	0.00565	0.146	GRLRGGLGWESSLRQRPMPRLTFQAG
1	RRGDGRRRGGGGRGQGGRGRGGGFKG	Q9Y6K1	DNM3A_HUMAN	882	907	+	0.00588	0.15	RLARQRLLGRSWSVPVIRHLFAPLKE
1	RRGDGRRRGGGGRGQGGRGRGGGFKG	Q9Y6K1	DNM3A_HUMAN	737	762	+	0.00659	0.165	LLHDARPKEGDDRPFFWLFENVVAMG
1	RRGDGRRRGGGGRGQGGRGRGGGFKG	Q9Y6K1	DNM3A_HUMAN	38	63	+	0.0075	0.177	RQEPSTTARKVGRPGRKRKHPPVESG
1	RRGDGRRRGGGGRGQGGRGRGGGFKG	Q9Y6K1	DNM3A_HUMAN	166	191	+	0.0075	0.177	SRGRLRGGLGWESSLRQRPMPRLTFQ
1	RRGDGRRRGGGGRGQGGRGRGGGFKG	Q9Y6K1	DNM3A_HUMAN	664	689	+	0.00873	0.201	EVCEDSITVGMVRHQGKIMYVGDVRS
1	RRGDGRRRGGGGRGQGGRGRGGGFKG	Q9Y6K1	DNM3A_HUMAN	32	57	+	0.00939	0.211	PRGKEERQEPSTTARKVGRPGRKRKH
1	RRGDGRRRGGGGRGQGGRGRGGGFKG	Q9Y6K1	DNM3A_HUMAN	43	68	+	0.00939	0.211	TTARKVGRPGRKRKHPPVESGDTPKD
1	RRGDGRRRGGGGRGQGGRGRGGGFKG	Q9Y6K1	DNM3A_HUMAN	50	75	+	0.00939	0.211	RPGRKRKHPPVESGDTPKDPAVISKS
1	RRGDGRRRGGGGRGQGGRGRGGGFKG	Q9Y6K1	DNM3A_HUMAN	319	344	+	0.00939	0.211	SRAAEGTRWVMWFGDGKFSVVCVEKL
1	RRGDGRRRGGGGRGQGGRGRGGGFKG	Q9Y6K1	DNM3A_HUMAN	742	767	+	0.00939	0.211	RPKEGDDRPFFWLFENVVAMGVSDKR
1	RRGDGRRRGGGGRGQGGRGRGGGFKG	Q9UBC3	DNM3B_HUMAN	210	235	+	0.000612	0.033	GDGDSSEYQDGKEFGIGDLVWGKIKG
1	RRGDGRRRGGGGRGQGGRGRGGGFKG	Q9UBC3	DNM3B_HUMAN	113	138	+	0.00111	0.0487	SRERHRPSPRSTRGRQGRNHVDESPV
1	RRGDGRRRGGGGRGQGGRGRGGGFKG	Q9UBC3	DNM3B_HUMAN	820	845	+	0.00124	0.0538	NMGRGARQKLLGRSWSVPVIRHLFAP
1	RRGDGRRRGGGGRGQGGRGRGGGFKG	Q9UBC3	DNM3B_HUMAN	54	79	+	0.00221	0.0874	RLSKREVSSLLSYTQDLTGDGDGEDG
1	RRGDGRRRGGGGRGQGGRGRGGGFKG	Q9UBC3	DNM3B_HUMAN	190	215	+	0.00221	0.0874	RLAQDSQQGGMESPQVEADSGDGDSS
1	RRGDGRRRGGGGRGQGGRGRGGGFKG	Q9UBC3	DNM3B_HUMAN	806	831	+	0.00309	0.109	ERIFGFPVHYTDVSNMGRGARQKLLG
1	RRGDGRRRGGGGRGQGGRGRGGGFKG	Q9UBC3	DNM3B_HUMAN	208	233	+	0.00319	0.111	DSGDGDSSEYQDGKEFGIGDLVWGKI
1	RRGDGRRRGGGGRGQGGRGRGGGFKG	Q9UBC3	DNM3B_HUMAN	363	388	+	0.00405	0.114	RRAGSRKLESRKYENKTRRRTADDSA
1	RRGDGRRRGGGGRGQGGRGRGGGFKG	Q9UBC3	DNM3B_HUMAN	526	551	+	0.00417	0.116	MCLPQRCHGVLRRRKDWNVRLQAFFT
1	RRGDGRRRGGGGRGQGGRGRGGGFKG	Q9UBC3	DNM3B_HUMAN	533	558	+	0.00429	0.119	HGVLRRRKDWNVRLQAFFTSDTGLEY
1	RRGDGRRRGGGGRGQGGRGRGGGFKG	Q9UBC3	DNM3B_HUMAN	538	563	+	0.00439	0.121	RRKDWNVRLQAFFTSDTGLEYEAPKL
1	RRGDGRRRGGGGRGQGGRGRGGGFKG	Q9UBC3	DNM3B_HUMAN	30	55	+	0.00462	0.126	QSSDSPPILEAIRTPEIRGRRSSSRL
1	RRGDGRRRGGGGRGQGGRGRGGGFKG	Q9UBC3	DNM3B_HUMAN	442	467	+	0.00565	0.146	NPVSFHPLFEGGLCQTCRDRFLELFY
1	RRGDGRRRGGGGRGQGGRGRGGGFKG	Q9UBC3	DNM3B_HUMAN	108	133	+	0.0075	0.177	NNSVSSRERHRPSPRSTRGRQGRNHV
1	RRGDGRRRGGGGRGQGGRGRGGGFKG	Q9UBC3	DNM3B_HUMAN	111	136	+	0.0075	0.177	VSSRERHRPSPRSTRGRQGRNHVDES
1	RRGDGRRRGGGGRGQGGRGRGGGFKG	Q9UBC3	DNM3B_HUMAN	118	143	+	0.0075	0.177	RPSPRSTRGRQGRNHVDESPVEFPAT
1	RRGDGRRRGGGGRGQGGRGRGGGFKG	Q9UBC3	DNM3B_HUMAN	398	423	+	0.0075	0.177	RLKTNCYNNGKDRGDEDQSREQMASD
1	RRGDGRRRGGGGRGQGGRGRGGGFKG	Q9UBC3	DNM3B_HUMAN	813	838	+	0.00873	0.201	VHYTDVSNMGRGARQKLLGRSWSVPV
1	RRGDGRRRGGGGRGQGGRGRGGGFKG	Q9UBC3	DNM3B_HUMAN	252	277	+	0.00939	0.211	RQAMSGMRWVQWFGDGKFSEVSADKL
1	RRGDGRRRGGGGRGQGGRGRGGGFKG	Q9UBC3	DNM3B_HUMAN	683	708	+	0.00939	0.211	RPKEGDDRPFFWMFENVVAMKVGDKR
1	RRGDGRRRGGGGRGQGGRGRGGGFKG	Q9UBC3	DNM3B_HUMAN	726	751	+	0.00939	0.211	VSAAHRARYFWGNLPGMNRPVIASKN
1	RRGDGRRRGGGGRGQGGRGRGGGFKG	P26358	DNMT1_HUMAN	1461	1486	+	0.00042	0.0276	DRKNGRSSSGALRGVCSCVEAGKACD
1	RRGDGRRRGGGGRGQGGRGRGGGFKG	P26358	DNMT1_HUMAN	1206	1231	+	0.000439	0.0286	SRGQRLPQKGDVEMLCGGPPCQGFSG
1	RRGDGRRRGGGGRGQGGRGRGGGFKG	P26358	DNMT1_HUMAN	1213	1238	+	0.000441	0.0287	QKGDVEMLCGGPPCQGFSGMNRFNSR
1	RRGDGRRRGGGGRGQGGRGRGGGFKG	P26358	DNMT1_HUMAN	1499	1524	+	0.00124	0.0538	CLPHTGNRHNHWAGLYGRLEWDGFFS
1	RRGDGRRRGGGGRGQGGRGRGGGFKG	P26358	DNMT1_HUMAN	1445	1470	+	0.00169	0.0709	RLSDGTMARKLRYTHHDRKNGRSSSG
1	RRGDGRRRGGGGRGQGGRGRGGGFKG	P26358	DNMT1_HUMAN	101	126	+	0.00196	0.0786	REVNGRLENGNQARSEARRVGMADAN
1	RRGDGRRRGGGGRGQGGRGRGGGFKG	P26358	DNMT1_HUMAN	1289	1314	+	0.00221	0.0874	RMGYQCTFGVLQAGQYGVAQTRRRAI
1	RRGDGRRRGGGGRGQGGRGRGGGFKG	P26358	DNMT1_HUMAN	1097	1122	+	0.00335	0.113	EDPPNHARSPGNKGKGKGKGKGKPKS
1	RRGDGRRRGGGGRGQGGRGRGGGFKG	P26358	DNMT1_HUMAN	1103	1128	+	0.0038	0.113	ARSPGNKGKGKGKGKGKPKSQACEPS
1	RRGDGRRRGGGGRGQGGRGRGGGFKG	P26358	DNMT1_HUMAN	1134	1159	+	0.0038	0.113	IKLPKLRTLDVFSGCGGLSEGFHQAG
1	RRGDGRRRGGGGRGQGGRGRGGGFKG	P26358	DNMT1_HUMAN	1139	1164	+	0.0038	0.113	LRTLDVFSGCGGLSEGFHQAGISDTL
1	RRGDGRRRGGGGRGQGGRGRGGGFKG	P26358	DNMT1_HUMAN	450	475	+	0.00385	0.113	EGGVNGKNLGPINEWWITGFDGGEKA
1	RRGDGRRRGGGGRGQGGRGRGGGFKG	P26358	DNMT1_HUMAN	198	223	+	0.00405	0.114	KDQDEKRRRVTSRERVARPLPAEEPE
1	RRGDGRRRGGGGRGQGGRGRGGGFKG	P26358	DNMT1_HUMAN	205	230	+	0.00405	0.114	RRVTSRERVARPLPAEEPERAKSGTR
1	RRGDGRRRGGGGRGQGGRGRGGGFKG	P26358	DNMT1_HUMAN	594	619	+	0.00475	0.126	QRRAQARRQTIRHSTREKDRGPTKAT
1	RRGDGRRRGGGGRGQGGRGRGGGFKG	P26358	DNMT1_HUMAN	915	940	+	0.00659	0.165	EDLDSRVLYYSATKNGILYRVGDGVY
1	RRGDGRRRGGGGRGQGGRGRGGGFKG	P26358	DNMT1_HUMAN	100	125	+	0.0075	0.177	NREVNGRLENGNQARSEARRVGMADA
1	RRGDGRRRGGGGRGQGGRGRGGGFKG	P26358	DNMT1_HUMAN	589	614	+	0.0075	0.177	GVTLGQRRAQARRQTIRHSTREKDRG
1	RRGDGRRRGGGGRGQGGRGRGGGFKG	P26358	DNMT1_HUMAN	645	670	+	0.0075	0.177	ENAFKRRRCGVCEVCQQPECGKCKAC
1	RRGDGRRRGGGGRGQGGRGRGGGFKG	P26358	DNMT1_HUMAN	1456	1481	+	0.0075	0.177	RYTHHDRKNGRSSSGALRGVCSCVEA
1	RRGDGRRRGGGGRGQGGRGRGGGFKG	P26358	DNMT1_HUMAN	1545	1570	+	0.0075	0.177	HRVVSVRECARSQGFPDTYRLFGNIL
1	RRGDGRRRGGGGRGQGGRGRGGGFKG	P26358	DNMT1_HUMAN	1500	1525	+	0.00811	0.189	LPHTGNRHNHWAGLYGRLEWDGFFST
1	RRGDGRRRGGGGRGQGGRGRGGGFKG	P26358	DNMT1_HUMAN	260	285	+	0.00888	0.204	EEPDREARAGVQADEDEDGDEKDEKK
1	RRGDGRRRGGGGRGQGGRGRGGGFKG	P26358	DNMT1_HUMAN	106	131	+	0.00939	0.211	RLENGNQARSEARRVGMADANSPPKP
1	RRGDGRRRGGGGRGQGGRGRGGGFKG	P26358	DNMT1_HUMAN	644	669	+	0.00939	0.211	KENAFKRRRCGVCEVCQQPECGKCKA
1	RRGDGRRRGGGGRGQGGRGRGGGFKG	P26358	DNMT1_HUMAN	973	998	+	0.00939	0.211	YRKYSDYIKGSNLDAPEPYRIGRIKE
1	RRGDGRRRGGGGRGQGGRGRGGGFKG	P26358	DNMT1_HUMAN	1220	1245	+	0.00947	0.212	LCGGPPCQGFSGMNRFNSRTYSKFKN
1	RRGDGRRRGGGGRGQGGRGRGGGFKG	Q07864	DPOE1_HUMAN	2021	2046	+	3.17e-05	0.0037	GSTPVRRRGASQLSQEAEGAVGALPG
1	RRGDGRRRGGGGRGQGGRGRGGGFKG	Q07864	DPOE1_HUMAN	4	29	+	4.49e-05	0.00517	RSGGRRRADPGADGEASRDDGATSSV
1	RRGDGRRRGGGGRGQGGRGRGGGFKG	Q07864	DPOE1_HUMAN	1289	1314	+	4.49e-05	0.00517	RRKRQRLESAEGVLRPGAIRDGPATG
1	RRGDGRRRGGGGRGQGGRGRGGGFKG	Q07864	DPOE1_HUMAN	9	34	+	0.000185	0.013	RRADPGADGEASRDDGATSSVSALKR
1	RRGDGRRRGGGGRGQGGRGRGGGFKG	Q07864	DPOE1_HUMAN	3	28	+	0.000239	0.0167	LRSGGRRRADPGADGEASRDDGATSS
1	RRGDGRRRGGGGRGQGGRGRGGGFKG	Q07864	DPOE1_HUMAN	2010	2035	+	0.00105	0.0467	CMKDGLRRSAPGSTPVRRRGASQLSQ
1	RRGDGRRRGGGGRGQGGRGRGGGFKG	Q07864	DPOE1_HUMAN	1284	1309	+	0.00111	0.0487	RQRLARRKRQRLESAEGVLRPGAIRD
1	RRGDGRRRGGGGRGQGGRGRGGGFKG	Q07864	DPOE1_HUMAN	2	27	+	0.00196	0.0786	SLRSGGRRRADPGADGEASRDDGATS
1	RRGDGRRRGGGGRGQGGRGRGGGFKG	Q07864	DPOE1_HUMAN	1285	1310	+	0.00196	0.0786	QRLARRKRQRLESAEGVLRPGAIRDG
1	RRGDGRRRGGGGRGQGGRGRGGGFKG	Q07864	DPOE1_HUMAN	1303	1328	+	0.00196	0.0786	RPGAIRDGPATGLGSFLRRTARSILD
1	RRGDGRRRGGGGRGQGGRGRGGGFKG	Q07864	DPOE1_HUMAN	959	984	+	0.00225	0.0888	FNEDGSLAELKGFEVKRRGELQLIKI
1	RRGDGRRRGGGGRGQGGRGRGGGFKG	Q07864	DPOE1_HUMAN	1296	1321	+	0.00309	0.109	ESAEGVLRPGAIRDGPATGLGSFLRR
1	RRGDGRRRGGGGRGQGGRGRGGGFKG	Q07864	DPOE1_HUMAN	1301	1326	+	0.00309	0.109	VLRPGAIRDGPATGLGSFLRRTARSI
1	RRGDGRRRGGGGRGQGGRGRGGGFKG	Q07864	DPOE1_HUMAN	230	255	+	0.00417	0.116	IRLSIDLKIHVAHWYNVRYRGNAFPV
1	RRGDGRRRGGGGRGQGGRGRGGGFKG	Q07864	DPOE1_HUMAN	1480	1505	+	0.00438	0.121	EPGSIRHIYLYHHAQAHKALFGIFIP
1	RRGDGRRRGGGGRGQGGRGRGGGFKG	Q07864	DPOE1_HUMAN	745	770	+	0.00445	0.122	TICQRENSFYVDTVRAFRDRRYEFKG
1	RRGDGRRRGGGGRGQGGRGRGGGFKG	Q07864	DPOE1_HUMAN	487	512	+	0.00485	0.128	MEPDEVLRKGSGTLCEALLMVQAFHA
1	RRGDGRRRGGGGRGQGGRGRGGGFKG	Q07864	DPOE1_HUMAN	2027	2052	+	0.0052	0.137	RRGASQLSQEAEGAVGALPGMITFSQ
1	RRGDGRRRGGGGRGQGGRGRGGGFKG	Q07864	DPOE1_HUMAN	71	96	+	0.00601	0.153	ILDEDKRLGSAVDYYFIQDDGSRFKV
1	RRGDGRRRGGGGRGQGGRGRGGGFKG	Q07864	DPOE1_HUMAN	178	203	+	0.00659	0.165	REQDHASDAYTALLSSVLQRGGVITD
1	RRGDGRRRGGGGRGQGGRGRGGGFKG	Q07864	DPOE1_HUMAN	1291	1316	+	0.0075	0.177	KRQRLESAEGVLRPGAIRDGPATGLG
1	RRGDGRRRGGGGRGQGGRGRGGGFKG	Q07864	DPOE1_HUMAN	1674	1699	+	0.0075	0.177	ARHLQRHNHLLWLSPTARPDLGGKEA
1	RRGDGRRRGGGGRGQGGRGRGGGFKG	Q07864	DPOE1_HUMAN	2011	2036	+	0.0075	0.177	MKDGLRRSAPGSTPVRRRGASQLSQE
1	RRGDGRRRGGGGRGQGGRGRGGGFKG	Q07864	DPOE1_HUMAN	1936	1961	+	0.00818	0.19	GLQDSQKAGGAEDEQENEDDEEERDG
1	RRGDGRRRGGGGRGQGGRGRGGGFKG	Q07864	DPOE1_HUMAN	370	395	+	0.00873	0.201	PFVEARAAVHGLSMQQEIGFQKDSQG
1	RRGDGRRRGGGGRGQGGRGRGGGFKG	P55265	DSRAD_HUMAN	83	108	+	0.00042	0.0276	TRGRQVDIRGVPRGVHLRSQGLQRGF
1	RRGDGRRRGGGGRGQGGRGRGGGFKG	P55265	DSRAD_HUMAN	94	119	+	0.00042	0.0276	PRGVHLRSQGLQRGFQHPSPRGRSLP
1	RRGDGRRRGGGGRGQGGRGRGGGFKG	P55265	DSRAD_HUMAN	95	120	+	0.000899	0.0407	RGVHLRSQGLQRGFQHPSPRGRSLPQ
1	RRGDGRRRGGGGRGQGGRGRGGGFKG	P55265	DSRAD_HUMAN	67	92	+	0.00111	0.0487	SLPGLRPRFPVLLASSTRGRQVDIRG
1	RRGDGRRRGGGGRGQGGRGRGGGFKG	P55265	DSRAD_HUMAN	1025	1050	+	0.00111	0.0487	IRLGERLRTMSCSDKILRWNVLGLQG
1	RRGDGRRRGGGGRGQGGRGRGGGFKG	P55265	DSRAD_HUMAN	85	110	+	0.00124	0.0538	GRQVDIRGVPRGVHLRSQGLQRGFQH
1	RRGDGRRRGGGGRGQGGRGRGGGFKG	P55265	DSRAD_HUMAN	88	113	+	0.00138	0.0591	VDIRGVPRGVHLRSQGLQRGFQHPSP
1	RRGDGRRRGGGGRGQGGRGRGGGFKG	P55265	DSRAD_HUMAN	721	746	+	0.00151	0.0644	RYLNTNPVGGLLEYARSHGFAAEFKL
1	RRGDGRRRGGGGRGQGGRGRGGGFKG	P55265	DSRAD_HUMAN	74	99	+	0.00196	0.0786	RFPVLLASSTRGRQVDIRGVPRGVHL
1	RRGDGRRRGGGGRGQGGRGRGGGFKG	P55265	DSRAD_HUMAN	99	124	+	0.00196	0.0786	LRSQGLQRGFQHPSPRGRSLPQRGVD
1	RRGDGRRRGGGGRGQGGRGRGGGFKG	P55265	DSRAD_HUMAN	81	106	+	0.00309	0.109	SSTRGRQVDIRGVPRGVHLRSQGLQR
1	RRGDGRRRGGGGRGQGGRGRGGGFKG	P55265	DSRAD_HUMAN	735	760	+	0.00438	0.121	ARSHGFAAEFKLVDQSGPPHEPKFVY
1	RRGDGRRRGGGGRGQGGRGRGGGFKG	P55265	DSRAD_HUMAN	1173	1198	+	0.00462	0.126	YRRDLLRLSYGEAKKAARDYETAKNY
1	RRGDGRRRGGGGRGQGGRGRGGGFKG	P55265	DSRAD_HUMAN	326	351	+	0.0053	0.139	KARDINAVLIDMERQGDVYRQGTTPP
1	RRGDGRRRGGGGRGQGGRGRGGGFKG	P55265	DSRAD_HUMAN	4	29	+	0.00565	0.146	RQGYSLSGYYTHPFQGYEHRQLRYQQ
1	RRGDGRRRGGGGRGQGGRGRGGGFKG	P55265	DSRAD_HUMAN	86	111	+	0.00659	0.165	RQVDIRGVPRGVHLRSQGLQRGFQHP
1	RRGDGRRRGGGGRGQGGRGRGGGFKG	P55265	DSRAD_HUMAN	339	364	+	0.00659	0.165	RQGDVYRQGTTPPIWHLTDKKRERMQ
1	RRGDGRRRGGGGRGQGGRGRGGGFKG	P55265	DSRAD_HUMAN	1020	1045	+	0.00659	0.165	PTWDGIRLGERLRTMSCSDKILRWNV
1	RRGDGRRRGGGGRGQGGRGRGGGFKG	P55265	DSRAD_HUMAN	72	97	+	0.0075	0.177	RPRFPVLLASSTRGRQVDIRGVPRGV
1	RRGDGRRRGGGGRGQGGRGRGGGFKG	P18146	EGR1_HUMAN	55	80	+	0.000104	0.00761	PEGSGSNSSSSSSGGGGGGGGGSNSS
1	RRGDGRRRGGGGRGQGGRGRGGGFKG	P18146	EGR1_HUMAN	48	73	+	0.0007	0.033	FLGAAGAPEGSGSNSSSSSSGGGGGG
1	RRGDGRRRGGGGRGQGGRGRGGGFKG	P18146	EGR1_HUMAN	49	74	+	0.0007	0.033	LGAAGAPEGSGSNSSSSSSGGGGGGG
1	RRGDGRRRGGGGRGQGGRGRGGGFKG	P18146	EGR1_HUMAN	51	76	+	0.0007	0.033	AAGAPEGSGSNSSSSSSGGGGGGGGG
1	RRGDGRRRGGGGRGQGGRGRGGGFKG	P18146	EGR1_HUMAN	53	78	+	0.0007	0.033	GAPEGSGSNSSSSSSGGGGGGGGGSN
1	RRGDGRRRGGGGRGQGGRGRGGGFKG	P18146	EGR1_HUMAN	60	85	+	0.0007	0.033	SNSSSSSSGGGGGGGGGSNSSSSSST
1	RRGDGRRRGGGGRGQGGRGRGGGFKG	P18146	EGR1_HUMAN	63	88	+	0.00313	0.11	SSSSSGGGGGGGGGSNSSSSSSTFNP
1	RRGDGRRRGGGGRGQGGRGRGGGFKG	P18146	EGR1_HUMAN	50	75	+	0.00395	0.113	GAAGAPEGSGSNSSSSSSGGGGGGGG
1	RRGDGRRRGGGGRGQGGRGRGGGFKG	P18146	EGR1_HUMAN	54	79	+	0.00395	0.113	APEGSGSNSSSSSSGGGGGGGGGSNS
1	RRGDGRRRGGGGRGQGGRGRGGGFKG	P18146	EGR1_HUMAN	57	82	+	0.00395	0.113	GSGSNSSSSSSGGGGGGGGGSNSSSS
1	RRGDGRRRGGGGRGQGGRGRGGGFKG	P18146	EGR1_HUMAN	58	83	+	0.00395	0.113	SGSNSSSSSSGGGGGGGGGSNSSSSS
1	RRGDGRRRGGGGRGQGGRGRGGGFKG	P18146	EGR1_HUMAN	59	84	+	0.00395	0.113	GSNSSSSSSGGGGGGGGGSNSSSSSS
1	RRGDGRRRGGGGRGQGGRGRGGGFKG	P18146	EGR1_HUMAN	61	86	+	0.00395	0.113	NSSSSSSGGGGGGGGGSNSSSSSSTF
1	RRGDGRRRGGGGRGQGGRGRGGGFKG	P18146	EGR1_HUMAN	251	276	+	0.00757	0.179	MIPDYLFPQQQGDLGLGTPDQKPFQG
1	RRGDGRRRGGGGRGQGGRGRGGGFKG	Q15717	ELAV1_HUMAN	200	225	+	0.000121	0.00872	YHSPARRFGGPVHHQAQRFRFSPMGV
1	RRGDGRRRGGGGRGQGGRGRGGGFKG	Q15717	ELAV1_HUMAN	128	153	+	0.00124	0.0538	RFGRIINSRVLVDQTTGLSRGVAFIR
1	RRGDGRRRGGGGRGQGGRGRGGGFKG	Q15717	ELAV1_HUMAN	205	230	+	0.0075	0.177	RRFGGPVHHQAQRFRFSPMGVDHMSG
1	RRGDGRRRGGGGRGQGGRGRGGGFKG	P18074	ERCC2_HUMAN	253	278	+	0.000731	0.034	RRTLDRCQGNLETLQKTVLRIKETDE
1	RRGDGRRRGGGGRGQGGRGRGGGFKG	P18074	ERCC2_HUMAN	280	305	+	0.000778	0.0358	RLRDEYRRLVEGLREASAARETDAHL
1	RRGDGRRRGGGGRGQGGRGRGGGFKG	P18074	ERCC2_HUMAN	678	703	+	0.00105	0.0467	VFADKRFARGDKRGKLPRWIQEHLTD
1	RRGDGRRRGGGGRGQGGRGRGGGFKG	P18074	ERCC2_HUMAN	25	50	+	0.00309	0.109	MRELKRTLDAKGHGVLEMPSGTGKTV
1	RRGDGRRRGGGGRGQGGRGRGGGFKG	P18074	ERCC2_HUMAN	666	691	+	0.00309	0.109	RAIRGKTDYGLMVFADKRFARGDKRG
1	RRGDGRRRGGGGRGQGGRGRGGGFKG	P18074	ERCC2_HUMAN	281	306	+	0.00475	0.126	LRDEYRRLVEGLREASAARETDAHLA
1	RRGDGRRRGGGGRGQGGRGRGGGFKG	P18074	ERCC2_HUMAN	647	672	+	0.00576	0.148	RENDFLTFDAMRHAAQCVGRAIRGKT
1	RRGDGRRRGGGGRGQGGRGRGGGFKG	P18074	ERCC2_HUMAN	652	677	+	0.00659	0.165	LTFDAMRHAAQCVGRAIRGKTDYGLM
1	RRGDGRRRGGGGRGQGGRGRGGGFKG	P18074	ERCC2_HUMAN	683	708	+	0.0075	0.177	RFARGDKRGKLPRWIQEHLTDANLNL
1	RRGDGRRRGGGGRGQGGRGRGGGFKG	P18074	ERCC2_HUMAN	587	612	+	0.00811	0.189	ACENGRGAILLSVARGKVSEGIDFVH
1	RRGDGRRRGGGGRGQGGRGRGGGFKG	P19447	ERCC3_HUMAN	325	350	+	0.0006	0.033	RKMFGNGRARSGVIVLPCGAGKSLVG
1	RRGDGRRRGGGGRGQGGRGRGGGFKG	P19447	ERCC3_HUMAN	327	352	+	0.0006	0.033	MFGNGRARSGVIVLPCGAGKSLVGVT
1	RRGDGRRRGGGGRGQGGRGRGGGFKG	P19447	ERCC3_HUMAN	633	658	+	0.00111	0.0487	RRQEAQRLGRVLRAKKGMVAEEYNAF
1	RRGDGRRRGGGGRGQGGRGRGGGFKG	P19447	ERCC3_HUMAN	628	653	+	0.00196	0.0786	SHGGSRRQEAQRLGRVLRAKKGMVAE
1	RRGDGRRRGGGGRGQGGRGRGGGFKG	P19447	ERCC3_HUMAN	320	345	+	0.00309	0.109	QEKSLRKMFGNGRARSGVIVLPCGAG
1	RRGDGRRRGGGGRGQGGRGRGGGFKG	P19447	ERCC3_HUMAN	627	652	+	0.0075	0.177	SSHGGSRRQEAQRLGRVLRAKKGMVA
1	RRGDGRRRGGGGRGQGGRGRGGGFKG	P19447	ERCC3_HUMAN	736	761	+	0.0075	0.177	RSSQASRRFGTMSSMSGADDTVYMEY
1	RRGDGRRRGGGGRGQGGRGRGGGFKG	P19447	ERCC3_HUMAN	621	646	+	0.00873	0.201	NVLIQISSHGGSRRQEAQRLGRVLRA
1	RRGDGRRRGGGGRGQGGRGRGGGFKG	Q9BX63	FANCJ_HUMAN	641	666	+	0.00208	0.0832	IKNSQVWVGTIGSGPKGRNLCATFQN
1	RRGDGRRRGGGGRGQGGRGRGGGFKG	Q9BX63	FANCJ_HUMAN	843	868	+	0.00462	0.126	ILVDDRFRNNPSRYISGLSKWVRQQI
1	RRGDGRRRGGGGRGQGGRGRGGGFKG	Q9BX63	FANCJ_HUMAN	831	856	+	0.00475	0.126	RCIRHRNDWGALILVDDRFRNNPSRY
1	RRGDGRRRGGGGRGQGGRGRGGGFKG	Q9BX63	FANCJ_HUMAN	838	863	+	0.00939	0.211	DWGALILVDDRFRNNPSRYISGLSKW
1	RRGDGRRRGGGGRGQGGRGRGGGFKG	Q06787	FMR1_HUMAN	527	552	+	1.55e-32	7.3e-28	RRGDGRRRGGGGRGQGGRGRGGGFKG
1	RRGDGRRRGGGGRGQGGRGRGGGFKG	Q06787	FMR1_HUMAN	522	547	+	5.01e-10	2.3e-06	RESFLRRGDGRRRGGGGRGQGGRGRG
1	RRGDGRRRGGGGRGQGGRGRGGGFKG	Q06787	FMR1_HUMAN	532	557	+	8.48e-09	8.78e-06	RRRGGGGRGQGGRGRGGGFKGNDDHS
1	RRGDGRRRGGGGRGQGGRGRGGGFKG	Q06787	FMR1_HUMAN	520	545	+	1.18e-07	5.01e-05	EERESFLRRGDGRRRGGGGRGQGGRG
1	RRGDGRRRGGGGRGQGGRGRGGGFKG	Q06787	FMR1_HUMAN	534	559	+	1.18e-07	5.01e-05	RGGGGRGQGGRGRGGGFKGNDDHSRT
1	RRGDGRRRGGGGRGQGGRGRGGGFKG	Q06787	FMR1_HUMAN	521	546	+	9.08e-07	0.000291	ERESFLRRGDGRRRGGGGRGQGGRGR
1	RRGDGRRRGGGGRGQGGRGRGGGFKG	Q06787	FMR1_HUMAN	525	550	+	1.36e-06	0.000291	FLRRGDGRRRGGGGRGQGGRGRGGGF
1	RRGDGRRRGGGGRGQGGRGRGGGFKG	Q06787	FMR1_HUMAN	529	554	+	1.36e-06	0.000291	GDGRRRGGGGRGQGGRGRGGGFKGND
1	RRGDGRRRGGGGRGQGGRGRGGGFKG	Q06787	FMR1_HUMAN	515	540	+	7.04e-06	0.00141	LAPTEEERESFLRRGDGRRRGGGGRG
1	RRGDGRRRGGGGRGQGGRGRGGGFKG	Q06787	FMR1_HUMAN	539	564	+	7.04e-06	0.00141	RGQGGRGRGGGFKGNDDHSRTDNRPR
1	RRGDGRRRGGGGRGQGGRGRGGGFKG	Q06787	FMR1_HUMAN	462	487	+	9.46e-06	0.00155	VTDDGQGMGRGSRPYRNRGHGRRGPG
1	RRGDGRRRGGGGRGQGGRGRGGGFKG	Q06787	FMR1_HUMAN	526	551	+	1.04e-05	0.00155	LRRGDGRRRGGGGRGQGGRGRGGGFK
1	RRGDGRRRGGGGRGQGGRGRGGGFKG	Q06787	FMR1_HUMAN	528	553	+	1.04e-05	0.00155	RGDGRRRGGGGRGQGGRGRGGGFKGN
1	RRGDGRRRGGGGRGQGGRGRGGGFKG	Q06787	FMR1_HUMAN	533	558	+	1.04e-05	0.00155	RRGGGGRGQGGRGRGGGFKGNDDHSR
1	RRGDGRRRGGGGRGQGGRGRGGGFKG	Q06787	FMR1_HUMAN	516	541	+	7.32e-05	0.00761	APTEEERESFLRRGDGRRRGGGGRGQ
1	RRGDGRRRGGGGRGQGGRGRGGGFKG	Q06787	FMR1_HUMAN	464	489	+	9.48e-05	0.00761	DDGQGMGRGSRPYRNRGHGRRGPGYT
1	RRGDGRRRGGGGRGQGGRGRGGGFKG	Q06787	FMR1_HUMAN	467	492	+	0.00042	0.0276	QGMGRGSRPYRNRGHGRRGPGYTSGT
1	RRGDGRRRGGGGRGQGGRGRGGGFKG	Q06787	FMR1_HUMAN	471	496	+	0.00042	0.0276	RGSRPYRNRGHGRRGPGYTSGTNSEA
1	RRGDGRRRGGGGRGQGGRGRGGGFKG	Q06787	FMR1_HUMAN	472	497	+	0.00042	0.0276	GSRPYRNRGHGRRGPGYTSGTNSEAS
1	RRGDGRRRGGGGRGQGGRGRGGGFKG	Q06787	FMR1_HUMAN	478	503	+	0.00042	0.0276	NRGHGRRGPGYTSGTNSEASNASETE
1	RRGDGRRRGGGGRGQGGRGRGGGFKG	Q06787	FMR1_HUMAN	460	485	+	0.0006	0.033	SYVTDDGQGMGRGSRPYRNRGHGRRG
1	RRGDGRRRGGGGRGQGGRGRGGGFKG	Q06787	FMR1_HUMAN	466	491	+	0.0006	0.033	GQGMGRGSRPYRNRGHGRRGPGYTSG
1	RRGDGRRRGGGGRGQGGRGRGGGFKG	Q06787	FMR1_HUMAN	538	563	+	0.0006	0.033	GRGQGGRGRGGGFKGNDDHSRTDNRP
1	RRGDGRRRGGGGRGQGGRGRGGGFKG	Q06787	FMR1_HUMAN	523	548	+	0.000686	0.033	ESFLRRGDGRRRGGGGRGQGGRGRGG
1	RRGDGRRRGGGGRGQGGRGRGGGFKG	Q06787	FMR1_HUMAN	531	556	+	0.000686	0.033	GRRRGGGGRGQGGRGRGGGFKGNDDH
1	RRGDGRRRGGGGRGQGGRGRGGGFKG	Q06787	FMR1_HUMAN	465	490	+	0.00196	0.0786	DGQGMGRGSRPYRNRGHGRRGPGYTS
1	RRGDGRRRGGGGRGQGGRGRGGGFKG	Q06787	FMR1_HUMAN	470	495	+	0.00309	0.109	GRGSRPYRNRGHGRRGPGYTSGTNSE
1	RRGDGRRRGGGGRGQGGRGRGGGFKG	Q06787	FMR1_HUMAN	476	501	+	0.00309	0.109	YRNRGHGRRGPGYTSGTNSEASNASE
1	RRGDGRRRGGGGRGQGGRGRGGGFKG	Q06787	FMR1_HUMAN	517	542	+	0.00309	0.109	PTEEERESFLRRGDGRRRGGGGRGQG
1	RRGDGRRRGGGGRGQGGRGRGGGFKG	Q06787	FMR1_HUMAN	541	566	+	0.00309	0.109	QGGRGRGGGFKGNDDHSRTDNRPRNP
1	RRGDGRRRGGGGRGQGGRGRGGGFKG	Q06787	FMR1_HUMAN	457	482	+	0.0038	0.113	KEKSYVTDDGQGMGRGSRPYRNRGHG
1	RRGDGRRRGGGGRGQGGRGRGGGFKG	Q06787	FMR1_HUMAN	469	494	+	0.0038	0.113	MGRGSRPYRNRGHGRRGPGYTSGTNS
1	RRGDGRRRGGGGRGQGGRGRGGGFKG	Q06787	FMR1_HUMAN	518	543	+	0.00395	0.113	TEEERESFLRRGDGRRRGGGGRGQGG
1	RRGDGRRRGGGGRGQGGRGRGGGFKG	Q06787	FMR1_HUMAN	524	549	+	0.00395	0.113	SFLRRGDGRRRGGGGRGQGGRGRGGG
1	RRGDGRRRGGGGRGQGGRGRGGGFKG	Q06787	FMR1_HUMAN	530	555	+	0.00395	0.113	DGRRRGGGGRGQGGRGRGGGFKGNDD
1	RRGDGRRRGGGGRGQGGRGRGGGFKG	Q06787	FMR1_HUMAN	536	561	+	0.00395	0.113	GGGRGQGGRGRGGGFKGNDDHSRTDN
1	RRGDGRRRGGGGRGQGGRGRGGGFKG	Q06787	FMR1_HUMAN	599	624	+	0.00429	0.119	SSEGSRLRTGKDRNQKKEKPDSVDGQ
1	RRGDGRRRGGGGRGQGGRGRGGGFKG	Q06787	FMR1_HUMAN	453	478	+	0.0053	0.139	NRTDKEKSYVTDDGQGMGRGSRPYRN
1	RRGDGRRRGGGGRGQGGRGRGGGFKG	Q06787	FMR1_HUMAN	435	460	+	0.00576	0.148	LQIDEQLRQIGASSRPPPNRTDKEKS
1	RRGDGRRRGGGGRGQGGRGRGGGFKG	Q06787	FMR1_HUMAN	477	502	+	0.0075	0.177	RNRGHGRRGPGYTSGTNSEASNASET
1	RRGDGRRRGGGGRGQGGRGRGGGFKG	Q06787	FMR1_HUMAN	545	570	+	0.0075	0.177	GRGGGFKGNDDHSRTDNRPRNPREAK
1	RRGDGRRRGGGGRGQGGRGRGGGFKG	Q06787	FMR1_HUMAN	555	580	+	0.0075	0.177	DHSRTDNRPRNPREAKGRTTDGSLQI
1	RRGDGRRRGGGGRGQGGRGRGGGFKG	Q06787	FMR1_HUMAN	587	612	+	0.0075	0.177	ERSVHTKTLQNTSSEGSRLRTGKDRN
1	RRGDGRRRGGGGRGQGGRGRGGGFKG	Q06787	FMR1_HUMAN	546	571	+	0.00939	0.211	RGGGFKGNDDHSRTDNRPRNPREAKG
1	RRGDGRRRGGGGRGQGGRGRGGGFKG	P35637	FUS_HUMAN	371	396	+	2.4e-11	2.68e-07	RRADFNRGGGNGRGGRGRGGPMGRGG
1	RRGDGRRRGGGGRGQGGRGRGGGFKG	P35637	FUS_HUMAN	388	413	+	3.97e-11	2.68e-07	RGGPMGRGGYGGGGSGGGGRGGFPSG
1	RRGDGRRRGGGGRGQGGRGRGGGFKG	P35637	FUS_HUMAN	484	509	+	6.71e-10	2.3e-06	YRGRGGDRGGFRGGRGGGDRGGFGPG
1	RRGDGRRRGGGGRGQGGRGRGGGFKG	P35637	FUS_HUMAN	383	408	+	6.82e-10	2.3e-06	RGGRGRGGPMGRGGYGGGGSGGGGRG
1	RRGDGRRRGGGGRGQGGRGRGGGFKG	P35637	FUS_HUMAN	486	511	+	7.53e-09	8.78e-06	GRGGDRGGFRGGRGGGDRGGFGPGKM
1	RRGDGRRRGGGGRGQGGRGRGGGFKG	P35637	FUS_HUMAN	387	412	+	8.61e-09	8.78e-06	GRGGPMGRGGYGGGGSGGGGRGGFPS
1	RRGDGRRRGGGGRGQGGRGRGGGFKG	P35637	FUS_HUMAN	467	492	+	9.41e-09	8.78e-06	NYGDDRRGGRGGYDRGGYRGRGGDRG
1	RRGDGRRRGGGGRGQGGRGRGGGFKG	P35637	FUS_HUMAN	376	401	+	9.67e-09	8.78e-06	NRGGGNGRGGRGRGGPMGRGGYGGGG
1	RRGDGRRRGGGGRGQGGRGRGGGFKG	P35637	FUS_HUMAN	479	504	+	9.67e-09	8.78e-06	YDRGGYRGRGGDRGGFRGGRGGGDRG
1	RRGDGRRRGGGGRGQGGRGRGGGFKG	P35637	FUS_HUMAN	209	234	+	9.93e-09	8.78e-06	GQQDRGGRGRGGSGGGGGGGGGGYNR
1	RRGDGRRRGGGGRGQGGRGRGGGFKG	P35637	FUS_HUMAN	199	224	+	1e-08	8.78e-06	QSGGGGSGGYGQQDRGGRGRGGSGGG
1	RRGDGRRRGGGGRGQGGRGRGGGFKG	P35637	FUS_HUMAN	206	231	+	1e-08	8.78e-06	GGYGQQDRGGRGRGGSGGGGGGGGGG
1	RRGDGRRRGGGGRGQGGRGRGGGFKG	P35637	FUS_HUMAN	213	238	+	1e-08	8.78e-06	RGGRGRGGSGGGGGGGGGGYNRSSGG
1	RRGDGRRRGGGGRGQGGRGRGGGFKG	P35637	FUS_HUMAN	215	240	+	1e-08	8.78e-06	GRGRGGSGGGGGGGGGGYNRSSGGYE
1	RRGDGRRRGGGGRGQGGRGRGGGFKG	P35637	FUS_HUMAN	204	229	+	1.01e-08	8.78e-06	GSGGYGQQDRGGRGRGGSGGGGGGGG
1	RRGDGRRRGGGGRGQGGRGRGGGFKG	P35637	FUS_HUMAN	380	405	+	1.01e-08	8.78e-06	GNGRGGRGRGGPMGRGGYGGGGSGGG
1	RRGDGRRRGGGGRGQGGRGRGGGFKG	P35637	FUS_HUMAN	385	410	+	1.01e-08	8.78e-06	GRGRGGPMGRGGYGGGGSGGGGRGGF
1	RRGDGRRRGGGGRGQGGRGRGGGFKG	P35637	FUS_HUMAN	393	418	+	1.01e-08	8.78e-06	GRGGYGGGGSGGGGRGGFPSGGGGGG
1	RRGDGRRRGGGGRGQGGRGRGGGFKG	P35637	FUS_HUMAN	242	267	+	6.93e-08	5.01e-05	RGRGGGRGGRGGMGGSDRGGFNKFGG
1	RRGDGRRRGGGGRGQGGRGRGGGFKG	P35637	FUS_HUMAN	468	493	+	9.11e-08	5.01e-05	YGDDRRGGRGGYDRGGYRGRGGDRGG
1	RRGDGRRRGGGGRGQGGRGRGGGFKG	P35637	FUS_HUMAN	239	264	+	9.9e-08	5.01e-05	YEPRGRGGGRGGRGGMGGSDRGGFNK
1	RRGDGRRRGGGGRGQGGRGRGGGFKG	P35637	FUS_HUMAN	377	402	+	1.18e-07	5.01e-05	RGGGNGRGGRGRGGPMGRGGYGGGGS
1	RRGDGRRRGGGGRGQGGRGRGGGFKG	P35637	FUS_HUMAN	382	407	+	1.18e-07	5.01e-05	GRGGRGRGGPMGRGGYGGGGSGGGGR
1	RRGDGRRRGGGGRGQGGRGRGGGFKG	P35637	FUS_HUMAN	475	500	+	1.18e-07	5.01e-05	GRGGYDRGGYRGRGGDRGGFRGGRGG
1	RRGDGRRRGGGGRGQGGRGRGGGFKG	P35637	FUS_HUMAN	480	505	+	1.18e-07	5.01e-05	DRGGYRGRGGDRGGFRGGRGGGDRGG
1	RRGDGRRRGGGGRGQGGRGRGGGFKG	P35637	FUS_HUMAN	211	236	+	1.26e-07	5.01e-05	QDRGGRGRGGSGGGGGGGGGGYNRSS
1	RRGDGRRRGGGGRGQGGRGRGGGFKG	P35637	FUS_HUMAN	212	237	+	1.26e-07	5.01e-05	DRGGRGRGGSGGGGGGGGGGYNRSSG
1	RRGDGRRRGGGGRGQGGRGRGGGFKG	P35637	FUS_HUMAN	227	252	+	1.26e-07	5.01e-05	GGGGGYNRSSGGYEPRGRGGGRGGRG
1	RRGDGRRRGGGGRGQGGRGRGGGFKG	P35637	FUS_HUMAN	234	259	+	1.26e-07	5.01e-05	RSSGGYEPRGRGGGRGGRGGMGGSDR
1	RRGDGRRRGGGGRGQGGRGRGGGFKG	P35637	FUS_HUMAN	369	394	+	1.26e-07	5.01e-05	ATRRADFNRGGGNGRGGRGRGGPMGR
1	RRGDGRRRGGGGRGQGGRGRGGGFKG	P35637	FUS_HUMAN	207	232	+	1.28e-07	5.01e-05	GYGQQDRGGRGRGGSGGGGGGGGGGY
1	RRGDGRRRGGGGRGQGGRGRGGGFKG	P35637	FUS_HUMAN	374	399	+	1.28e-07	5.01e-05	DFNRGGGNGRGGRGRGGPMGRGGYGG
1	RRGDGRRRGGGGRGQGGRGRGGGFKG	P35637	FUS_HUMAN	378	403	+	1.28e-07	5.01e-05	GGGNGRGGRGRGGPMGRGGYGGGGSG
1	RRGDGRRRGGGGRGQGGRGRGGGFKG	P35637	FUS_HUMAN	394	419	+	1.28e-07	5.01e-05	RGGYGGGGSGGGGRGGFPSGGGGGGG
1	RRGDGRRRGGGGRGQGGRGRGGGFKG	P35637	FUS_HUMAN	395	420	+	1.28e-07	5.01e-05	GGYGGGGSGGGGRGGFPSGGGGGGGQ
1	RRGDGRRRGGGGRGQGGRGRGGGFKG	P35637	FUS_HUMAN	471	496	+	9.47e-07	0.000291	DRRGGRGGYDRGGYRGRGGDRGGFRG
1	RRGDGRRRGGGGRGQGGRGRGGGFKG	P35637	FUS_HUMAN	472	497	+	1.21e-06	0.000291	RRGGRGGYDRGGYRGRGGDRGGFRGG
1	RRGDGRRRGGGGRGQGGRGRGGGFKG	P35637	FUS_HUMAN	476	501	+	1.21e-06	0.000291	RGGYDRGGYRGRGGDRGGFRGGRGGG
1	RRGDGRRRGGGGRGQGGRGRGGGFKG	P35637	FUS_HUMAN	481	506	+	1.21e-06	0.000291	RGGYRGRGGDRGGFRGGRGGGDRGGF
1	RRGDGRRRGGGGRGQGGRGRGGGFKG	P35637	FUS_HUMAN	491	516	+	1.21e-06	0.000291	RGGFRGGRGGGDRGGFGPGKMDSRGE
1	RRGDGRRRGGGGRGQGGRGRGGGFKG	P35637	FUS_HUMAN	201	226	+	1.36e-06	0.000291	GGGGSGGYGQQDRGGRGRGGSGGGGG
1	RRGDGRRRGGGGRGQGGRGRGGGFKG	P35637	FUS_HUMAN	217	242	+	1.36e-06	0.000291	GRGGSGGGGGGGGGGYNRSSGGYEPR
1	RRGDGRRRGGGGRGQGGRGRGGGFKG	P35637	FUS_HUMAN	225	250	+	1.36e-06	0.000291	GGGGGGGYNRSSGGYEPRGRGGGRGG
1	RRGDGRRRGGGGRGQGGRGRGGGFKG	P35637	FUS_HUMAN	236	261	+	1.36e-06	0.000291	SGGYEPRGRGGGRGGRGGMGGSDRGG
1	RRGDGRRRGGGGRGQGGRGRGGGFKG	P35637	FUS_HUMAN	241	266	+	1.36e-06	0.000291	PRGRGGGRGGRGGMGGSDRGGFNKFG
1	RRGDGRRRGGGGRGQGGRGRGGGFKG	P35637	FUS_HUMAN	381	406	+	1.36e-06	0.000291	NGRGGRGRGGPMGRGGYGGGGSGGGG
1	RRGDGRRRGGGGRGQGGRGRGGGFKG	P35637	FUS_HUMAN	473	498	+	1.36e-06	0.000291	RGGRGGYDRGGYRGRGGDRGGFRGGR
1	RRGDGRRRGGGGRGQGGRGRGGGFKG	P35637	FUS_HUMAN	478	503	+	1.36e-06	0.000291	GYDRGGYRGRGGDRGGFRGGRGGGDR
1	RRGDGRRRGGGGRGQGGRGRGGGFKG	P35637	FUS_HUMAN	210	235	+	1.39e-06	0.000291	QQDRGGRGRGGSGGGGGGGGGGYNRS
1	RRGDGRRRGGGGRGQGGRGRGGGFKG	P35637	FUS_HUMAN	216	241	+	1.39e-06	0.000291	RGRGGSGGGGGGGGGGYNRSSGGYEP
1	RRGDGRRRGGGGRGQGGRGRGGGFKG	P35637	FUS_HUMAN	218	243	+	1.39e-06	0.000291	RGGSGGGGGGGGGGYNRSSGGYEPRG
1	RRGDGRRRGGGGRGQGGRGRGGGFKG	P35637	FUS_HUMAN	235	260	+	1.39e-06	0.000291	SSGGYEPRGRGGGRGGRGGMGGSDRG
1	RRGDGRRRGGGGRGQGGRGRGGGFKG	P35637	FUS_HUMAN	245	270	+	1.39e-06	0.000291	GGGRGGRGGMGGSDRGGFNKFGGPRD
1	RRGDGRRRGGGGRGQGGRGRGGGFKG	P35637	FUS_HUMAN	390	415	+	1.39e-06	0.000291	GPMGRGGYGGGGSGGGGRGGFPSGGG
1	RRGDGRRRGGGGRGQGGRGRGGGFKG	P35637	FUS_HUMAN	205	230	+	1.39e-06	0.000291	SGGYGQQDRGGRGRGGSGGGGGGGGG
1	RRGDGRRRGGGGRGQGGRGRGGGFKG	P35637	FUS_HUMAN	391	416	+	1.39e-06	0.000291	PMGRGGYGGGGSGGGGRGGFPSGGGG
1	RRGDGRRRGGGGRGQGGRGRGGGFKG	P35637	FUS_HUMAN	396	421	+	1.39e-06	0.000291	GYGGGGSGGGGRGGFPSGGGGGGGQQ
1	RRGDGRRRGGGGRGQGGRGRGGGFKG	P35637	FUS_HUMAN	397	422	+	1.39e-06	0.000291	YGGGGSGGGGRGGFPSGGGGGGGQQR
1	RRGDGRRRGGGGRGQGGRGRGGGFKG	P35637	FUS_HUMAN	466	491	+	1.04e-05	0.00155	GNYGDDRRGGRGGYDRGGYRGRGGDR
1	RRGDGRRRGGGGRGQGGRGRGGGFKG	P35637	FUS_HUMAN	483	508	+	1.06e-05	0.00155	GYRGRGGDRGGFRGGRGGGDRGGFGP
1	RRGDGRRRGGGGRGQGGRGRGGGFKG	P35637	FUS_HUMAN	197	222	+	1.07e-05	0.00155	QDQSGGGGSGGYGQQDRGGRGRGGSG
1	RRGDGRRRGGGGRGQGGRGRGGGFKG	P35637	FUS_HUMAN	406	431	+	1.07e-05	0.00155	GRGGFPSGGGGGGGQQRAGDWKCPNP
1	RRGDGRRRGGGGRGQGGRGRGGGFKG	P35637	FUS_HUMAN	487	512	+	1.17e-05	0.00155	RGGDRGGFRGGRGGGDRGGFGPGKMD
1	RRGDGRRRGGGGRGQGGRGRGGGFKG	P35637	FUS_HUMAN	229	254	+	1.24e-05	0.00155	GGGYNRSSGGYEPRGRGGGRGGRGGM
1	RRGDGRRRGGGGRGQGGRGRGGGFKG	P35637	FUS_HUMAN	237	262	+	1.24e-05	0.00155	GGYEPRGRGGGRGGRGGMGGSDRGGF
1	RRGDGRRRGGGGRGQGGRGRGGGFKG	P35637	FUS_HUMAN	464	489	+	1.24e-05	0.00155	MGGNYGDDRRGGRGGYDRGGYRGRGG
1	RRGDGRRRGGGGRGQGGRGRGGGFKG	P35637	FUS_HUMAN	474	499	+	1.24e-05	0.00155	GGRGGYDRGGYRGRGGDRGGFRGGRG
1	RRGDGRRRGGGGRGQGGRGRGGGFKG	P35637	FUS_HUMAN	485	510	+	1.24e-05	0.00155	RGRGGDRGGFRGGRGGGDRGGFGPGK
1	RRGDGRRRGGGGRGQGGRGRGGGFKG	P35637	FUS_HUMAN	167	192	+	1.24e-05	0.00155	GGGGGGGGGNYGQDQSSMSSGGGSGG
1	RRGDGRRRGGGGRGQGGRGRGGGFKG	P35637	FUS_HUMAN	185	210	+	1.24e-05	0.00155	SSGGGSGGGYGNQDQSGGGGSGGYGQ
1	RRGDGRRRGGGGRGQGGRGRGGGFKG	P35637	FUS_HUMAN	240	265	+	1.27e-05	0.00155	EPRGRGGGRGGRGGMGGSDRGGFNKF
1	RRGDGRRRGGGGRGQGGRGRGGGFKG	P35637	FUS_HUMAN	403	428	+	1.27e-05	0.00155	GGGGRGGFPSGGGGGGGQQRAGDWKC
1	RRGDGRRRGGGGRGQGGRGRGGGFKG	P35637	FUS_HUMAN	194	219	+	1.3e-05	0.00155	YGNQDQSGGGGSGGYGQQDRGGRGRG
1	RRGDGRRRGGGGRGQGGRGRGGGFKG	P35637	FUS_HUMAN	208	233	+	1.3e-05	0.00155	YGQQDRGGRGRGGSGGGGGGGGGGYN
1	RRGDGRRRGGGGRGQGGRGRGGGFKG	P35637	FUS_HUMAN	222	247	+	1.3e-05	0.00155	GGGGGGGGGGYNRSSGGYEPRGRGGG
1	RRGDGRRRGGGGRGQGGRGRGGGFKG	P35637	FUS_HUMAN	228	253	+	1.3e-05	0.00155	GGGGYNRSSGGYEPRGRGGGRGGRGG
1	RRGDGRRRGGGGRGQGGRGRGGGFKG	P35637	FUS_HUMAN	375	400	+	1.3e-05	0.00155	FNRGGGNGRGGRGRGGPMGRGGYGGG
1	RRGDGRRRGGGGRGQGGRGRGGGFKG	P35637	FUS_HUMAN	379	404	+	1.3e-05	0.00155	GGNGRGGRGRGGPMGRGGYGGGGSGG
1	RRGDGRRRGGGGRGQGGRGRGGGFKG	P35637	FUS_HUMAN	386	411	+	1.3e-05	0.00155	RGRGGPMGRGGYGGGGSGGGGRGGFP
1	RRGDGRRRGGGGRGQGGRGRGGGFKG	P35637	FUS_HUMAN	389	414	+	1.3e-05	0.00155	GGPMGRGGYGGGGSGGGGRGGFPSGG
1	RRGDGRRRGGGGRGQGGRGRGGGFKG	P35637	FUS_HUMAN	456	481	+	1.3e-05	0.00155	GGGPGGSHMGGNYGDDRRGGRGGYDR
1	RRGDGRRRGGGGRGQGGRGRGGGFKG	P35637	FUS_HUMAN	489	514	+	1.3e-05	0.00155	GDRGGFRGGRGGGDRGGFGPGKMDSR
1	RRGDGRRRGGGGRGQGGRGRGGGFKG	P35637	FUS_HUMAN	193	218	+	1.3e-05	0.00155	GYGNQDQSGGGGSGGYGQQDRGGRGR
1	RRGDGRRRGGGGRGQGGRGRGGGFKG	P35637	FUS_HUMAN	202	227	+	1.3e-05	0.00155	GGGSGGYGQQDRGGRGRGGSGGGGGG
1	RRGDGRRRGGGGRGQGGRGRGGGFKG	P35637	FUS_HUMAN	392	417	+	1.3e-05	0.00155	MGRGGYGGGGSGGGGRGGFPSGGGGG
1	RRGDGRRRGGGGRGQGGRGRGGGFKG	P35637	FUS_HUMAN	398	423	+	1.3e-05	0.00155	GGGGSGGGGRGGFPSGGGGGGGQQRA
1	RRGDGRRRGGGGRGQGGRGRGGGFKG	P35637	FUS_HUMAN	399	424	+	1.3e-05	0.00155	GGGSGGGGRGGFPSGGGGGGGQQRAG
1	RRGDGRRRGGGGRGQGGRGRGGGFKG	P35637	FUS_HUMAN	365	390	+	7.32e-05	0.00761	KVSFATRRADFNRGGGNGRGGRGRGG
1	RRGDGRRRGGGGRGQGGRGRGGGFKG	P35637	FUS_HUMAN	497	522	+	7.32e-05	0.00761	GRGGGDRGGFGPGKMDSRGEHRQDRR
1	RRGDGRRRGGGGRGQGGRGRGGGFKG	P35637	FUS_HUMAN	196	221	+	7.74e-05	0.00761	NQDQSGGGGSGGYGQQDRGGRGRGGS
1	RRGDGRRRGGGGRGQGGRGRGGGFKG	P35637	FUS_HUMAN	232	257	+	9.48e-05	0.00761	YNRSSGGYEPRGRGGGRGGRGGMGGS
1	RRGDGRRRGGGGRGQGGRGRGGGFKG	P35637	FUS_HUMAN	243	268	+	9.48e-05	0.00761	GRGGGRGGRGGMGGSDRGGFNKFGGP
1	RRGDGRRRGGGGRGQGGRGRGGGFKG	P35637	FUS_HUMAN	244	269	+	9.48e-05	0.00761	RGGGRGGRGGMGGSDRGGFNKFGGPR
1	RRGDGRRRGGGGRGQGGRGRGGGFKG	P35637	FUS_HUMAN	247	272	+	9.48e-05	0.00761	GRGGRGGMGGSDRGGFNKFGGPRDQG
1	RRGDGRRRGGGGRGQGGRGRGGGFKG	P35637	FUS_HUMAN	364	389	+	9.48e-05	0.00761	IKVSFATRRADFNRGGGNGRGGRGRG
1	RRGDGRRRGGGGRGQGGRGRGGGFKG	P35637	FUS_HUMAN	367	392	+	9.48e-05	0.00761	SFATRRADFNRGGGNGRGGRGRGGPM
1	RRGDGRRRGGGGRGQGGRGRGGGFKG	P35637	FUS_HUMAN	370	395	+	9.48e-05	0.00761	TRRADFNRGGGNGRGGRGRGGPMGRG
1	RRGDGRRRGGGGRGQGGRGRGGGFKG	P35637	FUS_HUMAN	372	397	+	9.48e-05	0.00761	RADFNRGGGNGRGGRGRGGPMGRGGY
1	RRGDGRRRGGGGRGQGGRGRGGGFKG	P35637	FUS_HUMAN	470	495	+	9.48e-05	0.00761	DDRRGGRGGYDRGGYRGRGGDRGGFR
1	RRGDGRRRGGGGRGQGGRGRGGGFKG	P35637	FUS_HUMAN	490	515	+	9.48e-05	0.00761	DRGGFRGGRGGGDRGGFGPGKMDSRG
1	RRGDGRRRGGGGRGQGGRGRGGGFKG	P35637	FUS_HUMAN	165	190	+	9.55e-05	0.00761	SGGGGGGGGGGNYGQDQSSMSSGGGS
1	RRGDGRRRGGGGRGQGGRGRGGGFKG	P35637	FUS_HUMAN	183	208	+	9.55e-05	0.00761	SMSSGGGSGGGYGNQDQSGGGGSGGY
1	RRGDGRRRGGGGRGQGGRGRGGGFKG	P35637	FUS_HUMAN	450	475	+	9.91e-05	0.00761	PKPDGPGGGPGGSHMGGNYGDDRRGG
1	RRGDGRRRGGGGRGQGGRGRGGGFKG	P35637	FUS_HUMAN	230	255	+	0.000103	0.00761	GGYNRSSGGYEPRGRGGGRGGRGGMG
1	RRGDGRRRGGGGRGQGGRGRGGGFKG	P35637	FUS_HUMAN	251	276	+	0.000103	0.00761	RGGMGGSDRGGFNKFGGPRDQGSRHD
1	RRGDGRRRGGGGRGQGGRGRGGGFKG	P35637	FUS_HUMAN	400	425	+	0.000103	0.00761	GGSGGGGRGGFPSGGGGGGGQQRAGD
1	RRGDGRRRGGGGRGQGGRGRGGGFKG	P35637	FUS_HUMAN	401	426	+	0.000103	0.00761	GSGGGGRGGFPSGGGGGGGQQRAGDW
1	RRGDGRRRGGGGRGQGGRGRGGGFKG	P35637	FUS_HUMAN	402	427	+	0.000103	0.00761	SGGGGRGGFPSGGGGGGGQQRAGDWK
1	RRGDGRRRGGGGRGQGGRGRGGGFKG	P35637	FUS_HUMAN	453	478	+	0.000103	0.00761	DGPGGGPGGSHMGGNYGDDRRGGRGG
1	RRGDGRRRGGGGRGQGGRGRGGGFKG	P35637	FUS_HUMAN	457	482	+	0.000103	0.00761	GGPGGSHMGGNYGDDRRGGRGGYDRG
1	RRGDGRRRGGGGRGQGGRGRGGGFKG	P35637	FUS_HUMAN	461	486	+	0.000103	0.00761	GSHMGGNYGDDRRGGRGGYDRGGYRG
1	RRGDGRRRGGGGRGQGGRGRGGGFKG	P35637	FUS_HUMAN	482	507	+	0.000103	0.00761	GGYRGRGGDRGGFRGGRGGGDRGGFG
1	RRGDGRRRGGGGRGQGGRGRGGGFKG	P35637	FUS_HUMAN	488	513	+	0.000103	0.00761	GGDRGGFRGGRGGGDRGGFGPGKMDS
1	RRGDGRRRGGGGRGQGGRGRGGGFKG	P35637	FUS_HUMAN	152	177	+	0.000104	0.00761	PQGYGQQNQYNSSSGGGGGGGGGGNY
1	RRGDGRRRGGGGRGQGGRGRGGGFKG	P35637	FUS_HUMAN	153	178	+	0.000104	0.00761	QGYGQQNQYNSSSGGGGGGGGGGNYG
1	RRGDGRRRGGGGRGQGGRGRGGGFKG	P35637	FUS_HUMAN	157	182	+	0.000104	0.00761	QQNQYNSSSGGGGGGGGGGNYGQDQS
1	RRGDGRRRGGGGRGQGGRGRGGGFKG	P35637	FUS_HUMAN	158	183	+	0.000104	0.00761	QNQYNSSSGGGGGGGGGGNYGQDQSS
1	RRGDGRRRGGGGRGQGGRGRGGGFKG	P35637	FUS_HUMAN	162	187	+	0.000104	0.00761	NSSSGGGGGGGGGGNYGQDQSSMSSG
1	RRGDGRRRGGGGRGQGGRGRGGGFKG	P35637	FUS_HUMAN	182	207	+	0.000104	0.00761	SSMSSGGGSGGGYGNQDQSGGGGSGG
1	RRGDGRRRGGGGRGQGGRGRGGGFKG	P35637	FUS_HUMAN	184	209	+	0.000104	0.00761	MSSGGGSGGGYGNQDQSGGGGSGGYG
1	RRGDGRRRGGGGRGQGGRGRGGGFKG	P35637	FUS_HUMAN	191	216	+	0.000104	0.00761	GGGYGNQDQSGGGGSGGYGQQDRGGR
1	RRGDGRRRGGGGRGQGGRGRGGGFKG	P35637	FUS_HUMAN	198	223	+	0.000104	0.00761	DQSGGGGSGGYGQQDRGGRGRGGSGG
1	RRGDGRRRGGGGRGQGGRGRGGGFKG	P35637	FUS_HUMAN	220	245	+	0.000104	0.00761	GSGGGGGGGGGGYNRSSGGYEPRGRG
1	RRGDGRRRGGGGRGQGGRGRGGGFKG	P35637	FUS_HUMAN	221	246	+	0.000104	0.00761	SGGGGGGGGGGYNRSSGGYEPRGRGG
1	RRGDGRRRGGGGRGQGGRGRGGGFKG	P35637	FUS_HUMAN	384	409	+	0.000104	0.00761	GGRGRGGPMGRGGYGGGGSGGGGRGG
1	RRGDGRRRGGGGRGQGGRGRGGGFKG	P35637	FUS_HUMAN	404	429	+	0.000104	0.00761	GGGRGGFPSGGGGGGGQQRAGDWKCP
1	RRGDGRRRGGGGRGQGGRGRGGGFKG	P35637	FUS_HUMAN	257	282	+	0.000294	0.0204	SDRGGFNKFGGPRDQGSRHDSEQDNS
1	RRGDGRRRGGGGRGQGGRGRGGGFKG	P35637	FUS_HUMAN	366	391	+	0.00042	0.0276	VSFATRRADFNRGGGNGRGGRGRGGP
1	RRGDGRRRGGGGRGQGGRGRGGGFKG	P35637	FUS_HUMAN	407	432	+	0.000458	0.0296	RGGFPSGGGGGGGQQRAGDWKCPNPT
1	RRGDGRRRGGGGRGQGGRGRGGGFKG	P35637	FUS_HUMAN	250	275	+	0.0006	0.033	GRGGMGGSDRGGFNKFGGPRDQGSRH
1	RRGDGRRRGGGGRGQGGRGRGGGFKG	P35637	FUS_HUMAN	252	277	+	0.0006	0.033	GGMGGSDRGGFNKFGGPRDQGSRHDS
1	RRGDGRRRGGGGRGQGGRGRGGGFKG	P35637	FUS_HUMAN	495	520	+	0.0006	0.033	RGGRGGGDRGGFGPGKMDSRGEHRQD
1	RRGDGRRRGGGGRGQGGRGRGGGFKG	P35637	FUS_HUMAN	146	171	+	0.000608	0.033	QQSYNPPQGYGQQNQYNSSSGGGGGG
1	RRGDGRRRGGGGRGQGGRGRGGGFKG	P35637	FUS_HUMAN	177	202	+	0.000642	0.033	YGQDQSSMSSGGGSGGGYGNQDQSGG
1	RRGDGRRRGGGGRGQGGRGRGGGFKG	P35637	FUS_HUMAN	195	220	+	0.000642	0.033	GNQDQSGGGGSGGYGQQDRGGRGRGG
1	RRGDGRRRGGGGRGQGGRGRGGGFKG	P35637	FUS_HUMAN	477	502	+	0.000642	0.033	GGYDRGGYRGRGGDRGGFRGGRGGGD
1	RRGDGRRRGGGGRGQGGRGRGGGFKG	P35637	FUS_HUMAN	223	248	+	0.000686	0.033	GGGGGGGGGYNRSSGGYEPRGRGGGR
1	RRGDGRRRGGGGRGQGGRGRGGGFKG	P35637	FUS_HUMAN	231	256	+	0.000686	0.033	GYNRSSGGYEPRGRGGGRGGRGGMGG
1	RRGDGRRRGGGGRGQGGRGRGGGFKG	P35637	FUS_HUMAN	233	258	+	0.000686	0.033	NRSSGGYEPRGRGGGRGGRGGMGGSD
1	RRGDGRRRGGGGRGQGGRGRGGGFKG	P35637	FUS_HUMAN	238	263	+	0.000686	0.033	GYEPRGRGGGRGGRGGMGGSDRGGFN
1	RRGDGRRRGGGGRGQGGRGRGGGFKG	P35637	FUS_HUMAN	246	271	+	0.000686	0.033	GGRGGRGGMGGSDRGGFNKFGGPRDQ
1	RRGDGRRRGGGGRGQGGRGRGGGFKG	P35637	FUS_HUMAN	405	430	+	0.000686	0.033	GGRGGFPSGGGGGGGQQRAGDWKCPN
1	RRGDGRRRGGGGRGQGGRGRGGGFKG	P35637	FUS_HUMAN	454	479	+	0.000686	0.033	GPGGGPGGSHMGGNYGDDRRGGRGGY
1	RRGDGRRRGGGGRGQGGRGRGGGFKG	P35637	FUS_HUMAN	462	487	+	0.000686	0.033	SHMGGNYGDDRRGGRGGYDRGGYRGR
1	RRGDGRRRGGGGRGQGGRGRGGGFKG	P35637	FUS_HUMAN	465	490	+	0.000686	0.033	GGNYGDDRRGGRGGYDRGGYRGRGGD
1	RRGDGRRRGGGGRGQGGRGRGGGFKG	P35637	FUS_HUMAN	494	519	+	0.000686	0.033	FRGGRGGGDRGGFGPGKMDSRGEHRQ
1	RRGDGRRRGGGGRGQGGRGRGGGFKG	P35637	FUS_HUMAN	150	175	+	0.0007	0.033	NPPQGYGQQNQYNSSSGGGGGGGGGG
1	RRGDGRRRGGGGRGQGGRGRGGGFKG	P35637	FUS_HUMAN	154	179	+	0.0007	0.033	GYGQQNQYNSSSGGGGGGGGGGNYGQ
1	RRGDGRRRGGGGRGQGGRGRGGGFKG	P35637	FUS_HUMAN	156	181	+	0.0007	0.033	GQQNQYNSSSGGGGGGGGGGNYGQDQ
1	RRGDGRRRGGGGRGQGGRGRGGGFKG	P35637	FUS_HUMAN	159	184	+	0.0007	0.033	NQYNSSSGGGGGGGGGGNYGQDQSSM
1	RRGDGRRRGGGGRGQGGRGRGGGFKG	P35637	FUS_HUMAN	160	185	+	0.0007	0.033	QYNSSSGGGGGGGGGGNYGQDQSSMS
1	RRGDGRRRGGGGRGQGGRGRGGGFKG	P35637	FUS_HUMAN	163	188	+	0.0007	0.033	SSSGGGGGGGGGGNYGQDQSSMSSGG
1	RRGDGRRRGGGGRGQGGRGRGGGFKG	P35637	FUS_HUMAN	164	189	+	0.0007	0.033	SSGGGGGGGGGGNYGQDQSSMSSGGG
1	RRGDGRRRGGGGRGQGGRGRGGGFKG	P35637	FUS_HUMAN	166	191	+	0.0007	0.033	GGGGGGGGGGNYGQDQSSMSSGGGSG
1	RRGDGRRRGGGGRGQGGRGRGGGFKG	P35637	FUS_HUMAN	170	195	+	0.0007	0.033	GGGGGGNYGQDQSSMSSGGGSGGGYG
1	RRGDGRRRGGGGRGQGGRGRGGGFKG	P35637	FUS_HUMAN	171	196	+	0.0007	0.033	GGGGGNYGQDQSSMSSGGGSGGGYGN
1	RRGDGRRRGGGGRGQGGRGRGGGFKG	P35637	FUS_HUMAN	179	204	+	0.0007	0.033	QDQSSMSSGGGSGGGYGNQDQSGGGG
1	RRGDGRRRGGGGRGQGGRGRGGGFKG	P35637	FUS_HUMAN	180	205	+	0.0007	0.033	DQSSMSSGGGSGGGYGNQDQSGGGGS
1	RRGDGRRRGGGGRGQGGRGRGGGFKG	P35637	FUS_HUMAN	181	206	+	0.0007	0.033	QSSMSSGGGSGGGYGNQDQSGGGGSG
1	RRGDGRRRGGGGRGQGGRGRGGGFKG	P35637	FUS_HUMAN	186	211	+	0.0007	0.033	SGGGSGGGYGNQDQSGGGGSGGYGQQ
1	RRGDGRRRGGGGRGQGGRGRGGGFKG	P35637	FUS_HUMAN	187	212	+	0.0007	0.033	GGGSGGGYGNQDQSGGGGSGGYGQQD
1	RRGDGRRRGGGGRGQGGRGRGGGFKG	P35637	FUS_HUMAN	189	214	+	0.0007	0.033	GSGGGYGNQDQSGGGGSGGYGQQDRG
1	RRGDGRRRGGGGRGQGGRGRGGGFKG	P35637	FUS_HUMAN	200	225	+	0.0007	0.033	SGGGGSGGYGQQDRGGRGRGGSGGGG
1	RRGDGRRRGGGGRGQGGRGRGGGFKG	P35637	FUS_HUMAN	203	228	+	0.0007	0.033	GGSGGYGQQDRGGRGRGGSGGGGGGG
1	RRGDGRRRGGGGRGQGGRGRGGGFKG	P35637	FUS_HUMAN	214	239	+	0.0007	0.033	GGRGRGGSGGGGGGGGGGYNRSSGGY
1	RRGDGRRRGGGGRGQGGRGRGGGFKG	P35637	FUS_HUMAN	445	470	+	0.0007	0.033	NQCKAPKPDGPGGGPGGSHMGGNYGD
1	RRGDGRRRGGGGRGQGGRGRGGGFKG	P35637	FUS_HUMAN	452	477	+	0.0007	0.033	PDGPGGGPGGSHMGGNYGDDRRGGRG
1	RRGDGRRRGGGGRGQGGRGRGGGFKG	P35637	FUS_HUMAN	499	524	+	0.00258	0.0995	GGGDRGGFGPGKMDSRGEHRQDRRER
1	RRGDGRRRGGGGRGQGGRGRGGGFKG	P35637	FUS_HUMAN	360	385	+	0.00309	0.109	SGNPIKVSFATRRADFNRGGGNGRGG
1	RRGDGRRRGGGGRGQGGRGRGGGFKG	P35637	FUS_HUMAN	469	494	+	0.00309	0.109	GDDRRGGRGGYDRGGYRGRGGDRGGF
1	RRGDGRRRGGGGRGQGGRGRGGGFKG	P35637	FUS_HUMAN	248	273	+	0.0038	0.113	RGGRGGMGGSDRGGFNKFGGPRDQGS
1	RRGDGRRRGGGGRGQGGRGRGGGFKG	P35637	FUS_HUMAN	436	461	+	0.0038	0.113	MNFSWRNECNQCKAPKPDGPGGGPGG
1	RRGDGRRRGGGGRGQGGRGRGGGFKG	P35637	FUS_HUMAN	440	465	+	0.0038	0.113	WRNECNQCKAPKPDGPGGGPGGSHMG
1	RRGDGRRRGGGGRGQGGRGRGGGFKG	P35637	FUS_HUMAN	441	466	+	0.0038	0.113	RNECNQCKAPKPDGPGGGPGGSHMGG
1	RRGDGRRRGGGGRGQGGRGRGGGFKG	P35637	FUS_HUMAN	455	480	+	0.0038	0.113	PGGGPGGSHMGGNYGDDRRGGRGGYD
1	RRGDGRRRGGGGRGQGGRGRGGGFKG	P35637	FUS_HUMAN	459	484	+	0.0038	0.113	PGGSHMGGNYGDDRRGGRGGYDRGGY
1	RRGDGRRRGGGGRGQGGRGRGGGFKG	P35637	FUS_HUMAN	492	517	+	0.0038	0.113	GGFRGGRGGGDRGGFGPGKMDSRGEH
1	RRGDGRRRGGGGRGQGGRGRGGGFKG	P35637	FUS_HUMAN	493	518	+	0.0038	0.113	GFRGGRGGGDRGGFGPGKMDSRGEHR
1	RRGDGRRRGGGGRGQGGRGRGGGFKG	P35637	FUS_HUMAN	496	521	+	0.0038	0.113	GGRGGGDRGGFGPGKMDSRGEHRQDR
1	RRGDGRRRGGGGRGQGGRGRGGGFKG	P35637	FUS_HUMAN	148	173	+	0.00395	0.113	SYNPPQGYGQQNQYNSSSGGGGGGGG
1	RRGDGRRRGGGGRGQGGRGRGGGFKG	P35637	FUS_HUMAN	151	176	+	0.00395	0.113	PPQGYGQQNQYNSSSGGGGGGGGGGN
1	RRGDGRRRGGGGRGQGGRGRGGGFKG	P35637	FUS_HUMAN	155	180	+	0.00395	0.113	YGQQNQYNSSSGGGGGGGGGGNYGQD
1	RRGDGRRRGGGGRGQGGRGRGGGFKG	P35637	FUS_HUMAN	168	193	+	0.00395	0.113	GGGGGGGGNYGQDQSSMSSGGGSGGG
1	RRGDGRRRGGGGRGQGGRGRGGGFKG	P35637	FUS_HUMAN	169	194	+	0.00395	0.113	GGGGGGGNYGQDQSSMSSGGGSGGGY
1	RRGDGRRRGGGGRGQGGRGRGGGFKG	P35637	FUS_HUMAN	173	198	+	0.00395	0.113	GGGNYGQDQSSMSSGGGSGGGYGNQD
1	RRGDGRRRGGGGRGQGGRGRGGGFKG	P35637	FUS_HUMAN	176	201	+	0.00395	0.113	NYGQDQSSMSSGGGSGGGYGNQDQSG
1	RRGDGRRRGGGGRGQGGRGRGGGFKG	P35637	FUS_HUMAN	178	203	+	0.00395	0.113	GQDQSSMSSGGGSGGGYGNQDQSGGG
1	RRGDGRRRGGGGRGQGGRGRGGGFKG	P35637	FUS_HUMAN	188	213	+	0.00395	0.113	GGSGGGYGNQDQSGGGGSGGYGQQDR
1	RRGDGRRRGGGGRGQGGRGRGGGFKG	P35637	FUS_HUMAN	192	217	+	0.00395	0.113	GGYGNQDQSGGGGSGGYGQQDRGGRG
1	RRGDGRRRGGGGRGQGGRGRGGGFKG	P35637	FUS_HUMAN	219	244	+	0.00395	0.113	GGSGGGGGGGGGGYNRSSGGYEPRGR
1	RRGDGRRRGGGGRGQGGRGRGGGFKG	P35637	FUS_HUMAN	224	249	+	0.00395	0.113	GGGGGGGGYNRSSGGYEPRGRGGGRG
1	RRGDGRRRGGGGRGQGGRGRGGGFKG	P35637	FUS_HUMAN	368	393	+	0.00395	0.113	FATRRADFNRGGGNGRGGRGRGGPMG
1	RRGDGRRRGGGGRGQGGRGRGGGFKG	P35637	FUS_HUMAN	373	398	+	0.00395	0.113	ADFNRGGGNGRGGRGRGGPMGRGGYG
1	RRGDGRRRGGGGRGQGGRGRGGGFKG	P35637	FUS_HUMAN	444	469	+	0.00395	0.113	CNQCKAPKPDGPGGGPGGSHMGGNYG
1	RRGDGRRRGGGGRGQGGRGRGGGFKG	P35637	FUS_HUMAN	447	472	+	0.00395	0.113	CKAPKPDGPGGGPGGSHMGGNYGDDR
1	RRGDGRRRGGGGRGQGGRGRGGGFKG	P35637	FUS_HUMAN	448	473	+	0.00395	0.113	KAPKPDGPGGGPGGSHMGGNYGDDRR
1	RRGDGRRRGGGGRGQGGRGRGGGFKG	P35637	FUS_HUMAN	449	474	+	0.00395	0.113	APKPDGPGGGPGGSHMGGNYGDDRRG
1	RRGDGRRRGGGGRGQGGRGRGGGFKG	P35637	FUS_HUMAN	458	483	+	0.00395	0.113	GPGGSHMGGNYGDDRRGGRGGYDRGG
1	RRGDGRRRGGGGRGQGGRGRGGGFKG	P35637	FUS_HUMAN	352	377	+	0.00485	0.128	DWFDGKEFSGNPIKVSFATRRADFNR
1	RRGDGRRRGGGGRGQGGRGRGGGFKG	P35637	FUS_HUMAN	415	440	+	0.00811	0.189	GGGGGQQRAGDWKCPNPTCENMNFSW
1	RRGDGRRRGGGGRGQGGRGRGGGFKG	P52597	HNRPF_HUMAN	232	257	+	7.53e-05	0.00761	RPGAYSTGYGGYEEYSGLSDGYGFTT
1	RRGDGRRRGGGGRGQGGRGRGGGFKG	P52597	HNRPF_HUMAN	211	236	+	0.000121	0.00872	DRPGTARRYIGIVKQAGLERMRPGAY
1	RRGDGRRRGGGGRGQGGRGRGGGFKG	P52597	HNRPF_HUMAN	275	300	+	0.000304	0.021	RYGDSEFTVQSTTGHCVHMRGLPYKA
1	RRGDGRRRGGGGRGQGGRGRGGGFKG	P52597	HNRPF_HUMAN	206	231	+	0.00042	0.0276	RPGPYDRPGTARRYIGIVKQAGLERM
1	RRGDGRRRGGGGRGQGGRGRGGGFKG	P52597	HNRPF_HUMAN	212	237	+	0.00042	0.0276	RPGTARRYIGIVKQAGLERMRPGAYS
1	RRGDGRRRGGGGRGQGGRGRGGGFKG	P52597	HNRPF_HUMAN	35	60	+	0.00114	0.0498	TIHDGAAGVHFIYTREGRQSGEAFVE
1	RRGDGRRRGGGGRGQGGRGRGGGFKG	P52597	HNRPF_HUMAN	200	225	+	0.00147	0.0629	KFMSVQRPGPYDRPGTARRYIGIVKQ
1	RRGDGRRRGGGGRGQGGRGRGGGFKG	P52597	HNRPF_HUMAN	205	230	+	0.00196	0.0786	QRPGPYDRPGTARRYIGIVKQAGLER
1	RRGDGRRRGGGGRGQGGRGRGGGFKG	P52597	HNRPF_HUMAN	217	242	+	0.00309	0.109	RRYIGIVKQAGLERMRPGAYSTGYGG
1	RRGDGRRRGGGGRGQGGRGRGGGFKG	P52597	HNRPF_HUMAN	223	248	+	0.0038	0.113	VKQAGLERMRPGAYSTGYGGYEEYSG
1	RRGDGRRRGGGGRGQGGRGRGGGFKG	P52597	HNRPF_HUMAN	226	251	+	0.0038	0.113	AGLERMRPGAYSTGYGGYEEYSGLSD
1	RRGDGRRRGGGGRGQGGRGRGGGFKG	P52597	HNRPF_HUMAN	230	255	+	0.0038	0.113	RMRPGAYSTGYGGYEEYSGLSDGYGF
1	RRGDGRRRGGGGRGQGGRGRGGGFKG	P52597	HNRPF_HUMAN	63	88	+	0.00441	0.121	SEDDVKMALKKDRESMGHRYIEVFKS
1	RRGDGRRRGGGGRGQGGRGRGGGFKG	P52597	HNRPF_HUMAN	107	132	+	0.00485	0.128	SANDGFVRLRGLPFGCTKEEIVQFFS
1	RRGDGRRRGGGGRGQGGRGRGGGFKG	P52597	HNRPF_HUMAN	97	122	+	0.0052	0.137	LKHSGPNSADSANDGFVRLRGLPFGC
1	RRGDGRRRGGGGRGQGGRGRGGGFKG	P52597	HNRPF_HUMAN	270	295	+	0.0053	0.139	GMYDHRYGDSEFTVQSTTGHCVHMRG
1	RRGDGRRRGGGGRGQGGRGRGGGFKG	P52597	HNRPF_HUMAN	213	238	+	0.0075	0.177	PGTARRYIGIVKQAGLERMRPGAYST
1	RRGDGRRRGGGGRGQGGRGRGGGFKG	P52597	HNRPF_HUMAN	108	133	+	0.00811	0.189	ANDGFVRLRGLPFGCTKEEIVQFFSG
1	RRGDGRRRGGGGRGQGGRGRGGGFKG	P52597	HNRPF_HUMAN	115	140	+	0.00873	0.201	LRGLPFGCTKEEIVQFFSGLEIVPNG
1	RRGDGRRRGGGGRGQGGRGRGGGFKG	P61978	HNRPK_HUMAN	244	269	+	1.04e-05	0.00155	DDRRGRPVGFPMRGRGGFDRMPPGRG
1	RRGDGRRRGGGGRGQGGRGRGGGFKG	P61978	HNRPK_HUMAN	249	274	+	1.04e-05	0.00155	RPVGFPMRGRGGFDRMPPGRGGRPMP
1	RRGDGRRRGGGGRGQGGRGRGGGFKG	P61978	HNRPK_HUMAN	246	271	+	4.49e-05	0.00517	RRGRPVGFPMRGRGGFDRMPPGRGGR
1	RRGDGRRRGGGGRGQGGRGRGGGFKG	P61978	HNRPK_HUMAN	251	276	+	4.49e-05	0.00517	VGFPMRGRGGFDRMPPGRGGRPMPPS
1	RRGDGRRRGGGGRGQGGRGRGGGFKG	P61978	HNRPK_HUMAN	286	311	+	4.49e-05	0.00517	RRGPPPPPPGRGGRGGSRARNLPLPP
1	RRGDGRRRGGGGRGQGGRGRGGGFKG	P61978	HNRPK_HUMAN	279	304	+	6.49e-05	0.00732	DYDDMSPRRGPPPPPPGRGGRGGSRA
1	RRGDGRRRGGGGRGQGGRGRGGGFKG	P61978	HNRPK_HUMAN	239	264	+	7.32e-05	0.00761	FTMMFDDRRGRPVGFPMRGRGGFDRM
1	RRGDGRRRGGGGRGQGGRGRGGGFKG	P61978	HNRPK_HUMAN	280	305	+	7.32e-05	0.00761	YDDMSPRRGPPPPPPGRGGRGGSRAR
1	RRGDGRRRGGGGRGQGGRGRGGGFKG	P61978	HNRPK_HUMAN	316	341	+	0.000148	0.0105	RGGDLMAYDRRGRPGDRYDGMVGFSA
1	RRGDGRRRGGGGRGQGGRGRGGGFKG	P61978	HNRPK_HUMAN	241	266	+	0.000221	0.0155	MMFDDRRGRPVGFPMRGRGGFDRMPP
1	RRGDGRRRGGGGRGQGGRGRGGGFKG	P61978	HNRPK_HUMAN	242	267	+	0.000365	0.025	MFDDRRGRPVGFPMRGRGGFDRMPPG
1	RRGDGRRRGGGGRGQGGRGRGGGFKG	P61978	HNRPK_HUMAN	277	302	+	0.00042	0.0276	RRDYDDMSPRRGPPPPPPGRGGRGGS
1	RRGDGRRRGGGGRGQGGRGRGGGFKG	P61978	HNRPK_HUMAN	309	334	+	0.00042	0.0276	LPPPPPPRGGDLMAYDRRGRPGDRYD
1	RRGDGRRRGGGGRGQGGRGRGGGFKG	P61978	HNRPK_HUMAN	360	385	+	0.000686	0.033	AYEPQGGSGYDYSYAGGRGSYGDLGG
1	RRGDGRRRGGGGRGQGGRGRGGGFKG	P61978	HNRPK_HUMAN	230	255	+	0.00124	0.0538	YDETYDYGGFTMMFDDRRGRPVGFPM
1	RRGDGRRRGGGGRGQGGRGRGGGFKG	P61978	HNRPK_HUMAN	139	164	+	0.00152	0.0646	KGSDFDCELRLLIHQSLAGGIIGVKG
1	RRGDGRRRGGGGRGQGGRGRGGGFKG	P61978	HNRPK_HUMAN	259	284	+	0.00169	0.0709	GGFDRMPPGRGGRPMPPSRRDYDDMS
1	RRGDGRRRGGGGRGQGGRGRGGGFKG	P61978	HNRPK_HUMAN	256	281	+	0.00196	0.0786	RGRGGFDRMPPGRGGRPMPPSRRDYD
1	RRGDGRRRGGGGRGQGGRGRGGGFKG	P61978	HNRPK_HUMAN	258	283	+	0.00196	0.0786	RGGFDRMPPGRGGRPMPPSRRDYDDM
1	RRGDGRRRGGGGRGQGGRGRGGGFKG	P61978	HNRPK_HUMAN	320	345	+	0.00196	0.0786	LMAYDRRGRPGDRYDGMVGFSADETW
1	RRGDGRRRGGGGRGQGGRGRGGGFKG	P61978	HNRPK_HUMAN	325	350	+	0.00196	0.0786	RRGRPGDRYDGMVGFSADETWDSAID
1	RRGDGRRRGGGGRGQGGRGRGGGFKG	P61978	HNRPK_HUMAN	398	423	+	0.00244	0.0947	LAGSIIGKGGQRIKQIRHESGASIKI
1	RRGDGRRRGGGGRGQGGRGRGGGFKG	P61978	HNRPK_HUMAN	237	262	+	0.00309	0.109	GGFTMMFDDRRGRPVGFPMRGRGGFD
1	RRGDGRRRGGGGRGQGGRGRGGGFKG	P61978	HNRPK_HUMAN	282	307	+	0.00309	0.109	DMSPRRGPPPPPPGRGGRGGSRARNL
1	RRGDGRRRGGGGRGQGGRGRGGGFKG	P61978	HNRPK_HUMAN	284	309	+	0.00309	0.109	SPRRGPPPPPPGRGGRGGSRARNLPL
1	RRGDGRRRGGGGRGQGGRGRGGGFKG	P61978	HNRPK_HUMAN	287	312	+	0.00309	0.109	RGPPPPPPGRGGRGGSRARNLPLPPP
1	RRGDGRRRGGGGRGQGGRGRGGGFKG	P61978	HNRPK_HUMAN	293	318	+	0.00309	0.109	PPGRGGRGGSRARNLPLPPPPPPRGG
1	RRGDGRRRGGGGRGQGGRGRGGGFKG	P61978	HNRPK_HUMAN	296	321	+	0.00309	0.109	RGGRGGSRARNLPLPPPPPPRGGDLM
1	RRGDGRRRGGGGRGQGGRGRGGGFKG	P61978	HNRPK_HUMAN	248	273	+	0.0038	0.113	GRPVGFPMRGRGGFDRMPPGRGGRPM
1	RRGDGRRRGGGGRGQGGRGRGGGFKG	P61978	HNRPK_HUMAN	365	390	+	0.0038	0.113	GGSGYDYSYAGGRGSYGDLGGPIITT
1	RRGDGRRRGGGGRGQGGRGRGGGFKG	P61978	HNRPK_HUMAN	363	388	+	0.00395	0.113	PQGGSGYDYSYAGGRGSYGDLGGPII
1	RRGDGRRRGGGGRGQGGRGRGGGFKG	P61978	HNRPK_HUMAN	270	295	+	0.0075	0.177	GRPMPPSRRDYDDMSPRRGPPPPPPG
1	RRGDGRRRGGGGRGQGGRGRGGGFKG	P61978	HNRPK_HUMAN	298	323	+	0.0075	0.177	GRGGSRARNLPLPPPPPPRGGDLMAY
1	RRGDGRRRGGGGRGQGGRGRGGGFKG	P61978	HNRPK_HUMAN	299	324	+	0.0075	0.177	RGGSRARNLPLPPPPPPRGGDLMAYD
1	RRGDGRRRGGGGRGQGGRGRGGGFKG	P61978	HNRPK_HUMAN	216	241	+	0.00811	0.189	SPIKGRAQPYDPNFYDETYDYGGFTM
1	RRGDGRRRGGGGRGQGGRGRGGGFKG	P14866	HNRPL_HUMAN	63	88	+	1.01e-08	8.78e-06	TDNAGDQHGGGGGGGGGAGAAGGGGG
1	RRGDGRRRGGGGRGQGGRGRGGGFKG	P14866	HNRPL_HUMAN	65	90	+	1.27e-07	5.01e-05	NAGDQHGGGGGGGGGAGAAGGGGGGE
1	RRGDGRRRGGGGRGQGGRGRGGGFKG	P14866	HNRPL_HUMAN	29	54	+	1.39e-06	0.000291	SGAMVKMAAAGGGGGGGRYYGGGSEG
1	RRGDGRRRGGGGRGQGGRGRGGGFKG	P14866	HNRPL_HUMAN	64	89	+	1.39e-06	0.000291	DNAGDQHGGGGGGGGGAGAAGGGGGG
1	RRGDGRRRGGGGRGQGGRGRGGGFKG	P14866	HNRPL_HUMAN	66	91	+	1.39e-06	0.000291	AGDQHGGGGGGGGGAGAAGGGGGGEN
1	RRGDGRRRGGGGRGQGGRGRGGGFKG	P14866	HNRPL_HUMAN	68	93	+	1.39e-06	0.000291	DQHGGGGGGGGGAGAAGGGGGGENYD
1	RRGDGRRRGGGGRGQGGRGRGGGFKG	P14866	HNRPL_HUMAN	61	86	+	1.27e-05	0.00155	LKTDNAGDQHGGGGGGGGGAGAAGGG
1	RRGDGRRRGGGGRGQGGRGRGGGFKG	P14866	HNRPL_HUMAN	34	59	+	1.3e-05	0.00155	KMAAAGGGGGGGRYYGGGSEGGRAPK
1	RRGDGRRRGGGGRGQGGRGRGGGFKG	P14866	HNRPL_HUMAN	56	81	+	1.3e-05	0.00155	RAPKRLKTDNAGDQHGGGGGGGGGAG
1	RRGDGRRRGGGGRGQGGRGRGGGFKG	P14866	HNRPL_HUMAN	59	84	+	1.3e-05	0.00155	KRLKTDNAGDQHGGGGGGGGGAGAAG
1	RRGDGRRRGGGGRGQGGRGRGGGFKG	P14866	HNRPL_HUMAN	67	92	+	1.3e-05	0.00155	GDQHGGGGGGGGGAGAAGGGGGGENY
1	RRGDGRRRGGGGRGQGGRGRGGGFKG	P14866	HNRPL_HUMAN	69	94	+	1.3e-05	0.00155	QHGGGGGGGGGAGAAGGGGGGENYDD
1	RRGDGRRRGGGGRGQGGRGRGGGFKG	P14866	HNRPL_HUMAN	55	80	+	5.31e-05	0.00603	GRAPKRLKTDNAGDQHGGGGGGGGGA
1	RRGDGRRRGGGGRGQGGRGRGGGFKG	P14866	HNRPL_HUMAN	20	45	+	6.49e-05	0.00732	QQPDEQRRRSGAMVKMAAAGGGGGGG
1	RRGDGRRRGGGGRGQGGRGRGGGFKG	P14866	HNRPL_HUMAN	21	46	+	7.32e-05	0.00761	QPDEQRRRSGAMVKMAAAGGGGGGGR
1	RRGDGRRRGGGGRGQGGRGRGGGFKG	P14866	HNRPL_HUMAN	27	52	+	7.32e-05	0.00761	RRSGAMVKMAAAGGGGGGGRYYGGGS
1	RRGDGRRRGGGGRGQGGRGRGGGFKG	P14866	HNRPL_HUMAN	26	51	+	9.48e-05	0.00761	RRRSGAMVKMAAAGGGGGGGRYYGGG
1	RRGDGRRRGGGGRGQGGRGRGGGFKG	P14866	HNRPL_HUMAN	39	64	+	9.48e-05	0.00761	GGGGGGGRYYGGGSEGGRAPKRLKTD
1	RRGDGRRRGGGGRGQGGRGRGGGFKG	P14866	HNRPL_HUMAN	41	66	+	9.48e-05	0.00761	GGGGGRYYGGGSEGGRAPKRLKTDNA
1	RRGDGRRRGGGGRGQGGRGRGGGFKG	P14866	HNRPL_HUMAN	342	367	+	9.48e-05	0.00761	GRRMGPPVGGHRRGPSRYGPQYGHPP
1	RRGDGRRRGGGGRGQGGRGRGGGFKG	P14866	HNRPL_HUMAN	28	53	+	0.000103	0.00761	RSGAMVKMAAAGGGGGGGRYYGGGSE
1	RRGDGRRRGGGGRGQGGRGRGGGFKG	P14866	HNRPL_HUMAN	60	85	+	0.000103	0.00761	RLKTDNAGDQHGGGGGGGGGAGAAGG
1	RRGDGRRRGGGGRGQGGRGRGGGFKG	P14866	HNRPL_HUMAN	35	60	+	0.000103	0.00761	MAAAGGGGGGGRYYGGGSEGGRAPKR
1	RRGDGRRRGGGGRGQGGRGRGGGFKG	P14866	HNRPL_HUMAN	73	98	+	0.000103	0.00761	GGGGGGGAGAAGGGGGGENYDDPHKT
1	RRGDGRRRGGGGRGQGGRGRGGGFKG	P14866	HNRPL_HUMAN	30	55	+	0.000104	0.00761	GAMVKMAAAGGGGGGGRYYGGGSEGG
1	RRGDGRRRGGGGRGQGGRGRGGGFKG	P14866	HNRPL_HUMAN	33	58	+	0.000104	0.00761	VKMAAAGGGGGGGRYYGGGSEGGRAP
1	RRGDGRRRGGGGRGQGGRGRGGGFKG	P14866	HNRPL_HUMAN	62	87	+	0.000104	0.00761	KTDNAGDQHGGGGGGGGGAGAAGGGG
1	RRGDGRRRGGGGRGQGGRGRGGGFKG	P14866	HNRPL_HUMAN	70	95	+	0.000104	0.00761	HGGGGGGGGGAGAAGGGGGGENYDDP
1	RRGDGRRRGGGGRGQGGRGRGGGFKG	P14866	HNRPL_HUMAN	71	96	+	0.000104	0.00761	GGGGGGGGGAGAAGGGGGGENYDDPH
1	RRGDGRRRGGGGRGQGGRGRGGGFKG	P14866	HNRPL_HUMAN	7	32	+	0.000104	0.00761	PRAEKRRRRLEQRQQPDEQRRRSGAM
1	RRGDGRRRGGGGRGQGGRGRGGGFKG	P14866	HNRPL_HUMAN	19	44	+	0.0006	0.033	RQQPDEQRRRSGAMVKMAAAGGGGGG
1	RRGDGRRRGGGGRGQGGRGRGGGFKG	P14866	HNRPL_HUMAN	22	47	+	0.0006	0.033	PDEQRRRSGAMVKMAAAGGGGGGGRY
1	RRGDGRRRGGGGRGQGGRGRGGGFKG	P14866	HNRPL_HUMAN	40	65	+	0.000686	0.033	GGGGGGRYYGGGSEGGRAPKRLKTDN
1	RRGDGRRRGGGGRGQGGRGRGGGFKG	P14866	HNRPL_HUMAN	51	76	+	0.000686	0.033	GSEGGRAPKRLKTDNAGDQHGGGGGG
1	RRGDGRRRGGGGRGQGGRGRGGGFKG	P14866	HNRPL_HUMAN	53	78	+	0.000686	0.033	EGGRAPKRLKTDNAGDQHGGGGGGGG
1	RRGDGRRRGGGGRGQGGRGRGGGFKG	P14866	HNRPL_HUMAN	54	79	+	0.000686	0.033	GGRAPKRLKTDNAGDQHGGGGGGGGG
1	RRGDGRRRGGGGRGQGGRGRGGGFKG	P14866	HNRPL_HUMAN	31	56	+	0.0007	0.033	AMVKMAAAGGGGGGGRYYGGGSEGGR
1	RRGDGRRRGGGGRGQGGRGRGGGFKG	P14866	HNRPL_HUMAN	32	57	+	0.0007	0.033	MVKMAAAGGGGGGGRYYGGGSEGGRA
1	RRGDGRRRGGGGRGQGGRGRGGGFKG	P14866	HNRPL_HUMAN	57	82	+	0.0007	0.033	APKRLKTDNAGDQHGGGGGGGGGAGA
1	RRGDGRRRGGGGRGQGGRGRGGGFKG	P14866	HNRPL_HUMAN	58	83	+	0.0007	0.033	PKRLKTDNAGDQHGGGGGGGGGAGAA
1	RRGDGRRRGGGGRGQGGRGRGGGFKG	P14866	HNRPL_HUMAN	8	33	+	0.000783	0.0358	RAEKRRRRLEQRQQPDEQRRRSGAMV
1	RRGDGRRRGGGGRGQGGRGRGGGFKG	P14866	HNRPL_HUMAN	14	39	+	0.00111	0.0487	RRLEQRQQPDEQRRRSGAMVKMAAAG
1	RRGDGRRRGGGGRGQGGRGRGGGFKG	P14866	HNRPL_HUMAN	337	362	+	0.00196	0.0786	PPHYEGRRMGPPVGGHRRGPSRYGPQ
1	RRGDGRRRGGGGRGQGGRGRGGGFKG	P14866	HNRPL_HUMAN	298	323	+	0.00309	0.109	SNPNKRQRQPPLLGDHPAEYGGPHGG
1	RRGDGRRRGGGGRGQGGRGRGGGFKG	P14866	HNRPL_HUMAN	338	363	+	0.00309	0.109	PHYEGRRMGPPVGGHRRGPSRYGPQY
1	RRGDGRRRGGGGRGQGGRGRGGGFKG	P14866	HNRPL_HUMAN	339	364	+	0.00309	0.109	HYEGRRMGPPVGGHRRGPSRYGPQYG
1	RRGDGRRRGGGGRGQGGRGRGGGFKG	P14866	HNRPL_HUMAN	309	334	+	0.0034	0.113	LLGDHPAEYGGPHGGYHSHYHDEGYG
1	RRGDGRRRGGGGRGQGGRGRGGGFKG	P14866	HNRPL_HUMAN	23	48	+	0.0038	0.113	DEQRRRSGAMVKMAAAGGGGGGGRYY
1	RRGDGRRRGGGGRGQGGRGRGGGFKG	P14866	HNRPL_HUMAN	25	50	+	0.0038	0.113	QRRRSGAMVKMAAAGGGGGGGRYYGG
1	RRGDGRRRGGGGRGQGGRGRGGGFKG	P14866	HNRPL_HUMAN	37	62	+	0.0038	0.113	AAGGGGGGGRYYGGGSEGGRAPKRLK
1	RRGDGRRRGGGGRGQGGRGRGGGFKG	P14866	HNRPL_HUMAN	46	71	+	0.0038	0.113	RYYGGGSEGGRAPKRLKTDNAGDQHG
1	RRGDGRRRGGGGRGQGGRGRGGGFKG	P14866	HNRPL_HUMAN	335	360	+	0.0038	0.113	PPPPHYEGRRMGPPVGGHRRGPSRYG
1	RRGDGRRRGGGGRGQGGRGRGGGFKG	P14866	HNRPL_HUMAN	38	63	+	0.00385	0.113	AGGGGGGGRYYGGGSEGGRAPKRLKT
1	RRGDGRRRGGGGRGQGGRGRGGGFKG	P14866	HNRPL_HUMAN	24	49	+	0.00395	0.113	EQRRRSGAMVKMAAAGGGGGGGRYYG
1	RRGDGRRRGGGGRGQGGRGRGGGFKG	P14866	HNRPL_HUMAN	36	61	+	0.00395	0.113	AAAGGGGGGGRYYGGGSEGGRAPKRL
1	RRGDGRRRGGGGRGQGGRGRGGGFKG	P14866	HNRPL_HUMAN	52	77	+	0.00395	0.113	SEGGRAPKRLKTDNAGDQHGGGGGGG
1	RRGDGRRRGGGGRGQGGRGRGGGFKG	P14866	HNRPL_HUMAN	72	97	+	0.00395	0.113	GGGGGGGGAGAAGGGGGGENYDDPHK
1	RRGDGRRRGGGGRGQGGRGRGGGFKG	P14866	HNRPL_HUMAN	74	99	+	0.00395	0.113	GGGGGGAGAAGGGGGGENYDDPHKTP
1	RRGDGRRRGGGGRGQGGRGRGGGFKG	P14866	HNRPL_HUMAN	75	100	+	0.00395	0.113	GGGGGAGAAGGGGGGENYDDPHKTPA
1	RRGDGRRRGGGGRGQGGRGRGGGFKG	P14866	HNRPL_HUMAN	76	101	+	0.00395	0.113	GGGGAGAAGGGGGGENYDDPHKTPAS
1	RRGDGRRRGGGGRGQGGRGRGGGFKG	P14866	HNRPL_HUMAN	77	102	+	0.00395	0.113	GGGAGAAGGGGGGENYDDPHKTPASP
1	RRGDGRRRGGGGRGQGGRGRGGGFKG	P14866	HNRPL_HUMAN	330	355	+	0.00395	0.113	DEGYGPPPPHYEGRRMGPPVGGHRRG
1	RRGDGRRRGGGGRGQGGRGRGGGFKG	P14866	HNRPL_HUMAN	9	34	+	0.00475	0.126	AEKRRRRLEQRQQPDEQRRRSGAMVK
1	RRGDGRRRGGGGRGQGGRGRGGGFKG	P14866	HNRPL_HUMAN	348	373	+	0.00565	0.146	PVGGHRRGPSRYGPQYGHPPPPPPPP
1	RRGDGRRRGGGGRGQGGRGRGGGFKG	P14866	HNRPL_HUMAN	353	378	+	0.0075	0.177	RRGPSRYGPQYGHPPPPPPPPEYGPH
1	RRGDGRRRGGGGRGQGGRGRGGGFKG	O43390	HNRPR_HUMAN	499	524	+	9.65e-08	5.01e-05	VRGRGGGRGGRGAPPPPRGRGAPPPR
1	RRGDGRRRGGGGRGQGGRGRGGGFKG	O43390	HNRPR_HUMAN	483	508	+	1.18e-07	5.01e-05	RGGYEDPYYGYDDGYAVRGRGGGRGG
1	RRGDGRRRGGGGRGQGGRGRGGGFKG	O43390	HNRPR_HUMAN	537	562	+	6.66e-07	0.000257	GPPRGSRGGRGGPAQQQRGRGSRGSR
1	RRGDGRRRGGGGRGQGGRGRGGGFKG	O43390	HNRPR_HUMAN	539	564	+	6.66e-07	0.000257	PRGSRGGRGGPAQQQRGRGSRGSRGN
1	RRGDGRRRGGGGRGQGGRGRGGGFKG	O43390	HNRPR_HUMAN	497	522	+	1.21e-06	0.000291	YAVRGRGGGRGGRGAPPPPRGRGAPP
1	RRGDGRRRGGGGRGQGGRGRGGGFKG	O43390	HNRPR_HUMAN	492	517	+	1.31e-06	0.000291	GYDDGYAVRGRGGGRGGRGAPPPPRG
1	RRGDGRRRGGGGRGQGGRGRGGGFKG	O43390	HNRPR_HUMAN	526	551	+	1.04e-05	0.00155	RAGYSQRGAPLGPPRGSRGGRGGPAQ
1	RRGDGRRRGGGGRGQGGRGRGGGFKG	O43390	HNRPR_HUMAN	542	567	+	1.04e-05	0.00155	SRGGRGGPAQQQRGRGSRGSRGNRGG
1	RRGDGRRRGGGGRGQGGRGRGGGFKG	O43390	HNRPR_HUMAN	441	466	+	1.24e-05	0.00155	RMPPPIRGRGRGGGRGGYGYPPDYYG
1	RRGDGRRRGGGGRGQGGRGRGGGFKG	O43390	HNRPR_HUMAN	444	469	+	1.24e-05	0.00155	PPIRGRGRGGGRGGYGYPPDYYGYED
1	RRGDGRRRGGGGRGQGGRGRGGGFKG	O43390	HNRPR_HUMAN	446	471	+	1.24e-05	0.00155	IRGRGRGGGRGGYGYPPDYYGYEDYY
1	RRGDGRRRGGGGRGQGGRGRGGGFKG	O43390	HNRPR_HUMAN	494	519	+	1.24e-05	0.00155	DDGYAVRGRGGGRGGRGAPPPPRGRG
1	RRGDGRRRGGGGRGQGGRGRGGGFKG	O43390	HNRPR_HUMAN	535	560	+	1.24e-05	0.00155	PLGPPRGSRGGRGGPAQQQRGRGSRG
1	RRGDGRRRGGGGRGQGGRGRGGGFKG	O43390	HNRPR_HUMAN	545	570	+	1.24e-05	0.00155	GRGGPAQQQRGRGSRGSRGNRGGNVG
1	RRGDGRRRGGGGRGQGGRGRGGGFKG	O43390	HNRPR_HUMAN	517	542	+	5.31e-05	0.00603	GRGAPPPRGRAGYSQRGAPLGPPRGS
1	RRGDGRRRGGGGRGQGGRGRGGGFKG	O43390	HNRPR_HUMAN	501	526	+	7.32e-05	0.00761	GRGGGRGGRGAPPPPRGRGAPPPRGR
1	RRGDGRRRGGGGRGQGGRGRGGGFKG	O43390	HNRPR_HUMAN	553	578	+	7.32e-05	0.00761	QRGRGSRGSRGNRGGNVGGKRKADGY
1	RRGDGRRRGGGGRGQGGRGRGGGFKG	O43390	HNRPR_HUMAN	556	581	+	7.32e-05	0.00761	RGSRGSRGNRGGNVGGKRKADGYNQP
1	RRGDGRRRGGGGRGQGGRGRGGGFKG	O43390	HNRPR_HUMAN	550	575	+	8.34e-05	0.00761	AQQQRGRGSRGSRGNRGGNVGGKRKA
1	RRGDGRRRGGGGRGQGGRGRGGGFKG	O43390	HNRPR_HUMAN	485	510	+	8.63e-05	0.00761	GYEDPYYGYDDGYAVRGRGGGRGGRG
1	RRGDGRRRGGGGRGQGGRGRGGGFKG	O43390	HNRPR_HUMAN	432	457	+	9.48e-05	0.00761	EDYYYHPPPRMPPPIRGRGRGGGRGG
1	RRGDGRRRGGGGRGQGGRGRGGGFKG	O43390	HNRPR_HUMAN	448	473	+	9.48e-05	0.00761	GRGRGGGRGGYGYPPDYYGYEDYYDD
1	RRGDGRRRGGGGRGQGGRGRGGGFKG	O43390	HNRPR_HUMAN	490	515	+	9.48e-05	0.00761	YYGYDDGYAVRGRGGGRGGRGAPPPP
1	RRGDGRRRGGGGRGQGGRGRGGGFKG	O43390	HNRPR_HUMAN	495	520	+	9.48e-05	0.00761	DGYAVRGRGGGRGGRGAPPPPRGRGA
1	RRGDGRRRGGGGRGQGGRGRGGGFKG	O43390	HNRPR_HUMAN	515	540	+	9.48e-05	0.00761	PRGRGAPPPRGRAGYSQRGAPLGPPR
1	RRGDGRRRGGGGRGQGGRGRGGGFKG	O43390	HNRPR_HUMAN	523	548	+	9.48e-05	0.00761	PRGRAGYSQRGAPLGPPRGSRGGRGG
1	RRGDGRRRGGGGRGQGGRGRGGGFKG	O43390	HNRPR_HUMAN	546	571	+	9.48e-05	0.00761	RGGPAQQQRGRGSRGSRGNRGGNVGG
1	RRGDGRRRGGGGRGQGGRGRGGGFKG	O43390	HNRPR_HUMAN	555	580	+	9.48e-05	0.00761	GRGSRGSRGNRGGNVGGKRKADGYNQ
1	RRGDGRRRGGGGRGQGGRGRGGGFKG	O43390	HNRPR_HUMAN	488	513	+	0.000103	0.00761	DPYYGYDDGYAVRGRGGGRGGRGAPP
1	RRGDGRRRGGGGRGQGGRGRGGGFKG	O43390	HNRPR_HUMAN	540	565	+	0.00042	0.0276	RGSRGGRGGPAQQQRGRGSRGSRGNR
1	RRGDGRRRGGGGRGQGGRGRGGGFKG	O43390	HNRPR_HUMAN	548	573	+	0.000498	0.032	GPAQQQRGRGSRGSRGNRGGNVGGKR
1	RRGDGRRRGGGGRGQGGRGRGGGFKG	O43390	HNRPR_HUMAN	133	158	+	0.0006	0.033	RTGYTLDVTTGQRKYGGPPPDSVYSG
1	RRGDGRRRGGGGRGQGGRGRGGGFKG	O43390	HNRPR_HUMAN	434	459	+	0.0006	0.033	YYYHPPPRMPPPIRGRGRGGGRGGYG
1	RRGDGRRRGGGGRGQGGRGRGGGFKG	O43390	HNRPR_HUMAN	435	460	+	0.0006	0.033	YYHPPPRMPPPIRGRGRGGGRGGYGY
1	RRGDGRRRGGGGRGQGGRGRGGGFKG	O43390	HNRPR_HUMAN	443	468	+	0.0006	0.033	PPPIRGRGRGGGRGGYGYPPDYYGYE
1	RRGDGRRRGGGGRGQGGRGRGGGFKG	O43390	HNRPR_HUMAN	506	531	+	0.0006	0.033	RGGRGAPPPPRGRGAPPPRGRAGYSQ
1	RRGDGRRRGGGGRGQGGRGRGGGFKG	O43390	HNRPR_HUMAN	524	549	+	0.0006	0.033	RGRAGYSQRGAPLGPPRGSRGGRGGP
1	RRGDGRRRGGGGRGQGGRGRGGGFKG	O43390	HNRPR_HUMAN	547	572	+	0.0006	0.033	GGPAQQQRGRGSRGSRGNRGGNVGGK
1	RRGDGRRRGGGGRGQGGRGRGGGFKG	O43390	HNRPR_HUMAN	549	574	+	0.0006	0.033	PAQQQRGRGSRGSRGNRGGNVGGKRK
1	RRGDGRRRGGGGRGQGGRGRGGGFKG	O43390	HNRPR_HUMAN	437	462	+	0.000686	0.033	HPPPRMPPPIRGRGRGGGRGGYGYPP
1	RRGDGRRRGGGGRGQGGRGRGGGFKG	O43390	HNRPR_HUMAN	439	464	+	0.000686	0.033	PPRMPPPIRGRGRGGGRGGYGYPPDY
1	RRGDGRRRGGGGRGQGGRGRGGGFKG	O43390	HNRPR_HUMAN	190	215	+	0.000735	0.0341	PIWDLRLMMDPLSGQNRGYAFITFCG
1	RRGDGRRRGGGGRGQGGRGRGGGFKG	O43390	HNRPR_HUMAN	573	598	+	0.00086	0.0392	RKADGYNQPDSKRRQTNNQQNWGSQP
1	RRGDGRRRGGGGRGQGGRGRGGGFKG	O43390	HNRPR_HUMAN	430	455	+	0.00169	0.0709	AYEDYYYHPPPRMPPPIRGRGRGGGR
1	RRGDGRRRGGGGRGQGGRGRGGGFKG	O43390	HNRPR_HUMAN	509	534	+	0.00196	0.0786	RGAPPPPRGRGAPPPRGRAGYSQRGA
1	RRGDGRRRGGGGRGQGGRGRGGGFKG	O43390	HNRPR_HUMAN	554	579	+	0.00196	0.0786	RGRGSRGSRGNRGGNVGGKRKADGYN
1	RRGDGRRRGGGGRGQGGRGRGGGFKG	O43390	HNRPR_HUMAN	538	563	+	0.00221	0.0874	PPRGSRGGRGGPAQQQRGRGSRGSRG
1	RRGDGRRRGGGGRGQGGRGRGGGFKG	O43390	HNRPR_HUMAN	436	461	+	0.00309	0.109	YHPPPRMPPPIRGRGRGGGRGGYGYP
1	RRGDGRRRGGGGRGQGGRGRGGGFKG	O43390	HNRPR_HUMAN	440	465	+	0.00309	0.109	PRMPPPIRGRGRGGGRGGYGYPPDYY
1	RRGDGRRRGGGGRGQGGRGRGGGFKG	O43390	HNRPR_HUMAN	442	467	+	0.00309	0.109	MPPPIRGRGRGGGRGGYGYPPDYYGY
1	RRGDGRRRGGGGRGQGGRGRGGGFKG	O43390	HNRPR_HUMAN	450	475	+	0.00309	0.109	GRGGGRGGYGYPPDYYGYEDYYDDYY
1	RRGDGRRRGGGGRGQGGRGRGGGFKG	O43390	HNRPR_HUMAN	500	525	+	0.00309	0.109	RGRGGGRGGRGAPPPPRGRGAPPPRG
1	RRGDGRRRGGGGRGQGGRGRGGGFKG	O43390	HNRPR_HUMAN	504	529	+	0.00309	0.109	GGRGGRGAPPPPRGRGAPPPRGRAGY
1	RRGDGRRRGGGGRGQGGRGRGGGFKG	O43390	HNRPR_HUMAN	512	537	+	0.00309	0.109	PPPPRGRGAPPPRGRAGYSQRGAPLG
1	RRGDGRRRGGGGRGQGGRGRGGGFKG	O43390	HNRPR_HUMAN	519	544	+	0.00309	0.109	GAPPPRGRAGYSQRGAPLGPPRGSRG
1	RRGDGRRRGGGGRGQGGRGRGGGFKG	O43390	HNRPR_HUMAN	520	545	+	0.00309	0.109	APPPRGRAGYSQRGAPLGPPRGSRGG
1	RRGDGRRRGGGGRGQGGRGRGGGFKG	O43390	HNRPR_HUMAN	525	550	+	0.00309	0.109	GRAGYSQRGAPLGPPRGSRGGRGGPA
1	RRGDGRRRGGGGRGQGGRGRGGGFKG	O43390	HNRPR_HUMAN	527	552	+	0.00309	0.109	AGYSQRGAPLGPPRGSRGGRGGPAQQ
1	RRGDGRRRGGGGRGQGGRGRGGGFKG	O43390	HNRPR_HUMAN	531	556	+	0.00309	0.109	QRGAPLGPPRGSRGGRGGPAQQQRGR
1	RRGDGRRRGGGGRGQGGRGRGGGFKG	O43390	HNRPR_HUMAN	534	559	+	0.00309	0.109	APLGPPRGSRGGRGGPAQQQRGRGSR
1	RRGDGRRRGGGGRGQGGRGRGGGFKG	O43390	HNRPR_HUMAN	558	583	+	0.00309	0.109	SRGSRGNRGGNVGGKRKADGYNQPDS
1	RRGDGRRRGGGGRGQGGRGRGGGFKG	O43390	HNRPR_HUMAN	559	584	+	0.00309	0.109	RGSRGNRGGNVGGKRKADGYNQPDSK
1	RRGDGRRRGGGGRGQGGRGRGGGFKG	O43390	HNRPR_HUMAN	561	586	+	0.00309	0.109	SRGNRGGNVGGKRKADGYNQPDSKRR
1	RRGDGRRRGGGGRGQGGRGRGGGFKG	O43390	HNRPR_HUMAN	438	463	+	0.0038	0.113	PPPRMPPPIRGRGRGGGRGGYGYPPD
1	RRGDGRRRGGGGRGQGGRGRGGGFKG	O43390	HNRPR_HUMAN	476	501	+	0.0038	0.113	GYDYHDYRGGYEDPYYGYDDGYAVRG
1	RRGDGRRRGGGGRGQGGRGRGGGFKG	O43390	HNRPR_HUMAN	481	506	+	0.0038	0.113	DYRGGYEDPYYGYDDGYAVRGRGGGR
1	RRGDGRRRGGGGRGQGGRGRGGGFKG	O43390	HNRPR_HUMAN	482	507	+	0.0038	0.113	YRGGYEDPYYGYDDGYAVRGRGGGRG
1	RRGDGRRRGGGGRGQGGRGRGGGFKG	O43390	HNRPR_HUMAN	487	512	+	0.0038	0.113	EDPYYGYDDGYAVRGRGGGRGGRGAP
1	RRGDGRRRGGGGRGQGGRGRGGGFKG	O43390	HNRPR_HUMAN	503	528	+	0.0038	0.113	GGGRGGRGAPPPPRGRGAPPPRGRAG
1	RRGDGRRRGGGGRGQGGRGRGGGFKG	O43390	HNRPR_HUMAN	508	533	+	0.0038	0.113	GRGAPPPPRGRGAPPPRGRAGYSQRG
1	RRGDGRRRGGGGRGQGGRGRGGGFKG	O43390	HNRPR_HUMAN	529	554	+	0.0038	0.113	YSQRGAPLGPPRGSRGGRGGPAQQQR
1	RRGDGRRRGGGGRGQGGRGRGGGFKG	O43390	HNRPR_HUMAN	532	557	+	0.0038	0.113	RGAPLGPPRGSRGGRGGPAQQQRGRG
1	RRGDGRRRGGGGRGQGGRGRGGGFKG	O43390	HNRPR_HUMAN	533	558	+	0.0038	0.113	GAPLGPPRGSRGGRGGPAQQQRGRGS
1	RRGDGRRRGGGGRGQGGRGRGGGFKG	O43390	HNRPR_HUMAN	544	569	+	0.0038	0.113	GGRGGPAQQQRGRGSRGSRGNRGGNV
1	RRGDGRRRGGGGRGQGGRGRGGGFKG	O43390	HNRPR_HUMAN	551	576	+	0.0038	0.113	QQQRGRGSRGSRGNRGGNVGGKRKAD
1	RRGDGRRRGGGGRGQGGRGRGGGFKG	O43390	HNRPR_HUMAN	552	577	+	0.0038	0.113	QQRGRGSRGSRGNRGGNVGGKRKADG
1	RRGDGRRRGGGGRGQGGRGRGGGFKG	O43390	HNRPR_HUMAN	566	591	+	0.00565	0.146	GGNVGGKRKADGYNQPDSKRRQTNNQ
1	RRGDGRRRGGGGRGQGGRGRGGGFKG	O43390	HNRPR_HUMAN	145	170	+	0.00811	0.189	RKYGGPPPDSVYSGVQPGIGTEVFVG
1	RRGDGRRRGGGGRGQGGRGRGGGFKG	O43390	HNRPR_HUMAN	187	212	+	0.00811	0.189	KAGPIWDLRLMMDPLSGQNRGYAFIT
1	RRGDGRRRGGGGRGQGGRGRGGGFKG	Q16666	IF16_HUMAN	40	65	+	0.00939	0.211	REEYDKIQIADLMEEKFRGDAGLGKL
1	RRGDGRRRGGGGRGQGGRGRGGGFKG	Q9NZI8	IF2B1_HUMAN	162	187	+	4.99e-06	0.00102	GPENGRRGGFGSRGQPRQGSPVAAGA
1	RRGDGRRRGGGGRGQGGRGRGGGFKG	Q9NZI8	IF2B1_HUMAN	161	186	+	0.00042	0.0276	QGPENGRRGGFGSRGQPRQGSPVAAG
1	RRGDGRRRGGGGRGQGGRGRGGGFKG	Q9NZI8	IF2B1_HUMAN	167	192	+	0.00196	0.0786	RRGGFGSRGQPRQGSPVAAGAPAKQQ
1	RRGDGRRRGGGGRGQGGRGRGGGFKG	Q9NZI8	IF2B1_HUMAN	166	191	+	0.00241	0.0935	GRRGGFGSRGQPRQGSPVAAGAPAKQ
1	RRGDGRRRGGGGRGQGGRGRGGGFKG	Q9NZI8	IF2B1_HUMAN	285	310	+	0.00241	0.0935	NNFVGRLIGKEGRNLKKVEQDTETKI
1	RRGDGRRRGGGGRGQGGRGRGGGFKG	Q9NZI8	IF2B1_HUMAN	155	180	+	0.00309	0.109	PDEQIAQGPENGRRGGFGSRGQPRQG
1	RRGDGRRRGGGGRGQGGRGRGGGFKG	Q9NZI8	IF2B1_HUMAN	159	184	+	0.0038	0.113	IAQGPENGRRGGFGSRGQPRQGSPVA
1	RRGDGRRRGGGGRGQGGRGRGGGFKG	Q9NZI8	IF2B1_HUMAN	160	185	+	0.0038	0.113	AQGPENGRRGGFGSRGQPRQGSPVAA
1	RRGDGRRRGGGGRGQGGRGRGGGFKG	Q9NZI8	IF2B1_HUMAN	416	441	+	0.00614	0.156	AVGAIIGKKGQHIKQLSRFASASIKI
1	RRGDGRRRGGGGRGQGGRGRGGGFKG	Q9NZI8	IF2B1_HUMAN	148	173	+	0.00811	0.189	ALKVSYIPDEQIAQGPENGRRGGFGS
1	RRGDGRRRGGGGRGQGGRGRGGGFKG	P01344	IGF2_HUMAN	137	162	+	0.00475	0.126	RRGHVLAKELEAFREAKRHRPLIALP
1	RRGDGRRRGGGGRGQGGRGRGGGFKG	P01344	IGF2_HUMAN	120	145	+	0.00588	0.15	KQSTQRLRRGLPALLRARRGHVLAKE
1	RRGDGRRRGGGGRGQGGRGRGGGFKG	P01344	IGF2_HUMAN	47	72	+	0.0075	0.177	DRGFYFSRPASRVSRRSRGIVEECCF
1	RRGDGRRRGGGGRGQGGRGRGGGFKG	P01344	IGF2_HUMAN	118	143	+	0.0075	0.177	TWKQSTQRLRRGLPALLRARRGHVLA
1	RRGDGRRRGGGGRGQGGRGRGGGFKG	P01344	IGF2_HUMAN	121	146	+	0.0075	0.177	QSTQRLRRGLPALLRARRGHVLAKEL
1	RRGDGRRRGGGGRGQGGRGRGGGFKG	P01344	IGF2_HUMAN	149	174	+	0.0075	0.177	FREAKRHRPLIALPTQDPAHGGAPPE
1	RRGDGRRRGGGGRGQGGRGRGGGFKG	Q12905	ILF2_HUMAN	1	26	+	1.13e-06	0.000291	MRGDRGRGRGGRFGSRGGPGGGFRPF
1	RRGDGRRRGGGGRGQGGRGRGGGFKG	Q12905	ILF2_HUMAN	2	27	+	1.21e-06	0.000291	RGDRGRGRGGRFGSRGGPGGGFRPFV
1	RRGDGRRRGGGGRGQGGRGRGGGFKG	Q12905	ILF2_HUMAN	4	29	+	1.04e-05	0.00155	DRGRGRGGRFGSRGGPGGGFRPFVPH
1	RRGDGRRRGGGGRGQGGRGRGGGFKG	Q12905	ILF2_HUMAN	9	34	+	4.9e-05	0.0056	RGGRFGSRGGPGGGFRPFVPHIPFDF
1	RRGDGRRRGGGGRGQGGRGRGGGFKG	Q12905	ILF2_HUMAN	7	32	+	7.32e-05	0.00761	RGRGGRFGSRGGPGGGFRPFVPHIPF
1	RRGDGRRRGGGGRGQGGRGRGGGFKG	Q12905	ILF2_HUMAN	6	31	+	9.48e-05	0.00761	GRGRGGRFGSRGGPGGGFRPFVPHIP
1	RRGDGRRRGGGGRGQGGRGRGGGFKG	Q12905	ILF2_HUMAN	5	30	+	0.00042	0.0276	RGRGRGGRFGSRGGPGGGFRPFVPHI
1	RRGDGRRRGGGGRGQGGRGRGGGFKG	Q12905	ILF2_HUMAN	11	36	+	0.00124	0.0538	GRFGSRGGPGGGFRPFVPHIPFDFYL
1	RRGDGRRRGGGGRGQGGRGRGGGFKG	Q12905	ILF2_HUMAN	3	28	+	0.00208	0.0832	GDRGRGRGGRFGSRGGPGGGFRPFVP
1	RRGDGRRRGGGGRGQGGRGRGGGFKG	Q12905	ILF2_HUMAN	12	37	+	0.00309	0.109	RFGSRGGPGGGFRPFVPHIPFDFYLC
1	RRGDGRRRGGGGRGQGGRGRGGGFKG	Q12906	ILF3_HUMAN	648	673	+	9.67e-09	8.78e-06	IRGRGRGRGFGGANHGGYMNAGAGYG
1	RRGDGRRRGGGGRGQGGRGRGGGFKG	Q12906	ILF3_HUMAN	634	659	+	6.93e-08	5.01e-05	PPPPNLRGRGRGGSIRGRGRGRGFGG
1	RRGDGRRRGGGGRGQGGRGRGGGFKG	Q12906	ILF3_HUMAN	643	668	+	1.18e-07	5.01e-05	GRGGSIRGRGRGRGFGGANHGGYMNA
1	RRGDGRRRGGGGRGQGGRGRGGGFKG	Q12906	ILF3_HUMAN	637	662	+	1.21e-06	0.000291	PNLRGRGRGGSIRGRGRGRGFGGANH
1	RRGDGRRRGGGGRGQGGRGRGGGFKG	Q12906	ILF3_HUMAN	639	664	+	1.21e-06	0.000291	LRGRGRGGSIRGRGRGRGFGGANHGG
1	RRGDGRRRGGGGRGQGGRGRGGGFKG	Q12906	ILF3_HUMAN	641	666	+	1.36e-06	0.000291	GRGRGGSIRGRGRGRGFGGANHGGYM
1	RRGDGRRRGGGGRGQGGRGRGGGFKG	Q12906	ILF3_HUMAN	809	834	+	1.39e-06	0.000291	YSGSGGRSGGNSYGSGGASYNPGSHG
1	RRGDGRRRGGGGRGQGGRGRGGGFKG	Q12906	ILF3_HUMAN	632	657	+	1.04e-05	0.00155	EVPPPPNLRGRGRGGSIRGRGRGRGF
1	RRGDGRRRGGGGRGQGGRGRGGGFKG	Q12906	ILF3_HUMAN	636	661	+	1.04e-05	0.00155	PPNLRGRGRGGSIRGRGRGRGFGGAN
1	RRGDGRRRGGGGRGQGGRGRGGGFKG	Q12906	ILF3_HUMAN	644	669	+	1.04e-05	0.00155	RGGSIRGRGRGRGFGGANHGGYMNAG
1	RRGDGRRRGGGGRGQGGRGRGGGFKG	Q12906	ILF3_HUMAN	692	717	+	1.3e-05	0.00155	NGGHSGNASGGGGGGGGGSSGYGSYY
1	RRGDGRRRGGGGRGQGGRGRGGGFKG	Q12906	ILF3_HUMAN	693	718	+	1.3e-05	0.00155	GGHSGNASGGGGGGGGGSSGYGSYYQ
1	RRGDGRRRGGGGRGQGGRGRGGGFKG	Q12906	ILF3_HUMAN	694	719	+	1.3e-05	0.00155	GHSGNASGGGGGGGGGSSGYGSYYQG
1	RRGDGRRRGGGGRGQGGRGRGGGFKG	Q12906	ILF3_HUMAN	625	650	+	9.48e-05	0.00761	MGGPMHNEVPPPPNLRGRGRGGSIRG
1	RRGDGRRRGGGGRGQGGRGRGGGFKG	Q12906	ILF3_HUMAN	630	655	+	9.48e-05	0.00761	HNEVPPPPNLRGRGRGGSIRGRGRGR
1	RRGDGRRRGGGGRGQGGRGRGGGFKG	Q12906	ILF3_HUMAN	638	663	+	9.48e-05	0.00761	NLRGRGRGGSIRGRGRGRGFGGANHG
1	RRGDGRRRGGGGRGQGGRGRGGGFKG	Q12906	ILF3_HUMAN	642	667	+	9.48e-05	0.00761	RGRGGSIRGRGRGRGFGGANHGGYMN
1	RRGDGRRRGGGGRGQGGRGRGGGFKG	Q12906	ILF3_HUMAN	646	671	+	9.48e-05	0.00761	GSIRGRGRGRGFGGANHGGYMNAGAG
1	RRGDGRRRGGGGRGQGGRGRGGGFKG	Q12906	ILF3_HUMAN	650	675	+	9.48e-05	0.00761	GRGRGRGFGGANHGGYMNAGAGYGSY
1	RRGDGRRRGGGGRGQGGRGRGGGFKG	Q12906	ILF3_HUMAN	833	858	+	9.55e-05	0.00761	HGGYGGGSGGGSSYQGKQGGYSQSNY
1	RRGDGRRRGGGGRGQGGRGRGGGFKG	Q12906	ILF3_HUMAN	654	679	+	0.000103	0.00761	GRGFGGANHGGYMNAGAGYGSYGYGG
1	RRGDGRRRGGGGRGQGGRGRGGGFKG	Q12906	ILF3_HUMAN	814	839	+	0.000103	0.00761	GRSGGNSYGSGGASYNPGSHGGYGGG
1	RRGDGRRRGGGGRGQGGRGRGGGFKG	Q12906	ILF3_HUMAN	683	708	+	0.000104	0.00761	TAGYSQFYSNGGHSGNASGGGGGGGG
1	RRGDGRRRGGGGRGQGGRGRGGGFKG	Q12906	ILF3_HUMAN	684	709	+	0.000104	0.00761	AGYSQFYSNGGHSGNASGGGGGGGGG
1	RRGDGRRRGGGGRGQGGRGRGGGFKG	Q12906	ILF3_HUMAN	686	711	+	0.000104	0.00761	YSQFYSNGGHSGNASGGGGGGGGGSS
1	RRGDGRRRGGGGRGQGGRGRGGGFKG	Q12906	ILF3_HUMAN	687	712	+	0.000104	0.00761	SQFYSNGGHSGNASGGGGGGGGGSSG
1	RRGDGRRRGGGGRGQGGRGRGGGFKG	Q12906	ILF3_HUMAN	689	714	+	0.000104	0.00761	FYSNGGHSGNASGGGGGGGGGSSGYG
1	RRGDGRRRGGGGRGQGGRGRGGGFKG	Q12906	ILF3_HUMAN	691	716	+	0.000104	0.00761	SNGGHSGNASGGGGGGGGGSSGYGSY
1	RRGDGRRRGGGGRGQGGRGRGGGFKG	Q12906	ILF3_HUMAN	699	724	+	0.000104	0.00761	ASGGGGGGGGGSSGYGSYYQGDNYNS
1	RRGDGRRRGGGGRGQGGRGRGGGFKG	Q12906	ILF3_HUMAN	816	841	+	0.000104	0.00761	SGGNSYGSGGASYNPGSHGGYGGGSG
1	RRGDGRRRGGGGRGQGGRGRGGGFKG	Q12906	ILF3_HUMAN	821	846	+	0.000104	0.00761	YGSGGASYNPGSHGGYGGGSGGGSSY
1	RRGDGRRRGGGGRGQGGRGRGGGFKG	Q12906	ILF3_HUMAN	823	848	+	0.000104	0.00761	SGGASYNPGSHGGYGGGSGGGSSYQG
1	RRGDGRRRGGGGRGQGGRGRGGGFKG	Q12906	ILF3_HUMAN	826	851	+	0.000104	0.00761	ASYNPGSHGGYGGGSGGGSSYQGKQG
1	RRGDGRRRGGGGRGQGGRGRGGGFKG	Q12906	ILF3_HUMAN	827	852	+	0.000104	0.00761	SYNPGSHGGYGGGSGGGSSYQGKQGG
1	RRGDGRRRGGGGRGQGGRGRGGGFKG	Q12906	ILF3_HUMAN	830	855	+	0.000104	0.00761	PGSHGGYGGGSGGGSSYQGKQGGYSQ
1	RRGDGRRRGGGGRGQGGRGRGGGFKG	Q12906	ILF3_HUMAN	602	627	+	0.0006	0.033	KRAPVPVRGGPKFAAKPHNPGFGMGG
1	RRGDGRRRGGGGRGQGGRGRGGGFKG	Q12906	ILF3_HUMAN	635	660	+	0.0006	0.033	PPPNLRGRGRGGSIRGRGRGRGFGGA
1	RRGDGRRRGGGGRGQGGRGRGGGFKG	Q12906	ILF3_HUMAN	649	674	+	0.0006	0.033	RGRGRGRGFGGANHGGYMNAGAGYGS
1	RRGDGRRRGGGGRGQGGRGRGGGFKG	Q12906	ILF3_HUMAN	651	676	+	0.000686	0.033	RGRGRGFGGANHGGYMNAGAGYGSYG
1	RRGDGRRRGGGGRGQGGRGRGGGFKG	Q12906	ILF3_HUMAN	653	678	+	0.000686	0.033	RGRGFGGANHGGYMNAGAGYGSYGYG
1	RRGDGRRRGGGGRGQGGRGRGGGFKG	Q12906	ILF3_HUMAN	655	680	+	0.000686	0.033	RGFGGANHGGYMNAGAGYGSYGYGGN
1	RRGDGRRRGGGGRGQGGRGRGGGFKG	Q12906	ILF3_HUMAN	803	828	+	0.000686	0.033	YESKFNYSGSGGRSGGNSYGSGGASY
1	RRGDGRRRGGGGRGQGGRGRGGGFKG	Q12906	ILF3_HUMAN	815	840	+	0.000686	0.033	RSGGNSYGSGGASYNPGSHGGYGGGS
1	RRGDGRRRGGGGRGQGGRGRGGGFKG	Q12906	ILF3_HUMAN	660	685	+	0.0007	0.033	ANHGGYMNAGAGYGSYGYGGNSATAG
1	RRGDGRRRGGGGRGQGGRGRGGGFKG	Q12906	ILF3_HUMAN	681	706	+	0.0007	0.033	SATAGYSQFYSNGGHSGNASGGGGGG
1	RRGDGRRRGGGGRGQGGRGRGGGFKG	Q12906	ILF3_HUMAN	685	710	+	0.0007	0.033	GYSQFYSNGGHSGNASGGGGGGGGGS
1	RRGDGRRRGGGGRGQGGRGRGGGFKG	Q12906	ILF3_HUMAN	688	713	+	0.0007	0.033	QFYSNGGHSGNASGGGGGGGGGSSGY
1	RRGDGRRRGGGGRGQGGRGRGGGFKG	Q12906	ILF3_HUMAN	690	715	+	0.0007	0.033	YSNGGHSGNASGGGGGGGGGSSGYGS
1	RRGDGRRRGGGGRGQGGRGRGGGFKG	Q12906	ILF3_HUMAN	696	721	+	0.0007	0.033	SGNASGGGGGGGGGSSGYGSYYQGDN
1	RRGDGRRRGGGGRGQGGRGRGGGFKG	Q12906	ILF3_HUMAN	697	722	+	0.0007	0.033	GNASGGGGGGGGGSSGYGSYYQGDNY
1	RRGDGRRRGGGGRGQGGRGRGGGFKG	Q12906	ILF3_HUMAN	698	723	+	0.0007	0.033	NASGGGGGGGGGSSGYGSYYQGDNYN
1	RRGDGRRRGGGGRGQGGRGRGGGFKG	Q12906	ILF3_HUMAN	813	838	+	0.0007	0.033	GGRSGGNSYGSGGASYNPGSHGGYGG
1	RRGDGRRRGGGGRGQGGRGRGGGFKG	Q12906	ILF3_HUMAN	820	845	+	0.0007	0.033	SYGSGGASYNPGSHGGYGGGSGGGSS
1	RRGDGRRRGGGGRGQGGRGRGGGFKG	Q12906	ILF3_HUMAN	822	847	+	0.0007	0.033	GSGGASYNPGSHGGYGGGSGGGSSYQ
1	RRGDGRRRGGGGRGQGGRGRGGGFKG	Q12906	ILF3_HUMAN	623	648	+	0.00309	0.109	FGMGGPMHNEVPPPPNLRGRGRGGSI
1	RRGDGRRRGGGGRGQGGRGRGGGFKG	Q12906	ILF3_HUMAN	704	729	+	0.00317	0.111	GGGGGGSSGYGSYYQGDNYNSPVPPK
1	RRGDGRRRGGGGRGQGGRGRGGGFKG	Q12906	ILF3_HUMAN	81	106	+	0.00335	0.113	KTEHMTRTLRGVMRVGLVAKGLLLKG
1	RRGDGRRRGGGGRGQGGRGRGGGFKG	Q12906	ILF3_HUMAN	633	658	+	0.0038	0.113	VPPPPNLRGRGRGGSIRGRGRGRGFG
1	RRGDGRRRGGGGRGQGGRGRGGGFKG	Q12906	ILF3_HUMAN	796	821	+	0.0038	0.113	GGGSDYNYESKFNYSGSGGRSGGNSY
1	RRGDGRRRGGGGRGQGGRGRGGGFKG	Q12906	ILF3_HUMAN	810	835	+	0.0038	0.113	SGSGGRSGGNSYGSGGASYNPGSHGG
1	RRGDGRRRGGGGRGQGGRGRGGGFKG	Q12906	ILF3_HUMAN	825	850	+	0.00385	0.113	GASYNPGSHGGYGGGSGGGSSYQGKQ
1	RRGDGRRRGGGGRGQGGRGRGGGFKG	Q12906	ILF3_HUMAN	656	681	+	0.00395	0.113	GFGGANHGGYMNAGAGYGSYGYGGNS
1	RRGDGRRRGGGGRGQGGRGRGGGFKG	Q12906	ILF3_HUMAN	658	683	+	0.00395	0.113	GGANHGGYMNAGAGYGSYGYGGNSAT
1	RRGDGRRRGGGGRGQGGRGRGGGFKG	Q12906	ILF3_HUMAN	663	688	+	0.00395	0.113	GGYMNAGAGYGSYGYGGNSATAGYSQ
1	RRGDGRRRGGGGRGQGGRGRGGGFKG	Q12906	ILF3_HUMAN	669	694	+	0.00395	0.113	GAGYGSYGYGGNSATAGYSQFYSNGG
1	RRGDGRRRGGGGRGQGGRGRGGGFKG	Q12906	ILF3_HUMAN	682	707	+	0.00395	0.113	ATAGYSQFYSNGGHSGNASGGGGGGG
1	RRGDGRRRGGGGRGQGGRGRGGGFKG	Q12906	ILF3_HUMAN	695	720	+	0.00395	0.113	HSGNASGGGGGGGGGSSGYGSYYQGD
1	RRGDGRRRGGGGRGQGGRGRGGGFKG	Q12906	ILF3_HUMAN	701	726	+	0.00395	0.113	GGGGGGGGGSSGYGSYYQGDNYNSPV
1	RRGDGRRRGGGGRGQGGRGRGGGFKG	Q12906	ILF3_HUMAN	793	818	+	0.00395	0.113	PGGGGGSDYNYESKFNYSGSGGRSGG
1	RRGDGRRRGGGGRGQGGRGRGGGFKG	Q12906	ILF3_HUMAN	802	827	+	0.00395	0.113	NYESKFNYSGSGGRSGGNSYGSGGAS
1	RRGDGRRRGGGGRGQGGRGRGGGFKG	Q12906	ILF3_HUMAN	804	829	+	0.00395	0.113	ESKFNYSGSGGRSGGNSYGSGGASYN
1	RRGDGRRRGGGGRGQGGRGRGGGFKG	Q12906	ILF3_HUMAN	817	842	+	0.00395	0.113	GGNSYGSGGASYNPGSHGGYGGGSGG
1	RRGDGRRRGGGGRGQGGRGRGGGFKG	Q12906	ILF3_HUMAN	818	843	+	0.00395	0.113	GNSYGSGGASYNPGSHGGYGGGSGGG
1	RRGDGRRRGGGGRGQGGRGRGGGFKG	Q12906	ILF3_HUMAN	828	853	+	0.00395	0.113	YNPGSHGGYGGGSGGGSSYQGKQGGY
1	RRGDGRRRGGGGRGQGGRGRGGGFKG	Q12906	ILF3_HUMAN	829	854	+	0.00395	0.113	NPGSHGGYGGGSGGGSSYQGKQGGYS
1	RRGDGRRRGGGGRGQGGRGRGGGFKG	Q12906	ILF3_HUMAN	831	856	+	0.00395	0.113	GSHGGYGGGSGGGSSYQGKQGGYSQS
1	RRGDGRRRGGGGRGQGGRGRGGGFKG	Q12906	ILF3_HUMAN	832	857	+	0.00395	0.113	SHGGYGGGSGGGSSYQGKQGGYSQSN
1	RRGDGRRRGGGGRGQGGRGRGGGFKG	Q12906	ILF3_HUMAN	553	578	+	0.00614	0.156	KRFVMEVEVDGQKFQGAGSNKKVAKA
1	RRGDGRRRGGGGRGQGGRGRGGGFKG	Q12906	ILF3_HUMAN	864	889	+	0.00873	0.201	GQNYSGPPSSYQSSQGGYGRNADHSM
1	RRGDGRRRGGGGRGQGGRGRGGGFKG	Q12906	ILF3_HUMAN	233	258	+	0.00939	0.211	LRDLCTRVPTWGPLRGWPLELLCEKS
1	RRGDGRRRGGGGRGQGGRGRGGGFKG	Q12906	ILF3_HUMAN	273	298	+	0.00939	0.211	RRVLECLASGIVMPDGSGIYDPCEKE
1	RRGDGRRRGGGGRGQGGRGRGGGFKG	Q12906	ILF3_HUMAN	550	575	+	0.00955	0.214	SHDKRFVMEVEVDGQKFQGAGSNKKV
1	RRGDGRRRGGGGRGQGGRGRGGGFKG	P56270	MAZ_HUMAN	234	259	+	0.000104	0.00761	SLLSVPQLSGAGGGGGEAGAGGGAAA
1	RRGDGRRRGGGGRGQGGRGRGGGFKG	P56270	MAZ_HUMAN	239	264	+	0.000104	0.00761	PQLSGAGGGGGEAGAGGGAAAVAAGG
1	RRGDGRRRGGGGRGQGGRGRGGGFKG	P56270	MAZ_HUMAN	236	261	+	0.0007	0.033	LSVPQLSGAGGGGGEAGAGGGAAAVA
1	RRGDGRRRGGGGRGQGGRGRGGGFKG	P56270	MAZ_HUMAN	238	263	+	0.0007	0.033	VPQLSGAGGGGGEAGAGGGAAAVAAG
1	RRGDGRRRGGGGRGQGGRGRGGGFKG	P56270	MAZ_HUMAN	241	266	+	0.0007	0.033	LSGAGGGGGEAGAGGGAAAVAAGGVV
1	RRGDGRRRGGGGRGQGGRGRGGGFKG	P56270	MAZ_HUMAN	243	268	+	0.0007	0.033	GAGGGGGEAGAGGGAAAVAAGGVVTT
1	RRGDGRRRGGGGRGQGGRGRGGGFKG	P56270	MAZ_HUMAN	227	252	+	0.00395	0.113	MPTMVPLSLLSVPQLSGAGGGGGEAG
1	RRGDGRRRGGGGRGQGGRGRGGGFKG	P56270	MAZ_HUMAN	230	255	+	0.00395	0.113	MVPLSLLSVPQLSGAGGGGGEAGAGG
1	RRGDGRRRGGGGRGQGGRGRGGGFKG	P56270	MAZ_HUMAN	232	257	+	0.00395	0.113	PLSLLSVPQLSGAGGGGGEAGAGGGA
1	RRGDGRRRGGGGRGQGGRGRGGGFKG	P56270	MAZ_HUMAN	233	258	+	0.00395	0.113	LSLLSVPQLSGAGGGGGEAGAGGGAA
1	RRGDGRRRGGGGRGQGGRGRGGGFKG	P56270	MAZ_HUMAN	235	260	+	0.00395	0.113	LLSVPQLSGAGGGGGEAGAGGGAAAV
1	RRGDGRRRGGGGRGQGGRGRGGGFKG	P56270	MAZ_HUMAN	237	262	+	0.00395	0.113	SVPQLSGAGGGGGEAGAGGGAAAVAA
1	RRGDGRRRGGGGRGQGGRGRGGGFKG	P56270	MAZ_HUMAN	244	269	+	0.00395	0.113	AGGGGGEAGAGGGAAAVAAGGVVTTT
1	RRGDGRRRGGGGRGQGGRGRGGGFKG	P56270	MAZ_HUMAN	245	270	+	0.00395	0.113	GGGGGEAGAGGGAAAVAAGGVVTTTA
1	RRGDGRRRGGGGRGQGGRGRGGGFKG	P56270	MAZ_HUMAN	200	225	+	0.0075	0.177	KNGYNLRRHEAIHTGAKAGRVPSGAM
1	RRGDGRRRGGGGRGQGGRGRGGGFKG	P56270	MAZ_HUMAN	21	46	+	0.00873	0.201	SRGVGGLMNSFPPPQGHAQNPLQVGA
1	RRGDGRRRGGGGRGQGGRGRGGGFKG	P56270	MAZ_HUMAN	202	227	+	0.00939	0.211	GYNLRRHEAIHTGAKAGRVPSGAMKM
1	RRGDGRRRGGGGRGQGGRGRGGGFKG	P13349	MYF5_HUMAN	49	74	+	0.000973	0.0438	SDEDEHVRAPTGHHQAGHCLMWACKA
1	RRGDGRRRGGGGRGQGGRGRGGGFKG	P13349	MYF5_HUMAN	16	41	+	0.00811	0.189	YDGSCIPSPEGEFGDEFVPRVAAFGA
1	RRGDGRRRGGGGRGQGGRGRGGGFKG	P15172	MYOD1_HUMAN	75	100	+	1.52e-05	0.00181	AREDEHVRAPSGHHQAGRCLLWACKA
1	RRGDGRRRGGGGRGQGGRGRGGGFKG	P15172	MYOD1_HUMAN	169	194	+	0.0038	0.113	AAPPGAAAAFYAPGPLPPGRGGEHYS
1	RRGDGRRRGGGGRGQGGRGRGGGFKG	P15173	MYOG_HUMAN	142	167	+	6.49e-05	0.00732	EERDLRYRGGGGPQPGVPSECSSHSA
1	RRGDGRRRGGGGRGQGGRGRGGGFKG	P15173	MYOG_HUMAN	130	155	+	0.00196	0.0786	ERLQALLSSLNQEERDLRYRGGGGPQ
1	RRGDGRRRGGGGRGQGGRGRGGGFKG	P15173	MYOG_HUMAN	141	166	+	0.00221	0.0874	QEERDLRYRGGGGPQPGVPSECSSHS
1	RRGDGRRRGGGGRGQGGRGRGGGFKG	P15173	MYOG_HUMAN	132	157	+	0.00309	0.109	LQALLSSLNQEERDLRYRGGGGPQPG
1	RRGDGRRRGGGGRGQGGRGRGGGFKG	P15173	MYOG_HUMAN	137	162	+	0.00309	0.109	SSLNQEERDLRYRGGGGPQPGVPSEC
1	RRGDGRRRGGGGRGQGGRGRGGGFKG	P22392	NDKB_HUMAN	104	129	+	0.00225	0.0888	IRGDFCIQVGRNIIHGSDSVKSAEKE
1	RRGDGRRRGGGGRGQGGRGRGGGFKG	P22392	NDKB_HUMAN	11	36	+	0.00258	0.0995	IKPDGVQRGLVGEIIKRFEQKGFRLV
1	RRGDGRRRGGGGRGQGGRGRGGGFKG	P22392	NDKB_HUMAN	17	42	+	0.0052	0.137	QRGLVGEIIKRFEQKGFRLVAMKFLR
1	RRGDGRRRGGGGRGQGGRGRGGGFKG	P22392	NDKB_HUMAN	97	122	+	0.00873	0.201	ADSKPGTIRGDFCIQVGRNIIHGSDS
1	RRGDGRRRGGGGRGQGGRGRGGGFKG	Q96FI4	NEIL1_HUMAN	116	141	+	0.000294	0.0204	DIRRFGRWDLGGKWQPGRGPCVLQEY
1	RRGDGRRRGGGGRGQGGRGRGGGFKG	Q96FI4	NEIL1_HUMAN	121	146	+	0.000802	0.0367	GRWDLGGKWQPGRGPCVLQEYQQFRE
1	RRGDGRRRGGGGRGQGGRGRGGGFKG	Q96FI4	NEIL1_HUMAN	258	283	+	0.000925	0.0418	AWLRCYGMPGMSSLQDRHGRTIWFQG
1	RRGDGRRRGGGGRGQGGRGRGGGFKG	Q96FI4	NEIL1_HUMAN	333	358	+	0.000995	0.0447	KRTATQRPEGTSLQQDPEAPTVPKKG
1	RRGDGRRRGGGGRGQGGRGRGGGFKG	Q96FI4	NEIL1_HUMAN	354	379	+	0.00111	0.0487	VPKKGRRKGRQAASGHCRPRKVKADI
1	RRGDGRRRGGGGRGQGGRGRGGGFKG	Q96FI4	NEIL1_HUMAN	113	138	+	0.00169	0.0709	CFVDIRRFGRWDLGGKWQPGRGPCVL
1	RRGDGRRRGGGGRGQGGRGRGGGFKG	Q96FI4	NEIL1_HUMAN	270	295	+	0.00225	0.0888	SLQDRHGRTIWFQGDPGPLAPKGRKS
1	RRGDGRRRGGGGRGQGGRGRGGGFKG	Q96FI4	NEIL1_HUMAN	274	299	+	0.00241	0.0935	RHGRTIWFQGDPGPLAPKGRKSRKKK
1	RRGDGRRRGGGGRGQGGRGRGGGFKG	Q96FI4	NEIL1_HUMAN	112	137	+	0.00309	0.109	LCFVDIRRFGRWDLGGKWQPGRGPCV
1	RRGDGRRRGGGGRGQGGRGRGGGFKG	Q96FI4	NEIL1_HUMAN	117	142	+	0.00309	0.109	IRRFGRWDLGGKWQPGRGPCVLQEYQ
1	RRGDGRRRGGGGRGQGGRGRGGGFKG	Q96FI4	NEIL1_HUMAN	78	103	+	0.00417	0.116	RFGMSGSFQLVPREELPRHAHLRFYT
1	RRGDGRRRGGGGRGQGGRGRGGGFKG	Q96FI4	NEIL1_HUMAN	322	347	+	0.00475	0.126	SRTRRAKRDLPKRTATQRPEGTSLQQ
1	RRGDGRRRGGGGRGQGGRGRGGGFKG	Q96FI4	NEIL1_HUMAN	40	65	+	0.0075	0.177	FESSAYRISASARGKELRLILSPLPG
1	RRGDGRRRGGGGRGQGGRGRGGGFKG	Q96FI4	NEIL1_HUMAN	45	70	+	0.0075	0.177	YRISASARGKELRLILSPLPGAQPQQ
1	RRGDGRRRGGGGRGQGGRGRGGGFKG	Q96FI4	NEIL1_HUMAN	268	293	+	0.00873	0.201	MSSLQDRHGRTIWFQGDPGPLAPKGR
1	RRGDGRRRGGGGRGQGGRGRGGGFKG	Q96FI4	NEIL1_HUMAN	277	302	+	0.00939	0.211	RTIWFQGDPGPLAPKGRKSRKKKSKA
1	RRGDGRRRGGGGRGQGGRGRGGGFKG	Q96FI4	NEIL1_HUMAN	352	377	+	0.00939	0.211	PTVPKKGRRKGRQAASGHCRPRKVKA
1	RRGDGRRRGGGGRGQGGRGRGGGFKG	Q969S2	NEIL2_HUMAN	154	179	+	0.000148	0.0105	KRGDWRDPSPRLVLHFGGGGFLAFYN
1	RRGDGRRRGGGGRGQGGRGRGGGFKG	Q969S2	NEIL2_HUMAN	123	148	+	0.00114	0.0498	PAGDAGRWLRVSFGLFGSVWVNDFSR
1	RRGDGRRRGGGGRGQGGRGRGGGFKG	Q969S2	NEIL2_HUMAN	115	140	+	0.00124	0.0538	SEYLERDAPAGDAGRWLRVSFGLFGS
1	RRGDGRRRGGGGRGQGGRGRGGGFKG	Q969S2	NEIL2_HUMAN	152	177	+	0.00309	0.109	ANKRGDWRDPSPRLVLHFGGGGFLAF
1	RRGDGRRRGGGGRGQGGRGRGGGFKG	Q969S2	NEIL2_HUMAN	96	121	+	0.0053	0.139	KTLDGSSRSAELVPQGEDDSEYLERD
1	RRGDGRRRGGGGRGQGGRGRGGGFKG	Q969S2	NEIL2_HUMAN	147	172	+	0.0075	0.177	SRAKKANKRGDWRDPSPRLVLHFGGG
1	RRGDGRRRGGGGRGQGGRGRGGGFKG	Q969S2	NEIL2_HUMAN	6	31	+	0.00955	0.214	LVRKFHHLVSPFVGQQVVKTGGSSKK
1	RRGDGRRRGGGGRGQGGRGRGGGFKG	Q8TAT5	NEIL3_HUMAN	16	41	+	0.00196	0.0786	ARVLPGQAVTGVRGSALRSLQGRALR
1	RRGDGRRRGGGGRGQGGRGRGGGFKG	Q8TAT5	NEIL3_HUMAN	505	530	+	0.00196	0.0786	PRCSKHNRLCILRVVGKDGENKGRQF
1	RRGDGRRRGGGGRGQGGRGRGGGFKG	Q8TAT5	NEIL3_HUMAN	500	525	+	0.00462	0.126	LNPDSPRCSKHNRLCILRVVGKDGEN
1	RRGDGRRRGGGGRGQGGRGRGGGFKG	Q8TAT5	NEIL3_HUMAN	22	47	+	0.00565	0.146	QAVTGVRGSALRSLQGRALRLAASTV
1	RRGDGRRRGGGGRGQGGRGRGGGFKG	Q8TAT5	NEIL3_HUMAN	158	183	+	0.00565	0.146	PEFSFLRAESEVKKQKGRMLGDVLMD
1	RRGDGRRRGGGGRGQGGRGRGGGFKG	Q8TAT5	NEIL3_HUMAN	21	46	+	0.0075	0.177	GQAVTGVRGSALRSLQGRALRLAAST
1	RRGDGRRRGGGGRGQGGRGRGGGFKG	Q8TAT5	NEIL3_HUMAN	511	536	+	0.0075	0.177	NRLCILRVVGKDGENKGRQFYACPLP
1	RRGDGRRRGGGGRGQGGRGRGGGFKG	Q8TAT5	NEIL3_HUMAN	507	532	+	0.00811	0.189	CSKHNRLCILRVVGKDGENKGRQFYA
1	RRGDGRRRGGGGRGQGGRGRGGGFKG	Q8TAT5	NEIL3_HUMAN	553	578	+	0.00811	0.189	FCNHGKRSTMKTVLKIGPNNGKNFFV
1	RRGDGRRRGGGGRGQGGRGRGGGFKG	Q8TAT5	NEIL3_HUMAN	8	33	+	0.00873	0.201	TLNGEKIRARVLPGQAVTGVRGSALR
1	RRGDGRRRGGGGRGQGGRGRGGGFKG	Q8TAT5	NEIL3_HUMAN	170	195	+	0.00873	0.201	KKQKGRMLGDVLMDQNVLPGVGNIIK
1	RRGDGRRRGGGGRGQGGRGRGGGFKG	Q16236	NF2L2_HUMAN	498	523	+	0.000702	0.033	IRDIRRRGKNKVAAQNCRKRKLENIV
1	RRGDGRRRGGGGRGQGGRGRGGGFKG	Q16236	NF2L2_HUMAN	497	522	+	0.00462	0.126	LIRDIRRRGKNKVAAQNCRKRKLENI
1	RRGDGRRRGGGGRGQGGRGRGGGFKG	Q16236	NF2L2_HUMAN	569	594	+	0.00485	0.128	RDEDGKPYSPSEYSLQQTRDGNVFLV
1	RRGDGRRRGGGGRGQGGRGRGGGFKG	Q8NC60	NOA1_HUMAN	103	128	+	0.000783	0.0358	RQRQQRREERRQQNLRARSREHPVVG
1	RRGDGRRRGGGGRGQGGRGRGGGFKG	Q8NC60	NOA1_HUMAN	260	285	+	0.00196	0.0786	YRQRLRERLWEDCARAGLLLAPGHQG
1	RRGDGRRRGGGGRGQGGRGRGGGFKG	Q8NC60	NOA1_HUMAN	267	292	+	0.00241	0.0935	RLWEDCARAGLLLAPGHQGPQRPVKD
1	RRGDGRRRGGGGRGQGGRGRGGGFKG	Q8NC60	NOA1_HUMAN	45	70	+	0.0038	0.113	SSSLGRELPYDPVDTEGFGEGGDMQE
1	RRGDGRRRGGGGRGQGGRGRGGGFKG	Q8NC60	NOA1_HUMAN	101	126	+	0.00398	0.113	EERQRQQRREERRQQNLRARSREHPV
1	RRGDGRRRGGGGRGQGGRGRGGGFKG	Q8NC60	NOA1_HUMAN	248	273	+	0.00421	0.117	NKVDLLPQDAPGYRQRLRERLWEDCA
1	RRGDGRRRGGGGRGQGGRGRGGGFKG	Q8NC60	NOA1_HUMAN	108	133	+	0.00475	0.126	RREERRQQNLRARSREHPVVGHPDPA
1	RRGDGRRRGGGGRGQGGRGRGGGFKG	Q8NC60	NOA1_HUMAN	332	357	+	0.0052	0.137	QRSWRYRGDVYLVGATNAGKSTLFNT
1	RRGDGRRRGGGGRGQGGRGRGGGFKG	Q8NC60	NOA1_HUMAN	4	29	+	0.0075	0.177	ARLPFRLLSLFLRGSAPTAARHGLRE
1	RRGDGRRRGGGGRGQGGRGRGGGFKG	Q8NC60	NOA1_HUMAN	113	138	+	0.0075	0.177	RQQNLRARSREHPVVGHPDPALPPSG
1	RRGDGRRRGGGGRGQGGRGRGGGFKG	Q8NC60	NOA1_HUMAN	255	280	+	0.0075	0.177	QDAPGYRQRLRERLWEDCARAGLLLA
1	RRGDGRRRGGGGRGQGGRGRGGGFKG	Q8NC60	NOA1_HUMAN	577	602	+	0.00811	0.189	LYQKHAGHTLLQIPMGGKERMAGFPP
1	RRGDGRRRGGGGRGQGGRGRGGGFKG	Q8NC60	NOA1_HUMAN	55	80	+	0.00818	0.19	DPVDTEGFGEGGDMQERFLFPEYILD
1	RRGDGRRRGGGGRGQGGRGRGGGFKG	Q15233	NONO_HUMAN	318	343	+	0.000702	0.033	RRQEELRRMEELHNQEVQKRKQLELR
1	RRGDGRRRGGGGRGQGGRGRGGGFKG	Q15233	NONO_HUMAN	344	369	+	0.000731	0.034	QEEERRRREEEMRRQQEEMMRRQQEG
1	RRGDGRRRGGGGRGQGGRGRGGGFKG	Q15233	NONO_HUMAN	312	337	+	0.00075	0.0348	MRQDLMRRQEELRRMEELHNQEVQKR
1	RRGDGRRRGGGGRGQGGRGRGGGFKG	Q15233	NONO_HUMAN	351	376	+	0.000841	0.0383	REEEMRRQQEEMMRRQQEGFKGTFPD
1	RRGDGRRRGGGGRGQGGRGRGGGFKG	Q15233	NONO_HUMAN	347	372	+	0.000967	0.0436	ERRRREEEMRRQQEEMMRRQQEGFKG
1	RRGDGRRRGGGGRGQGGRGRGGGFKG	Q15233	NONO_HUMAN	179	204	+	0.00142	0.0607	VIVDDRGRPSGKGIVEFSGKPAARKA
1	RRGDGRRRGGGGRGQGGRGRGGGFKG	Q15233	NONO_HUMAN	90	115	+	0.00208	0.0832	MRKLFEKYGKAGEVFIHKDKGFGFIR
1	RRGDGRRRGGGGRGQGGRGRGGGFKG	Q15233	NONO_HUMAN	381	406	+	0.0038	0.113	EIRMGQMAMGGAMGINNRGAMPPAPV
1	RRGDGRRRGGGGRGQGGRGRGGGFKG	Q15233	NONO_HUMAN	427	452	+	0.0038	0.113	LTPPTTERFGQAATMEGIGAIGGTPP
1	RRGDGRRRGGGGRGQGGRGRGGGFKG	Q15233	NONO_HUMAN	345	370	+	0.00398	0.113	EEERRRREEEMRRQQEEMMRRQQEGF
1	RRGDGRRRGGGGRGQGGRGRGGGFKG	Q15233	NONO_HUMAN	350	375	+	0.00475	0.126	RREEEMRRQQEEMMRRQQEGFKGTFP
1	RRGDGRRRGGGGRGQGGRGRGGGFKG	Q15233	NONO_HUMAN	195	220	+	0.0052	0.137	FSGKPAARKALDRCSEGSFLLTTFPR
1	RRGDGRRRGGGGRGQGGRGRGGGFKG	Q15233	NONO_HUMAN	58	83	+	0.00565	0.146	DLKNFRKPGEKTFTQRSRLFVGNLPP
1	RRGDGRRRGGGGRGQGGRGRGGGFKG	Q15233	NONO_HUMAN	359	384	+	0.0075	0.177	QEEMMRRQQEGFKGTFPDAREQEIRM
1	RRGDGRRRGGGGRGQGGRGRGGGFKG	Q15233	NONO_HUMAN	364	389	+	0.0075	0.177	RRQQEGFKGTFPDAREQEIRMGQMAM
1	RRGDGRRRGGGGRGQGGRGRGGGFKG	Q15233	NONO_HUMAN	372	397	+	0.00873	0.201	GTFPDAREQEIRMGQMAMGGAMGINN
1	RRGDGRRRGGGGRGQGGRGRGGGFKG	P19338	NUCL_HUMAN	667	692	+	1.98e-12	4.67e-08	GGGRGGRGGFGGRGRGGFGGRGGFRG
1	RRGDGRRRGGGGRGQGGRGRGGGFKG	P19338	NUCL_HUMAN	653	678	+	3.83e-11	2.68e-07	FGGRGGGRGGFGGRGGGRGGRGGFGG
1	RRGDGRRRGGGGRGQGGRGRGGGFKG	P19338	NUCL_HUMAN	660	685	+	6.71e-10	2.3e-06	RGGFGGRGGGRGGRGGFGGRGRGGFG
1	RRGDGRRRGGGGRGQGGRGRGGGFKG	P19338	NUCL_HUMAN	649	674	+	6.82e-10	2.3e-06	GEGGFGGRGGGRGGFGGRGGGRGGRG
1	RRGDGRRRGGGGRGQGGRGRGGGFKG	P19338	NUCL_HUMAN	661	686	+	8.61e-09	8.78e-06	GGFGGRGGGRGGRGGFGGRGRGGFGG
1	RRGDGRRRGGGGRGQGGRGRGGGFKG	P19338	NUCL_HUMAN	654	679	+	9.67e-09	8.78e-06	GGRGGGRGGFGGRGGGRGGRGGFGGR
1	RRGDGRRRGGGGRGQGGRGRGGGFKG	P19338	NUCL_HUMAN	672	697	+	9.67e-09	8.78e-06	GRGGFGGRGRGGFGGRGGFRGGRGGG
1	RRGDGRRRGGGGRGQGGRGRGGGFKG	P19338	NUCL_HUMAN	675	700	+	9.67e-09	8.78e-06	GFGGRGRGGFGGRGGFRGGRGGGGDH
1	RRGDGRRRGGGGRGQGGRGRGGGFKG	P19338	NUCL_HUMAN	656	681	+	1e-08	8.78e-06	RGGGRGGFGGRGGGRGGRGGFGGRGR
1	RRGDGRRRGGGGRGQGGRGRGGGFKG	P19338	NUCL_HUMAN	664	689	+	1e-08	8.78e-06	GGRGGGRGGRGGFGGRGRGGFGGRGG
1	RRGDGRRRGGGGRGQGGRGRGGGFKG	P19338	NUCL_HUMAN	670	695	+	1e-08	8.78e-06	RGGRGGFGGRGRGGFGGRGGFRGGRG
1	RRGDGRRRGGGGRGQGGRGRGGGFKG	P19338	NUCL_HUMAN	673	698	+	1e-08	8.78e-06	RGGFGGRGRGGFGGRGGFRGGRGGGG
1	RRGDGRRRGGGGRGQGGRGRGGGFKG	P19338	NUCL_HUMAN	647	672	+	1.01e-08	8.78e-06	PKGEGGFGGRGGGRGGFGGRGGGRGG
1	RRGDGRRRGGGGRGQGGRGRGGGFKG	P19338	NUCL_HUMAN	674	699	+	1.18e-07	5.01e-05	GGFGGRGRGGFGGRGGFRGGRGGGGD
1	RRGDGRRRGGGGRGQGGRGRGGGFKG	P19338	NUCL_HUMAN	651	676	+	1.26e-07	5.01e-05	GGFGGRGGGRGGFGGRGGGRGGRGGF
1	RRGDGRRRGGGGRGQGGRGRGGGFKG	P19338	NUCL_HUMAN	655	680	+	1.26e-07	5.01e-05	GRGGGRGGFGGRGGGRGGRGGFGGRG
1	RRGDGRRRGGGGRGQGGRGRGGGFKG	P19338	NUCL_HUMAN	659	684	+	1.26e-07	5.01e-05	GRGGFGGRGGGRGGRGGFGGRGRGGF
1	RRGDGRRRGGGGRGQGGRGRGGGFKG	P19338	NUCL_HUMAN	662	687	+	1.26e-07	5.01e-05	GFGGRGGGRGGRGGFGGRGRGGFGGR
1	RRGDGRRRGGGGRGQGGRGRGGGFKG	P19338	NUCL_HUMAN	665	690	+	1.26e-07	5.01e-05	GRGGGRGGRGGFGGRGRGGFGGRGGF
1	RRGDGRRRGGGGRGQGGRGRGGGFKG	P19338	NUCL_HUMAN	650	675	+	1.28e-07	5.01e-05	EGGFGGRGGGRGGFGGRGGGRGGRGG
1	RRGDGRRRGGGGRGQGGRGRGGGFKG	P19338	NUCL_HUMAN	682	707	+	1.29e-06	0.000291	GGFGGRGGFRGGRGGGGDHKPQGKKT
1	RRGDGRRRGGGGRGQGGRGRGGGFKG	P19338	NUCL_HUMAN	668	693	+	1.36e-06	0.000291	GGRGGRGGFGGRGRGGFGGRGGFRGG
1	RRGDGRRRGGGGRGQGGRGRGGGFKG	P19338	NUCL_HUMAN	677	702	+	1.38e-06	0.000291	GGRGRGGFGGRGGFRGGRGGGGDHKP
1	RRGDGRRRGGGGRGQGGRGRGGGFKG	P19338	NUCL_HUMAN	643	668	+	1.39e-06	0.000291	DWAKPKGEGGFGGRGGGRGGFGGRGG
1	RRGDGRRRGGGGRGQGGRGRGGGFKG	P19338	NUCL_HUMAN	644	669	+	1.39e-06	0.000291	WAKPKGEGGFGGRGGGRGGFGGRGGG
1	RRGDGRRRGGGGRGQGGRGRGGGFKG	P19338	NUCL_HUMAN	658	683	+	1.39e-06	0.000291	GGRGGFGGRGGGRGGRGGFGGRGRGG
1	RRGDGRRRGGGGRGQGGRGRGGGFKG	P19338	NUCL_HUMAN	663	688	+	1.39e-06	0.000291	FGGRGGGRGGRGGFGGRGRGGFGGRG
1	RRGDGRRRGGGGRGQGGRGRGGGFKG	P19338	NUCL_HUMAN	676	701	+	1.39e-06	0.000291	FGGRGRGGFGGRGGFRGGRGGGGDHK
1	RRGDGRRRGGGGRGQGGRGRGGGFKG	P19338	NUCL_HUMAN	646	671	+	1.39e-06	0.000291	KPKGEGGFGGRGGGRGGFGGRGGGRG
1	RRGDGRRRGGGGRGQGGRGRGGGFKG	P19338	NUCL_HUMAN	657	682	+	1.39e-06	0.000291	GGGRGGFGGRGGGRGGRGGFGGRGRG
1	RRGDGRRRGGGGRGQGGRGRGGGFKG	P19338	NUCL_HUMAN	640	665	+	1.04e-05	0.00155	VTLDWAKPKGEGGFGGRGGGRGGFGG
1	RRGDGRRRGGGGRGQGGRGRGGGFKG	P19338	NUCL_HUMAN	681	706	+	1.14e-05	0.00155	RGGFGGRGGFRGGRGGGGDHKPQGKK
1	RRGDGRRRGGGGRGQGGRGRGGGFKG	P19338	NUCL_HUMAN	666	691	+	1.24e-05	0.00155	RGGGRGGRGGFGGRGRGGFGGRGGFR
1	RRGDGRRRGGGGRGQGGRGRGGGFKG	P19338	NUCL_HUMAN	669	694	+	1.24e-05	0.00155	GRGGRGGFGGRGRGGFGGRGGFRGGR
1	RRGDGRRRGGGGRGQGGRGRGGGFKG	P19338	NUCL_HUMAN	679	704	+	1.24e-05	0.00155	RGRGGFGGRGGFRGGRGGGGDHKPQG
1	RRGDGRRRGGGGRGQGGRGRGGGFKG	P19338	NUCL_HUMAN	680	705	+	1.24e-05	0.00155	GRGGFGGRGGFRGGRGGGGDHKPQGK
1	RRGDGRRRGGGGRGQGGRGRGGGFKG	P19338	NUCL_HUMAN	684	709	+	1.27e-05	0.00155	FGGRGGFRGGRGGGGDHKPQGKKTKF
1	RRGDGRRRGGGGRGQGGRGRGGGFKG	P19338	NUCL_HUMAN	639	664	+	1.3e-05	0.00155	KVTLDWAKPKGEGGFGGRGGGRGGFG
1	RRGDGRRRGGGGRGQGGRGRGGGFKG	P19338	NUCL_HUMAN	641	666	+	1.3e-05	0.00155	TLDWAKPKGEGGFGGRGGGRGGFGGR
1	RRGDGRRRGGGGRGQGGRGRGGGFKG	P19338	NUCL_HUMAN	648	673	+	1.3e-05	0.00155	KGEGGFGGRGGGRGGFGGRGGGRGGR
1	RRGDGRRRGGGGRGQGGRGRGGGFKG	P19338	NUCL_HUMAN	678	703	+	1.3e-05	0.00155	GRGRGGFGGRGGFRGGRGGGGDHKPQ
1	RRGDGRRRGGGGRGQGGRGRGGGFKG	P19338	NUCL_HUMAN	652	677	+	1.3e-05	0.00155	GFGGRGGGRGGFGGRGGGRGGRGGFG
1	RRGDGRRRGGGGRGQGGRGRGGGFKG	P19338	NUCL_HUMAN	642	667	+	0.000104	0.00761	LDWAKPKGEGGFGGRGGGRGGFGGRG
1	RRGDGRRRGGGGRGQGGRGRGGGFKG	P19338	NUCL_HUMAN	671	696	+	0.000104	0.00761	GGRGGFGGRGRGGFGGRGGFRGGRGG
1	RRGDGRRRGGGGRGQGGRGRGGGFKG	P19338	NUCL_HUMAN	633	658	+	0.000642	0.033	GEIDGNKVTLDWAKPKGEGGFGGRGG
1	RRGDGRRRGGGGRGQGGRGRGGGFKG	P19338	NUCL_HUMAN	637	662	+	0.000686	0.033	GNKVTLDWAKPKGEGGFGGRGGGRGG
1	RRGDGRRRGGGGRGQGGRGRGGGFKG	P19338	NUCL_HUMAN	636	661	+	0.0007	0.033	DGNKVTLDWAKPKGEGGFGGRGGGRG
1	RRGDGRRRGGGGRGQGGRGRGGGFKG	P19338	NUCL_HUMAN	645	670	+	0.0007	0.033	AKPKGEGGFGGRGGGRGGFGGRGGGR
1	RRGDGRRRGGGGRGQGGRGRGGGFKG	P19338	NUCL_HUMAN	457	482	+	0.00138	0.0591	RSISLYYTGEKGQNQDYRGGKNSTWS
1	RRGDGRRRGGGGRGQGGRGRGGGFKG	P19338	NUCL_HUMAN	592	617	+	0.00196	0.0786	FDGSVRARIVTDRETGSSKGFGFVDF
1	RRGDGRRRGGGGRGQGGRGRGGGFKG	P19338	NUCL_HUMAN	455	480	+	0.00221	0.0874	DGRSISLYYTGEKGQNQDYRGGKNST
1	RRGDGRRRGGGGRGQGGRGRGGGFKG	P19338	NUCL_HUMAN	629	654	+	0.0034	0.113	AMEDGEIDGNKVTLDWAKPKGEGGFG
1	RRGDGRRRGGGGRGQGGRGRGGGFKG	P19338	NUCL_HUMAN	685	710	+	0.0038	0.113	GGRGGFRGGRGGGGDHKPQGKKTKFE
1	RRGDGRRRGGGGRGQGGRGRGGGFKG	P19338	NUCL_HUMAN	683	708	+	0.00395	0.113	GFGGRGGFRGGRGGGGDHKPQGKKTK
1	RRGDGRRRGGGGRGQGGRGRGGGFKG	P19338	NUCL_HUMAN	544	569	+	0.00565	0.146	NKREIEGRAIRLELQGPRGSPNARSQ
1	RRGDGRRRGGGGRGQGGRGRGGGFKG	P19338	NUCL_HUMAN	591	616	+	0.00811	0.189	SFDGSVRARIVTDRETGSSKGFGFVD
1	RRGDGRRRGGGGRGQGGRGRGGGFKG	P19338	NUCL_HUMAN	548	573	+	0.00939	0.211	IEGRAIRLELQGPRGSPNARSQPSKT
1	RRGDGRRRGGGGRGQGGRGRGGGFKG	P04637	P53_HUMAN	90	115	+	0.00571	0.147	SWPLSSSVPSQKTYQGSYGFRLGFLH
1	RRGDGRRRGGGGRGQGGRGRGGGFKG	P04637	P53_HUMAN	174	199	+	0.0075	0.177	RRCPHHERCSDSDGLAPPQHLIRVEG
1	RRGDGRRRGGGGRGQGGRGRGGGFKG	P04637	P53_HUMAN	268	293	+	0.00939	0.211	NSFEVRVCACPGRDRRTEEENLRKKG
1	RRGDGRRRGGGGRGQGGRGRGGGFKG	P09874	PARP1_HUMAN	575	600	+	0.00169	0.0709	LEDDKENRYWIFRSWGRVGTVIGSNK
1	RRGDGRRRGGGGRGQGGRGRGGGFKG	P09874	PARP1_HUMAN	78	103	+	0.00258	0.0995	RWDDQQKVKKTAEAGGVTGKGQDGIG
1	RRGDGRRRGGGGRGQGGRGRGGGFKG	P09874	PARP1_HUMAN	90	115	+	0.00313	0.11	EAGGVTGKGQDGIGSKAEKTLGDFAA
1	RRGDGRRRGGGGRGQGGRGRGGGFKG	P09874	PARP1_HUMAN	85	110	+	0.00317	0.111	VKKTAEAGGVTGKGQDGIGSKAEKTL
1	RRGDGRRRGGGGRGQGGRGRGGGFKG	P09874	PARP1_HUMAN	83	108	+	0.00395	0.113	QKVKKTAEAGGVTGKGQDGIGSKAEK
1	RRGDGRRRGGGGRGQGGRGRGGGFKG	P09874	PARP1_HUMAN	846	871	+	0.00417	0.116	QRYKPFKQLHNRRLLWHGSRTTNFAG
1	RRGDGRRRGGGGRGQGGRGRGGGFKG	P09874	PARP1_HUMAN	161	186	+	0.0052	0.137	GCFVKNREELGFRPEYSASQLKGFSL
1	RRGDGRRRGGGGRGQGGRGRGGGFKG	P09874	PARP1_HUMAN	841	866	+	0.0075	0.177	REGECQRYKPFKQLHNRRLLWHGSRT
1	RRGDGRRRGGGGRGQGGRGRGGGFKG	P09874	PARP1_HUMAN	861	886	+	0.00873	0.201	WHGSRTTNFAGILSQGLRIAPPEAPV
1	RRGDGRRRGGGGRGQGGRGRGGGFKG	Q9Y253	POLH_HUMAN	370	395	+	0.000939	0.0423	IRVQGDKRLSSLRRCCALTRYDAHKM
1	RRGDGRRRGGGGRGQGGRGRGGGFKG	Q9Y253	POLH_HUMAN	24	49	+	0.00138	0.0591	RQNPHLRNKPCAVVQYKSWKGGGIIA
1	RRGDGRRRGGGGRGQGGRGRGGGFKG	Q9Y253	POLH_HUMAN	377	402	+	0.00397	0.113	RLSSLRRCCALTRYDAHKMSHDAFTV
1	RRGDGRRRGGGGRGQGGRGRGGGFKG	Q9Y253	POLH_HUMAN	302	327	+	0.00811	0.189	CRGIEHDPVKPRQLPKTIGCSKNFPG
1	RRGDGRRRGGGGRGQGGRGRGGGFKG	Q9Y253	POLH_HUMAN	200	225	+	0.00939	0.211	MRAAIERETGFQCSAGISHNKVLAKL
1	RRGDGRRRGGGGRGQGGRGRGGGFKG	Q9NUX5	POTE1_HUMAN	9	34	+	0.00947	0.212	YIYTPLNQLKGGTIVNVYGVVKFFKP
1	RRGDGRRRGGGGRGQGGRGRGGGFKG	Q6IB29	Q6IB29_HUMAN	234	259	+	0.000498	0.032	RKGPSAKRRYKNQKFGFGGKKKGSKW
1	RRGDGRRRGGGGRGQGGRGRGGGFKG	Q6IB29	Q6IB29_HUMAN	267	292	+	0.000498	0.032	DVSSFRAKTAHGRGLKRPGKKGSNKR
1	RRGDGRRRGGGGRGQGGRGRGGGFKG	Q6IB29	Q6IB29_HUMAN	278	303	+	0.00241	0.0935	GRGLKRPGKKGSNKRPGKRTREKMKN
1	RRGDGRRRGGGGRGQGGRGRGGGFKG	Q6IB29	Q6IB29_HUMAN	236	261	+	0.00309	0.109	GPSAKRRYKNQKFGFGGKKKGSKWNT
1	RRGDGRRRGGGGRGQGGRGRGGGFKG	Q6IB29	Q6IB29_HUMAN	241	266	+	0.00309	0.109	RRYKNQKFGFGGKKKGSKWNTRESYD
1	RRGDGRRRGGGGRGQGGRGRGGGFKG	Q6IB29	Q6IB29_HUMAN	272	297	+	0.00309	0.109	RAKTAHGRGLKRPGKKGSNKRPGKRT
1	RRGDGRRRGGGGRGQGGRGRGGGFKG	Q6IB29	Q6IB29_HUMAN	276	301	+	0.00335	0.113	AHGRGLKRPGKKGSNKRPGKRTREKM
1	RRGDGRRRGGGGRGQGGRGRGGGFKG	Q6IB29	Q6IB29_HUMAN	217	242	+	0.00565	0.146	QKPLAQRKKAGAKGQQMRKGPSAKRR
1	RRGDGRRRGGGGRGQGGRGRGGGFKG	Q6IB29	Q6IB29_HUMAN	279	304	+	0.0075	0.177	RGLKRPGKKGSNKRPGKRTREKMKNR
1	RRGDGRRRGGGGRGQGGRGRGGGFKG	Q6IB29	Q6IB29_HUMAN	227	252	+	0.00811	0.189	GAKGQQMRKGPSAKRRYKNQKFGFGG
1	RRGDGRRRGGGGRGQGGRGRGGGFKG	Q6IB29	Q6IB29_HUMAN	223	248	+	0.00939	0.211	RKKAGAKGQQMRKGPSAKRRYKNQKF
1	RRGDGRRRGGGGRGQGGRGRGGGFKG	Q6IB29	Q6IB29_HUMAN	229	254	+	0.00939	0.211	KGQQMRKGPSAKRRYKNQKFGFGGKK
1	RRGDGRRRGGGGRGQGGRGRGGGFKG	Q6IB29	Q6IB29_HUMAN	262	287	+	0.00939	0.211	RESYDDVSSFRAKTAHGRGLKRPGKK
1	RRGDGRRRGGGGRGQGGRGRGGGFKG	O94761	RECQ4_HUMAN	367	392	+	0.000108	0.0079	RALRSRLLRKQAWKQKWRKKGECFGG
1	RRGDGRRRGGGGRGQGGRGRGGGFKG	O94761	RECQ4_HUMAN	3	28	+	0.000111	0.00807	RLRDVRERLQAWERAFRRQRGRRPSQ
1	RRGDGRRRGGGGRGQGGRGRGGGFKG	O94761	RECQ4_HUMAN	709	734	+	0.000139	0.01	RREDTERIAALLRTCLHAAWVPGSGG
1	RRGDGRRRGGGGRGQGGRGRGGGFKG	O94761	RECQ4_HUMAN	1010	1035	+	0.00169	0.0709	LQWDHEPRTGVRRGTGVLVEFSELAF
1	RRGDGRRRGGGGRGQGGRGRGGGFKG	O94761	RECQ4_HUMAN	38	63	+	0.00196	0.0786	TRALYREYRTLKRTTGQAGGGLRSSE
1	RRGDGRRRGGGGRGQGGRGRGGGFKG	O94761	RECQ4_HUMAN	43	68	+	0.00196	0.0786	REYRTLKRTTGQAGGGLRSSESLPAA
1	RRGDGRRRGGGGRGQGGRGRGGGFKG	O94761	RECQ4_HUMAN	91	116	+	0.00196	0.0786	QSTPGRSRQGSVPDYGQRLKANLKGT
1	RRGDGRRRGGGGRGQGGRGRGGGFKG	O94761	RECQ4_HUMAN	1021	1046	+	0.00196	0.0786	RRGTGVLVEFSELAFHLRSPGDLTAE
1	RRGDGRRRGGGGRGQGGRGRGGGFKG	O94761	RECQ4_HUMAN	372	397	+	0.00309	0.109	RLLRKQAWKQKWRKKGECFGGGGATV
1	RRGDGRRRGGGGRGQGGRGRGGGFKG	O94761	RECQ4_HUMAN	383	408	+	0.0038	0.113	WRKKGECFGGGGATVTTKESCFLNEQ
1	RRGDGRRRGGGGRGQGGRGRGGGFKG	O94761	RECQ4_HUMAN	346	371	+	0.00421	0.117	ARHDRGNYVRLNMKQKHYVRGRALRS
1	RRGDGRRRGGGGRGQGGRGRGGGFKG	O94761	RECQ4_HUMAN	7	32	+	0.00429	0.119	VRERLQAWERAFRRQRGRRPSQDDVE
1	RRGDGRRRGGGGRGQGGRGRGGGFKG	O94761	RECQ4_HUMAN	748	773	+	0.00429	0.119	MCSRERRRVQRAFMQGQLRVVVATVA
1	RRGDGRRRGGGGRGQGGRGRGGGFKG	O94761	RECQ4_HUMAN	5	30	+	0.00475	0.126	RDVRERLQAWERAFRRQRGRRPSQDD
1	RRGDGRRRGGGGRGQGGRGRGGGFKG	O94761	RECQ4_HUMAN	19	44	+	0.00475	0.126	RRQRGRRPSQDDVEAAPEETRALYRE
1	RRGDGRRRGGGGRGQGGRGRGGGFKG	O94761	RECQ4_HUMAN	365	390	+	0.00475	0.126	RGRALRSRLLRKQAWKQKWRKKGECF
1	RRGDGRRRGGGGRGQGGRGRGGGFKG	O94761	RECQ4_HUMAN	77	102	+	0.00565	0.146	CWGPHLNRAATKSPQSTPGRSRQGSV
1	RRGDGRRRGGGGRGQGGRGRGGGFKG	O94761	RECQ4_HUMAN	750	775	+	0.00565	0.146	SRERRRVQRAFMQGQLRVVVATVAFG
1	RRGDGRRRGGGGRGQGGRGRGGGFKG	O94761	RECQ4_HUMAN	807	832	+	0.00565	0.146	RDGQPAHCHLFLQPQGEDLRELRRHV
1	RRGDGRRRGGGGRGQGGRGRGGGFKG	O94761	RECQ4_HUMAN	358	383	+	0.00588	0.15	MKQKHYVRGRALRSRLLRKQAWKQKW
1	RRGDGRRRGGGGRGQGGRGRGGGFKG	O94761	RECQ4_HUMAN	1099	1124	+	0.00659	0.165	RLKDLLGRYFEEEEGQEPGGMEDAQG
1	RRGDGRRRGGGGRGQGGRGRGGGFKG	O94761	RECQ4_HUMAN	79	104	+	0.0075	0.177	GPHLNRAATKSPQSTPGRSRQGSVPD
1	RRGDGRRRGGGGRGQGGRGRGGGFKG	O94761	RECQ4_HUMAN	120	145	+	0.0075	0.177	GPALGRRPWPLGRASSKASTPKPPGT
1	RRGDGRRRGGGGRGQGGRGRGGGFKG	O94761	RECQ4_HUMAN	617	642	+	0.0075	0.177	FRPCYLRVCKVLRERMGVHCFLGLTA
1	RRGDGRRRGGGGRGQGGRGRGGGFKG	O94761	RECQ4_HUMAN	753	778	+	0.0075	0.177	RRRVQRAFMQGQLRVVVATVAFGMGL
1	RRGDGRRRGGGGRGQGGRGRGGGFKG	O94761	RECQ4_HUMAN	754	779	+	0.0075	0.177	RRVQRAFMQGQLRVVVATVAFGMGLD
1	RRGDGRRRGGGGRGQGGRGRGGGFKG	O94761	RECQ4_HUMAN	998	1023	+	0.0075	0.177	WELASVRRALCQLQWDHEPRTGVRRG
1	RRGDGRRRGGGGRGQGGRGRGGGFKG	O94761	RECQ4_HUMAN	1004	1029	+	0.0075	0.177	RRALCQLQWDHEPRTGVRRGTGVLVE
1	RRGDGRRRGGGGRGQGGRGRGGGFKG	O94761	RECQ4_HUMAN	1005	1030	+	0.0075	0.177	RALCQLQWDHEPRTGVRRGTGVLVEF
1	RRGDGRRRGGGGRGQGGRGRGGGFKG	O94761	RECQ4_HUMAN	1016	1041	+	0.0075	0.177	PRTGVRRGTGVLVEFSELAFHLRSPG
1	RRGDGRRRGGGGRGQGGRGRGGGFKG	O94761	RECQ4_HUMAN	40	65	+	0.00873	0.201	ALYREYRTLKRTTGQAGGGLRSSESL
1	RRGDGRRRGGGGRGQGGRGRGGGFKG	O94761	RECQ4_HUMAN	93	118	+	0.00873	0.201	TPGRSRQGSVPDYGQRLKANLKGTLQ
1	RRGDGRRRGGGGRGQGGRGRGGGFKG	O94761	RECQ4_HUMAN	229	254	+	0.00873	0.201	GPGAGSQGPEASAFQEVSIRVGSPQP
1	RRGDGRRRGGGGRGQGGRGRGGGFKG	O94761	RECQ4_HUMAN	313	338	+	0.00873	0.201	SPSNPRYHGLSPSSQARAGKAEGTAP
1	RRGDGRRRGGGGRGQGGRGRGGGFKG	O94761	RECQ4_HUMAN	1162	1187	+	0.00939	0.211	RIFHGIGSPCYPAQVYGQDRRFWRKY
1	RRGDGRRRGGGGRGQGGRGRGGGFKG	P27694	RFA1_HUMAN	215	240	+	0.00124	0.0538	SRGEGKLFSLELVDESGEIRATAFNE
1	RRGDGRRRGGGGRGQGGRGRGGGFKG	P27694	RFA1_HUMAN	411	436	+	0.0038	0.113	LRGWFDAEGQALDGVSISDLKSGGVG
1	RRGDGRRRGGGGRGQGGRGRGGGFKG	P15927	RFA2_HUMAN	8	33	+	0.000608	0.033	SYGSSSYGGAGGYTQSPGGFGSPAPS
1	RRGDGRRRGGGGRGQGGRGRGGGFKG	P15927	RFA2_HUMAN	3	28	+	0.00395	0.113	NSGFESYGSSSYGGAGGYTQSPGGFG
1	RRGDGRRRGGGGRGQGGRGRGGGFKG	P15927	RFA2_HUMAN	6	31	+	0.00395	0.113	FESYGSSSYGGAGGYTQSPGGFGSPA
1	RRGDGRRRGGGGRGQGGRGRGGGFKG	P09651	ROA1_HUMAN	187	212	+	8.61e-09	8.78e-06	ASASSSQRGRSGSGNFGGGRGGGFGG
1	RRGDGRRRGGGGRGQGGRGRGGGFKG	P09651	ROA1_HUMAN	199	224	+	8.61e-09	8.78e-06	SGNFGGGRGGGFGGNDNFGRGGNFSG
1	RRGDGRRRGGGGRGQGGRGRGGGFKG	P09651	ROA1_HUMAN	218	243	+	1e-08	8.78e-06	RGGNFSGRGGFGGSRGGGGYGGSGDG
1	RRGDGRRRGGGGRGQGGRGRGGGFKG	P09651	ROA1_HUMAN	225	250	+	1e-08	8.78e-06	RGGFGGSRGGGGYGGSGDGYNGFGND
1	RRGDGRRRGGGGRGQGGRGRGGGFKG	P09651	ROA1_HUMAN	213	238	+	1.18e-07	5.01e-05	NDNFGRGGNFSGRGGFGGSRGGGGYG
1	RRGDGRRRGGGGRGQGGRGRGGGFKG	P09651	ROA1_HUMAN	246	271	+	1.28e-07	5.01e-05	GFGNDGGYGGGGPGYSGGSRGYGSGG
1	RRGDGRRRGGGGRGQGGRGRGGGFKG	P09651	ROA1_HUMAN	253	278	+	1.28e-07	5.01e-05	YGGGGPGYSGGSRGYGSGGQGYGNQG
1	RRGDGRRRGGGGRGQGGRGRGGGFKG	P09651	ROA1_HUMAN	260	285	+	1.28e-07	5.01e-05	YSGGSRGYGSGGQGYGNQGSGYGGSG
1	RRGDGRRRGGGGRGQGGRGRGGGFKG	P09651	ROA1_HUMAN	189	214	+	1.21e-06	0.000291	ASSSQRGRSGSGNFGGGRGGGFGGND
1	RRGDGRRRGGGGRGQGGRGRGGGFKG	P09651	ROA1_HUMAN	258	283	+	1.24e-06	0.000291	PGYSGGSRGYGSGGQGYGNQGSGYGG
1	RRGDGRRRGGGGRGQGGRGRGGGFKG	P09651	ROA1_HUMAN	211	236	+	1.31e-06	0.000291	GGNDNFGRGGNFSGRGGFGGSRGGGG
1	RRGDGRRRGGGGRGQGGRGRGGGFKG	P09651	ROA1_HUMAN	194	219	+	1.36e-06	0.000291	RGRSGSGNFGGGRGGGFGGNDNFGRG
1	RRGDGRRRGGGGRGQGGRGRGGGFKG	P09651	ROA1_HUMAN	201	226	+	1.36e-06	0.000291	NFGGGRGGGFGGNDNFGRGGNFSGRG
1	RRGDGRRRGGGGRGQGGRGRGGGFKG	P09651	ROA1_HUMAN	220	245	+	1.36e-06	0.000291	GNFSGRGGFGGSRGGGGYGGSGDGYN
1	RRGDGRRRGGGGRGQGGRGRGGGFKG	P09651	ROA1_HUMAN	285	310	+	1.38e-06	0.000291	GSYDSYNNGGGGGFGGGSGSNFGGGG
1	RRGDGRRRGGGGRGQGGRGRGGGFKG	P09651	ROA1_HUMAN	196	221	+	1.39e-06	0.000291	RSGSGNFGGGRGGGFGGNDNFGRGGN
1	RRGDGRRRGGGGRGQGGRGRGGGFKG	P09651	ROA1_HUMAN	226	251	+	1.39e-06	0.000291	GGFGGSRGGGGYGGSGDGYNGFGNDG
1	RRGDGRRRGGGGRGQGGRGRGGGFKG	P09651	ROA1_HUMAN	248	273	+	1.39e-06	0.000291	GNDGGYGGGGPGYSGGSRGYGSGGQG
1	RRGDGRRRGGGGRGQGGRGRGGGFKG	P09651	ROA1_HUMAN	230	255	+	1.39e-06	0.000291	GSRGGGGYGGSGDGYNGFGNDGGYGG
1	RRGDGRRRGGGGRGQGGRGRGGGFKG	P09651	ROA1_HUMAN	241	266	+	1.39e-06	0.000291	GDGYNGFGNDGGYGGGGPGYSGGSRG
1	RRGDGRRRGGGGRGQGGRGRGGGFKG	P09651	ROA1_HUMAN	255	280	+	1.39e-06	0.000291	GGGPGYSGGSRGYGSGGQGYGNQGSG
1	RRGDGRRRGGGGRGQGGRGRGGGFKG	P09651	ROA1_HUMAN	206	231	+	1.04e-05	0.00155	RGGGFGGNDNFGRGGNFSGRGGFGGS
1	RRGDGRRRGGGGRGQGGRGRGGGFKG	P09651	ROA1_HUMAN	283	308	+	1.24e-05	0.00155	GSGSYDSYNNGGGGGFGGGSGSNFGG
1	RRGDGRRRGGGGRGQGGRGRGGGFKG	P09651	ROA1_HUMAN	292	317	+	1.24e-05	0.00155	NGGGGGFGGGSGSNFGGGGSYNDFGN
1	RRGDGRRRGGGGRGQGGRGRGGGFKG	P09651	ROA1_HUMAN	239	264	+	1.27e-05	0.00155	GSGDGYNGFGNDGGYGGGGPGYSGGS
1	RRGDGRRRGGGGRGQGGRGRGGGFKG	P09651	ROA1_HUMAN	208	233	+	1.3e-05	0.00155	GGFGGNDNFGRGGNFSGRGGFGGSRG
1	RRGDGRRRGGGGRGQGGRGRGGGFKG	P09651	ROA1_HUMAN	215	240	+	1.3e-05	0.00155	NFGRGGNFSGRGGFGGSRGGGGYGGS
1	RRGDGRRRGGGGRGQGGRGRGGGFKG	P09651	ROA1_HUMAN	217	242	+	1.3e-05	0.00155	GRGGNFSGRGGFGGSRGGGGYGGSGD
1	RRGDGRRRGGGGRGQGGRGRGGGFKG	P09651	ROA1_HUMAN	231	256	+	1.3e-05	0.00155	SRGGGGYGGSGDGYNGFGNDGGYGGG
1	RRGDGRRRGGGGRGQGGRGRGGGFKG	P09651	ROA1_HUMAN	232	257	+	1.3e-05	0.00155	RGGGGYGGSGDGYNGFGNDGGYGGGG
1	RRGDGRRRGGGGRGQGGRGRGGGFKG	P09651	ROA1_HUMAN	209	234	+	1.3e-05	0.00155	GFGGNDNFGRGGNFSGRGGFGGSRGG
1	RRGDGRRRGGGGRGQGGRGRGGGFKG	P09651	ROA1_HUMAN	216	241	+	1.3e-05	0.00155	FGRGGNFSGRGGFGGSRGGGGYGGSG
1	RRGDGRRRGGGGRGQGGRGRGGGFKG	P09651	ROA1_HUMAN	223	248	+	1.3e-05	0.00155	SGRGGFGGSRGGGGYGGSGDGYNGFG
1	RRGDGRRRGGGGRGQGGRGRGGGFKG	P09651	ROA1_HUMAN	237	262	+	1.3e-05	0.00155	YGGSGDGYNGFGNDGGYGGGGPGYSG
1	RRGDGRRRGGGGRGQGGRGRGGGFKG	P09651	ROA1_HUMAN	244	269	+	1.3e-05	0.00155	YNGFGNDGGYGGGGPGYSGGSRGYGS
1	RRGDGRRRGGGGRGQGGRGRGGGFKG	P09651	ROA1_HUMAN	250	275	+	1.3e-05	0.00155	DGGYGGGGPGYSGGSRGYGSGGQGYG
1	RRGDGRRRGGGGRGQGGRGRGGGFKG	P09651	ROA1_HUMAN	262	287	+	1.3e-05	0.00155	GGSRGYGSGGQGYGNQGSGYGGSGSY
1	RRGDGRRRGGGGRGQGGRGRGGGFKG	P09651	ROA1_HUMAN	193	218	+	7.53e-05	0.00761	QRGRSGSGNFGGGRGGGFGGNDNFGR
1	RRGDGRRRGGGGRGQGGRGRGGGFKG	P09651	ROA1_HUMAN	205	230	+	7.53e-05	0.00761	GRGGGFGGNDNFGRGGNFSGRGGFGG
1	RRGDGRRRGGGGRGQGGRGRGGGFKG	P09651	ROA1_HUMAN	224	249	+	7.53e-05	0.00761	GRGGFGGSRGGGGYGGSGDGYNGFGN
1	RRGDGRRRGGGGRGQGGRGRGGGFKG	P09651	ROA1_HUMAN	335	360	+	9.48e-05	0.00761	GRSSGPYGGGGQYFAKPRNQGGYGGS
1	RRGDGRRRGGGGRGQGGRGRGGGFKG	P09651	ROA1_HUMAN	275	300	+	9.51e-05	0.00761	GNQGSGYGGSGSYDSYNNGGGGGFGG
1	RRGDGRRRGGGGRGQGGRGRGGGFKG	P09651	ROA1_HUMAN	247	272	+	9.91e-05	0.00761	FGNDGGYGGGGPGYSGGSRGYGSGGQ
1	RRGDGRRRGGGGRGQGGRGRGGGFKG	P09651	ROA1_HUMAN	190	215	+	0.000103	0.00761	SSSQRGRSGSGNFGGGRGGGFGGNDN
1	RRGDGRRRGGGGRGQGGRGRGGGFKG	P09651	ROA1_HUMAN	191	216	+	0.000103	0.00761	SSQRGRSGSGNFGGGRGGGFGGNDNF
1	RRGDGRRRGGGGRGQGGRGRGGGFKG	P09651	ROA1_HUMAN	195	220	+	0.000103	0.00761	GRSGSGNFGGGRGGGFGGNDNFGRGG
1	RRGDGRRRGGGGRGQGGRGRGGGFKG	P09651	ROA1_HUMAN	219	244	+	0.000103	0.00761	GGNFSGRGGFGGSRGGGGYGGSGDGY
1	RRGDGRRRGGGGRGQGGRGRGGGFKG	P09651	ROA1_HUMAN	227	252	+	0.000103	0.00761	GFGGSRGGGGYGGSGDGYNGFGNDGG
1	RRGDGRRRGGGGRGQGGRGRGGGFKG	P09651	ROA1_HUMAN	264	289	+	0.000103	0.00761	SRGYGSGGQGYGNQGSGYGGSGSYDS
1	RRGDGRRRGGGGRGQGGRGRGGGFKG	P09651	ROA1_HUMAN	324	349	+	0.000103	0.00761	NFGPMKGGNFGGRSSGPYGGGGQYFA
1	RRGDGRRRGGGGRGQGGRGRGGGFKG	P09651	ROA1_HUMAN	204	229	+	0.000104	0.00761	GGRGGGFGGNDNFGRGGNFSGRGGFG
1	RRGDGRRRGGGGRGQGGRGRGGGFKG	P09651	ROA1_HUMAN	214	239	+	0.000104	0.00761	DNFGRGGNFSGRGGFGGSRGGGGYGG
1	RRGDGRRRGGGGRGQGGRGRGGGFKG	P09651	ROA1_HUMAN	221	246	+	0.000104	0.00761	NFSGRGGFGGSRGGGGYGGSGDGYNG
1	RRGDGRRRGGGGRGQGGRGRGGGFKG	P09651	ROA1_HUMAN	228	253	+	0.000104	0.00761	FGGSRGGGGYGGSGDGYNGFGNDGGY
1	RRGDGRRRGGGGRGQGGRGRGGGFKG	P09651	ROA1_HUMAN	233	258	+	0.000104	0.00761	GGGGYGGSGDGYNGFGNDGGYGGGGP
1	RRGDGRRRGGGGRGQGGRGRGGGFKG	P09651	ROA1_HUMAN	234	259	+	0.000104	0.00761	GGGYGGSGDGYNGFGNDGGYGGGGPG
1	RRGDGRRRGGGGRGQGGRGRGGGFKG	P09651	ROA1_HUMAN	235	260	+	0.000104	0.00761	GGYGGSGDGYNGFGNDGGYGGGGPGY
1	RRGDGRRRGGGGRGQGGRGRGGGFKG	P09651	ROA1_HUMAN	257	282	+	0.000104	0.00761	GPGYSGGSRGYGSGGQGYGNQGSGYG
1	RRGDGRRRGGGGRGQGGRGRGGGFKG	P09651	ROA1_HUMAN	274	299	+	0.000104	0.00761	YGNQGSGYGGSGSYDSYNNGGGGGFG
1	RRGDGRRRGGGGRGQGGRGRGGGFKG	P09651	ROA1_HUMAN	278	303	+	0.000104	0.00761	GSGYGGSGSYDSYNNGGGGGFGGGSG
1	RRGDGRRRGGGGRGQGGRGRGGGFKG	P09651	ROA1_HUMAN	281	306	+	0.000104	0.00761	YGGSGSYDSYNNGGGGGFGGGSGSNF
1	RRGDGRRRGGGGRGQGGRGRGGGFKG	P09651	ROA1_HUMAN	286	311	+	0.000104	0.00761	SYDSYNNGGGGGFGGGSGSNFGGGGS
1	RRGDGRRRGGGGRGQGGRGRGGGFKG	P09651	ROA1_HUMAN	287	312	+	0.000104	0.00761	YDSYNNGGGGGFGGGSGSNFGGGGSY
1	RRGDGRRRGGGGRGQGGRGRGGGFKG	P09651	ROA1_HUMAN	288	313	+	0.000104	0.00761	DSYNNGGGGGFGGGSGSNFGGGGSYN
1	RRGDGRRRGGGGRGQGGRGRGGGFKG	P09651	ROA1_HUMAN	291	316	+	0.000104	0.00761	NNGGGGGFGGGSGSNFGGGGSYNDFG
1	RRGDGRRRGGGGRGQGGRGRGGGFKG	P09651	ROA1_HUMAN	340	365	+	0.000458	0.0296	PYGGGGQYFAKPRNQGGYGGSSSSSS
1	RRGDGRRRGGGGRGQGGRGRGGGFKG	P09651	ROA1_HUMAN	182	207	+	0.000686	0.033	SKQEMASASSSQRGRSGSGNFGGGRG
1	RRGDGRRRGGGGRGQGGRGRGGGFKG	P09651	ROA1_HUMAN	265	290	+	0.000686	0.033	RGYGSGGQGYGNQGSGYGGSGSYDSY
1	RRGDGRRRGGGGRGQGGRGRGGGFKG	P09651	ROA1_HUMAN	333	358	+	0.000686	0.033	FGGRSSGPYGGGGQYFAKPRNQGGYG
1	RRGDGRRRGGGGRGQGGRGRGGGFKG	P09651	ROA1_HUMAN	326	351	+	0.000692	0.033	GPMKGGNFGGRSSGPYGGGGQYFAKP
1	RRGDGRRRGGGGRGQGGRGRGGGFKG	P09651	ROA1_HUMAN	192	217	+	0.0007	0.033	SQRGRSGSGNFGGGRGGGFGGNDNFG
1	RRGDGRRRGGGGRGQGGRGRGGGFKG	P09651	ROA1_HUMAN	198	223	+	0.0007	0.033	GSGNFGGGRGGGFGGNDNFGRGGNFS
1	RRGDGRRRGGGGRGQGGRGRGGGFKG	P09651	ROA1_HUMAN	202	227	+	0.0007	0.033	FGGGRGGGFGGNDNFGRGGNFSGRGG
1	RRGDGRRRGGGGRGQGGRGRGGGFKG	P09651	ROA1_HUMAN	222	247	+	0.0007	0.033	FSGRGGFGGSRGGGGYGGSGDGYNGF
1	RRGDGRRRGGGGRGQGGRGRGGGFKG	P09651	ROA1_HUMAN	236	261	+	0.0007	0.033	GYGGSGDGYNGFGNDGGYGGGGPGYS
1	RRGDGRRRGGGGRGQGGRGRGGGFKG	P09651	ROA1_HUMAN	238	263	+	0.0007	0.033	GGSGDGYNGFGNDGGYGGGGPGYSGG
1	RRGDGRRRGGGGRGQGGRGRGGGFKG	P09651	ROA1_HUMAN	242	267	+	0.0007	0.033	DGYNGFGNDGGYGGGGPGYSGGSRGY
1	RRGDGRRRGGGGRGQGGRGRGGGFKG	P09651	ROA1_HUMAN	243	268	+	0.0007	0.033	GYNGFGNDGGYGGGGPGYSGGSRGYG
1	RRGDGRRRGGGGRGQGGRGRGGGFKG	P09651	ROA1_HUMAN	252	277	+	0.0007	0.033	GYGGGGPGYSGGSRGYGSGGQGYGNQ
1	RRGDGRRRGGGGRGQGGRGRGGGFKG	P09651	ROA1_HUMAN	267	292	+	0.0007	0.033	YGSGGQGYGNQGSGYGGSGSYDSYNN
1	RRGDGRRRGGGGRGQGGRGRGGGFKG	P09651	ROA1_HUMAN	269	294	+	0.0007	0.033	SGGQGYGNQGSGYGGSGSYDSYNNGG
1	RRGDGRRRGGGGRGQGGRGRGGGFKG	P09651	ROA1_HUMAN	272	297	+	0.0007	0.033	QGYGNQGSGYGGSGSYDSYNNGGGGG
1	RRGDGRRRGGGGRGQGGRGRGGGFKG	P09651	ROA1_HUMAN	276	301	+	0.0007	0.033	NQGSGYGGSGSYDSYNNGGGGGFGGG
1	RRGDGRRRGGGGRGQGGRGRGGGFKG	P09651	ROA1_HUMAN	279	304	+	0.0007	0.033	SGYGGSGSYDSYNNGGGGGFGGGSGS
1	RRGDGRRRGGGGRGQGGRGRGGGFKG	P09651	ROA1_HUMAN	284	309	+	0.0007	0.033	SGSYDSYNNGGGGGFGGGSGSNFGGG
1	RRGDGRRRGGGGRGQGGRGRGGGFKG	P09651	ROA1_HUMAN	289	314	+	0.0007	0.033	SYNNGGGGGFGGGSGSNFGGGGSYND
1	RRGDGRRRGGGGRGQGGRGRGGGFKG	P09651	ROA1_HUMAN	290	315	+	0.0007	0.033	YNNGGGGGFGGGSGSNFGGGGSYNDF
1	RRGDGRRRGGGGRGQGGRGRGGGFKG	P09651	ROA1_HUMAN	322	347	+	0.0007	0.033	SSNFGPMKGGNFGGRSSGPYGGGGQY
1	RRGDGRRRGGGGRGQGGRGRGGGFKG	P09651	ROA1_HUMAN	334	359	+	0.0007	0.033	GGRSSGPYGGGGQYFAKPRNQGGYGG
1	RRGDGRRRGGGGRGQGGRGRGGGFKG	P09651	ROA1_HUMAN	179	204	+	0.000925	0.0418	KALSKQEMASASSSQRGRSGSGNFGG
1	RRGDGRRRGGGGRGQGGRGRGGGFKG	P09651	ROA1_HUMAN	36	61	+	0.00124	0.0538	QWGTLTDCVVMRDPNTKRSRGFGFVT
1	RRGDGRRRGGGGRGQGGRGRGGGFKG	P09651	ROA1_HUMAN	121	146	+	0.00241	0.0935	LRDYFEQYGKIEVIEIMTDRGSGKKR
1	RRGDGRRRGGGGRGQGGRGRGGGFKG	P09651	ROA1_HUMAN	263	288	+	0.00317	0.111	GSRGYGSGGQGYGNQGSGYGGSGSYD
1	RRGDGRRRGGGGRGQGGRGRGGGFKG	P09651	ROA1_HUMAN	184	209	+	0.0038	0.113	QEMASASSSQRGRSGSGNFGGGRGGG
1	RRGDGRRRGGGGRGQGGRGRGGGFKG	P09651	ROA1_HUMAN	188	213	+	0.0038	0.113	SASSSQRGRSGSGNFGGGRGGGFGGN
1	RRGDGRRRGGGGRGQGGRGRGGGFKG	P09651	ROA1_HUMAN	200	225	+	0.0038	0.113	GNFGGGRGGGFGGNDNFGRGGNFSGR
1	RRGDGRRRGGGGRGQGGRGRGGGFKG	P09651	ROA1_HUMAN	212	237	+	0.0038	0.113	GNDNFGRGGNFSGRGGFGGSRGGGGY
1	RRGDGRRRGGGGRGQGGRGRGGGFKG	P09651	ROA1_HUMAN	259	284	+	0.0038	0.113	GYSGGSRGYGSGGQGYGNQGSGYGGS
1	RRGDGRRRGGGGRGQGGRGRGGGFKG	P09651	ROA1_HUMAN	317	342	+	0.0038	0.113	NYNNQSSNFGPMKGGNFGGRSSGPYG
1	RRGDGRRRGGGGRGQGGRGRGGGFKG	P09651	ROA1_HUMAN	319	344	+	0.0038	0.113	NNQSSNFGPMKGGNFGGRSSGPYGGG
1	RRGDGRRRGGGGRGQGGRGRGGGFKG	P09651	ROA1_HUMAN	329	354	+	0.0038	0.113	KGGNFGGRSSGPYGGGGQYFAKPRNQ
1	RRGDGRRRGGGGRGQGGRGRGGGFKG	P09651	ROA1_HUMAN	330	355	+	0.0038	0.113	GGNFGGRSSGPYGGGGQYFAKPRNQG
1	RRGDGRRRGGGGRGQGGRGRGGGFKG	P09651	ROA1_HUMAN	331	356	+	0.0038	0.113	GNFGGRSSGPYGGGGQYFAKPRNQGG
1	RRGDGRRRGGGGRGQGGRGRGGGFKG	P09651	ROA1_HUMAN	347	372	+	0.0038	0.113	YFAKPRNQGGYGGSSSSSSYGSGRRF
1	RRGDGRRRGGGGRGQGGRGRGGGFKG	P09651	ROA1_HUMAN	305	330	+	0.00385	0.113	NFGGGGSYNDFGNYNNQSSNFGPMKG
1	RRGDGRRRGGGGRGQGGRGRGGGFKG	P09651	ROA1_HUMAN	185	210	+	0.00395	0.113	EMASASSSQRGRSGSGNFGGGRGGGF
1	RRGDGRRRGGGGRGQGGRGRGGGFKG	P09651	ROA1_HUMAN	197	222	+	0.00395	0.113	SGSGNFGGGRGGGFGGNDNFGRGGNF
1	RRGDGRRRGGGGRGQGGRGRGGGFKG	P09651	ROA1_HUMAN	203	228	+	0.00395	0.113	GGGRGGGFGGNDNFGRGGNFSGRGGF
1	RRGDGRRRGGGGRGQGGRGRGGGFKG	P09651	ROA1_HUMAN	207	232	+	0.00395	0.113	GGGFGGNDNFGRGGNFSGRGGFGGSR
1	RRGDGRRRGGGGRGQGGRGRGGGFKG	P09651	ROA1_HUMAN	210	235	+	0.00395	0.113	FGGNDNFGRGGNFSGRGGFGGSRGGG
1	RRGDGRRRGGGGRGQGGRGRGGGFKG	P09651	ROA1_HUMAN	245	270	+	0.00395	0.113	NGFGNDGGYGGGGPGYSGGSRGYGSG
1	RRGDGRRRGGGGRGQGGRGRGGGFKG	P09651	ROA1_HUMAN	249	274	+	0.00395	0.113	NDGGYGGGGPGYSGGSRGYGSGGQGY
1	RRGDGRRRGGGGRGQGGRGRGGGFKG	P09651	ROA1_HUMAN	251	276	+	0.00395	0.113	GGYGGGGPGYSGGSRGYGSGGQGYGN
1	RRGDGRRRGGGGRGQGGRGRGGGFKG	P09651	ROA1_HUMAN	271	296	+	0.00395	0.113	GQGYGNQGSGYGGSGSYDSYNNGGGG
1	RRGDGRRRGGGGRGQGGRGRGGGFKG	P09651	ROA1_HUMAN	273	298	+	0.00395	0.113	GYGNQGSGYGGSGSYDSYNNGGGGGF
1	RRGDGRRRGGGGRGQGGRGRGGGFKG	P09651	ROA1_HUMAN	280	305	+	0.00395	0.113	GYGGSGSYDSYNNGGGGGFGGGSGSN
1	RRGDGRRRGGGGRGQGGRGRGGGFKG	P09651	ROA1_HUMAN	282	307	+	0.00395	0.113	GGSGSYDSYNNGGGGGFGGGSGSNFG
1	RRGDGRRRGGGGRGQGGRGRGGGFKG	P09651	ROA1_HUMAN	293	318	+	0.00395	0.113	GGGGGFGGGSGSNFGGGGSYNDFGNY
1	RRGDGRRRGGGGRGQGGRGRGGGFKG	P09651	ROA1_HUMAN	294	319	+	0.00395	0.113	GGGGFGGGSGSNFGGGGSYNDFGNYN
1	RRGDGRRRGGGGRGQGGRGRGGGFKG	P09651	ROA1_HUMAN	295	320	+	0.00395	0.113	GGGFGGGSGSNFGGGGSYNDFGNYNN
1	RRGDGRRRGGGGRGQGGRGRGGGFKG	P09651	ROA1_HUMAN	299	324	+	0.00395	0.113	GGGSGSNFGGGGSYNDFGNYNNQSSN
1	RRGDGRRRGGGGRGQGGRGRGGGFKG	P09651	ROA1_HUMAN	321	346	+	0.00395	0.113	QSSNFGPMKGGNFGGRSSGPYGGGGQ
1	RRGDGRRRGGGGRGQGGRGRGGGFKG	P09651	ROA1_HUMAN	323	348	+	0.00395	0.113	SNFGPMKGGNFGGRSSGPYGGGGQYF
1	RRGDGRRRGGGGRGQGGRGRGGGFKG	P09651	ROA1_HUMAN	91	116	+	0.00659	0.165	SREDSQRPGAHLTVKKIFVGGIKEDT
1	RRGDGRRRGGGGRGQGGRGRGGGFKG	P09651	ROA1_HUMAN	177	202	+	0.0075	0.177	VRKALSKQEMASASSSQRGRSGSGNF
1	RRGDGRRRGGGGRGQGGRGRGGGFKG	P09651	ROA1_HUMAN	127	152	+	0.00811	0.189	QYGKIEVIEIMTDRGSGKKRGFAFVT
1	RRGDGRRRGGGGRGQGGRGRGGGFKG	P22626	ROA2_HUMAN	233	258	+	9.69e-09	8.78e-06	GYGSGRGFGDGYNGYGGGPGGGNFGG
1	RRGDGRRRGGGGRGQGGRGRGGGFKG	P22626	ROA2_HUMAN	259	284	+	1.01e-08	8.78e-06	SPGYGGGRGGYGGGGPGYGNQGGGYG
1	RRGDGRRRGGGGRGQGGRGRGGGFKG	P22626	ROA2_HUMAN	324	349	+	1.01e-08	8.78e-06	SRNMGGPYGGGNYGPGGSGGSGGYGG
1	RRGDGRRRGGGGRGQGGRGRGGGFKG	P22626	ROA2_HUMAN	239	264	+	1.27e-07	5.01e-05	GFGDGYNGYGGGPGGGNFGGSPGYGG
1	RRGDGRRRGGGGRGQGGRGRGGGFKG	P22626	ROA2_HUMAN	228	253	+	1.28e-07	5.01e-05	RGGSDGYGSGRGFGDGYNGYGGGPGG
1	RRGDGRRRGGGGRGQGGRGRGGGFKG	P22626	ROA2_HUMAN	260	285	+	1.28e-07	5.01e-05	PGYGGGRGGYGGGGPGYGNQGGGYGG
1	RRGDGRRRGGGGRGQGGRGRGGGFKG	P22626	ROA2_HUMAN	250	275	+	1.28e-07	5.01e-05	GPGGGNFGGSPGYGGGRGGYGGGGPG
1	RRGDGRRRGGGGRGQGGRGRGGGFKG	P22626	ROA2_HUMAN	255	280	+	1.28e-07	5.01e-05	NFGGSPGYGGGRGGYGGGGPGYGNQG
1	RRGDGRRRGGGGRGQGGRGRGGGFKG	P22626	ROA2_HUMAN	271	296	+	1.28e-07	5.01e-05	GGGPGYGNQGGGYGGGYDNYGGGNYG
1	RRGDGRRRGGGGRGQGGRGRGGGFKG	P22626	ROA2_HUMAN	237	262	+	1.39e-06	0.000291	GRGFGDGYNGYGGGPGGGNFGGSPGY
1	RRGDGRRRGGGGRGQGGRGRGGGFKG	P22626	ROA2_HUMAN	261	286	+	1.39e-06	0.000291	GYGGGRGGYGGGGPGYGNQGGGYGGG
1	RRGDGRRRGGGGRGQGGRGRGGGFKG	P22626	ROA2_HUMAN	266	291	+	1.39e-06	0.000291	RGGYGGGGPGYGNQGGGYGGGYDNYG
1	RRGDGRRRGGGGRGQGGRGRGGGFKG	P22626	ROA2_HUMAN	248	273	+	1.39e-06	0.000291	GGGPGGGNFGGSPGYGGGRGGYGGGG
1	RRGDGRRRGGGGRGQGGRGRGGGFKG	P22626	ROA2_HUMAN	252	277	+	1.39e-06	0.000291	GGGNFGGSPGYGGGRGGYGGGGPGYG
1	RRGDGRRRGGGGRGQGGRGRGGGFKG	P22626	ROA2_HUMAN	257	282	+	1.39e-06	0.000291	GGSPGYGGGRGGYGGGGPGYGNQGGG
1	RRGDGRRRGGGGRGQGGRGRGGGFKG	P22626	ROA2_HUMAN	262	287	+	1.39e-06	0.000291	YGGGRGGYGGGGPGYGNQGGGYGGGY
1	RRGDGRRRGGGGRGQGGRGRGGGFKG	P22626	ROA2_HUMAN	264	289	+	1.39e-06	0.000291	GGRGGYGGGGPGYGNQGGGYGGGYDN
1	RRGDGRRRGGGGRGQGGRGRGGGFKG	P22626	ROA2_HUMAN	265	290	+	1.07e-05	0.00155	GRGGYGGGGPGYGNQGGGYGGGYDNY
1	RRGDGRRRGGGGRGQGGRGRGGGFKG	P22626	ROA2_HUMAN	208	233	+	1.17e-05	0.00155	GFGDSRGGGGNFGPGPGSNFRGGSDG
1	RRGDGRRRGGGGRGQGGRGRGGGFKG	P22626	ROA2_HUMAN	194	219	+	1.24e-05	0.00155	QEVQSSRSGRGGNFGFGDSRGGGGNF
1	RRGDGRRRGGGGRGQGGRGRGGGFKG	P22626	ROA2_HUMAN	221	246	+	1.24e-05	0.00155	PGPGSNFRGGSDGYGSGRGFGDGYNG
1	RRGDGRRRGGGGRGQGGRGRGGGFKG	P22626	ROA2_HUMAN	204	229	+	1.24e-05	0.00155	GGNFGFGDSRGGGGNFGPGPGSNFRG
1	RRGDGRRRGGGGRGQGGRGRGGGFKG	P22626	ROA2_HUMAN	195	220	+	1.3e-05	0.00155	EVQSSRSGRGGNFGFGDSRGGGGNFG
1	RRGDGRRRGGGGRGQGGRGRGGGFKG	P22626	ROA2_HUMAN	200	225	+	1.3e-05	0.00155	RSGRGGNFGFGDSRGGGGNFGPGPGS
1	RRGDGRRRGGGGRGQGGRGRGGGFKG	P22626	ROA2_HUMAN	206	231	+	1.3e-05	0.00155	NFGFGDSRGGGGNFGPGPGSNFRGGS
1	RRGDGRRRGGGGRGQGGRGRGGGFKG	P22626	ROA2_HUMAN	231	256	+	1.3e-05	0.00155	SDGYGSGRGFGDGYNGYGGGPGGGNF
1	RRGDGRRRGGGGRGQGGRGRGGGFKG	P22626	ROA2_HUMAN	232	257	+	1.3e-05	0.00155	DGYGSGRGFGDGYNGYGGGPGGGNFG
1	RRGDGRRRGGGGRGQGGRGRGGGFKG	P22626	ROA2_HUMAN	247	272	+	1.3e-05	0.00155	YGGGPGGGNFGGSPGYGGGRGGYGGG
1	RRGDGRRRGGGGRGQGGRGRGGGFKG	P22626	ROA2_HUMAN	249	274	+	1.3e-05	0.00155	GGPGGGNFGGSPGYGGGRGGYGGGGP
1	RRGDGRRRGGGGRGQGGRGRGGGFKG	P22626	ROA2_HUMAN	254	279	+	1.3e-05	0.00155	GNFGGSPGYGGGRGGYGGGGPGYGNQ
1	RRGDGRRRGGGGRGQGGRGRGGGFKG	P22626	ROA2_HUMAN	318	343	+	1.3e-05	0.00155	SGNFGGSRNMGGPYGGGNYGPGGSGG
1	RRGDGRRRGGGGRGQGGRGRGGGFKG	P22626	ROA2_HUMAN	319	344	+	1.3e-05	0.00155	GNFGGSRNMGGPYGGGNYGPGGSGGS
1	RRGDGRRRGGGGRGQGGRGRGGGFKG	P22626	ROA2_HUMAN	242	267	+	1.3e-05	0.00155	DGYNGYGGGPGGGNFGGSPGYGGGRG
1	RRGDGRRRGGGGRGQGGRGRGGGFKG	P22626	ROA2_HUMAN	243	268	+	1.3e-05	0.00155	GYNGYGGGPGGGNFGGSPGYGGGRGG
1	RRGDGRRRGGGGRGQGGRGRGGGFKG	P22626	ROA2_HUMAN	245	270	+	1.3e-05	0.00155	NGYGGGPGGGNFGGSPGYGGGRGGYG
1	RRGDGRRRGGGGRGQGGRGRGGGFKG	P22626	ROA2_HUMAN	246	271	+	1.3e-05	0.00155	GYGGGPGGGNFGGSPGYGGGRGGYGG
1	RRGDGRRRGGGGRGQGGRGRGGGFKG	P22626	ROA2_HUMAN	273	298	+	1.3e-05	0.00155	GPGYGNQGGGYGGGYDNYGGGNYGSG
1	RRGDGRRRGGGGRGQGGRGRGGGFKG	P22626	ROA2_HUMAN	321	346	+	1.3e-05	0.00155	FGGSRNMGGPYGGGNYGPGGSGGSGG
1	RRGDGRRRGGGGRGQGGRGRGGGFKG	P22626	ROA2_HUMAN	196	221	+	4.9e-05	0.0056	VQSSRSGRGGNFGFGDSRGGGGNFGP
1	RRGDGRRRGGGGRGQGGRGRGGGFKG	P22626	ROA2_HUMAN	199	224	+	0.000103	0.00761	SRSGRGGNFGFGDSRGGGGNFGPGPG
1	RRGDGRRRGGGGRGQGGRGRGGGFKG	P22626	ROA2_HUMAN	202	227	+	0.000103	0.00761	GRGGNFGFGDSRGGGGNFGPGPGSNF
1	RRGDGRRRGGGGRGQGGRGRGGGFKG	P22626	ROA2_HUMAN	212	237	+	0.000103	0.00761	SRGGGGNFGPGPGSNFRGGSDGYGSG
1	RRGDGRRRGGGGRGQGGRGRGGGFKG	P22626	ROA2_HUMAN	213	238	+	0.000103	0.00761	RGGGGNFGPGPGSNFRGGSDGYGSGR
1	RRGDGRRRGGGGRGQGGRGRGGGFKG	P22626	ROA2_HUMAN	226	251	+	0.000103	0.00761	NFRGGSDGYGSGRGFGDGYNGYGGGP
1	RRGDGRRRGGGGRGQGGRGRGGGFKG	P22626	ROA2_HUMAN	227	252	+	0.000103	0.00761	FRGGSDGYGSGRGFGDGYNGYGGGPG
1	RRGDGRRRGGGGRGQGGRGRGGGFKG	P22626	ROA2_HUMAN	238	263	+	0.000103	0.00761	RGFGDGYNGYGGGPGGGNFGGSPGYG
1	RRGDGRRRGGGGRGQGGRGRGGGFKG	P22626	ROA2_HUMAN	320	345	+	0.000103	0.00761	NFGGSRNMGGPYGGGNYGPGGSGGSG
1	RRGDGRRRGGGGRGQGGRGRGGGFKG	P22626	ROA2_HUMAN	325	350	+	0.000103	0.00761	RNMGGPYGGGNYGPGGSGGSGGYGGR
1	RRGDGRRRGGGGRGQGGRGRGGGFKG	P22626	ROA2_HUMAN	235	260	+	0.000104	0.00761	GSGRGFGDGYNGYGGGPGGGNFGGSP
1	RRGDGRRRGGGGRGQGGRGRGGGFKG	P22626	ROA2_HUMAN	241	266	+	0.000104	0.00761	GDGYNGYGGGPGGGNFGGSPGYGGGR
1	RRGDGRRRGGGGRGQGGRGRGGGFKG	P22626	ROA2_HUMAN	244	269	+	0.000104	0.00761	YNGYGGGPGGGNFGGSPGYGGGRGGY
1	RRGDGRRRGGGGRGQGGRGRGGGFKG	P22626	ROA2_HUMAN	253	278	+	0.000104	0.00761	GGNFGGSPGYGGGRGGYGGGGPGYGN
1	RRGDGRRRGGGGRGQGGRGRGGGFKG	P22626	ROA2_HUMAN	256	281	+	0.000104	0.00761	FGGSPGYGGGRGGYGGGGPGYGNQGG
1	RRGDGRRRGGGGRGQGGRGRGGGFKG	P22626	ROA2_HUMAN	263	288	+	0.000104	0.00761	GGGRGGYGGGGPGYGNQGGGYGGGYD
1	RRGDGRRRGGGGRGQGGRGRGGGFKG	P22626	ROA2_HUMAN	269	294	+	0.000104	0.00761	YGGGGPGYGNQGGGYGGGYDNYGGGN
1	RRGDGRRRGGGGRGQGGRGRGGGFKG	P22626	ROA2_HUMAN	276	301	+	0.000104	0.00761	YGNQGGGYGGGYDNYGGGNYGSGNYN
1	RRGDGRRRGGGGRGQGGRGRGGGFKG	P22626	ROA2_HUMAN	312	337	+	0.000104	0.00761	NYGPMKSGNFGGSRNMGGPYGGGNYG
1	RRGDGRRRGGGGRGQGGRGRGGGFKG	P22626	ROA2_HUMAN	327	352	+	0.000104	0.00761	MGGPYGGGNYGPGGSGGSGGYGGRSR
1	RRGDGRRRGGGGRGQGGRGRGGGFKG	P22626	ROA2_HUMAN	184	209	+	0.000159	0.0113	VRKALSRQEMQEVQSSRSGRGGNFGF
1	RRGDGRRRGGGGRGQGGRGRGGGFKG	P22626	ROA2_HUMAN	134	159	+	0.000182	0.0129	EYGKIDTIEIITDRQSGKKRGFGFVT
1	RRGDGRRRGGGGRGQGGRGRGGGFKG	P22626	ROA2_HUMAN	280	305	+	0.000604	0.033	GGGYGGGYDNYGGGNYGSGNYNDFGN
1	RRGDGRRRGGGGRGQGGRGRGGGFKG	P22626	ROA2_HUMAN	229	254	+	0.000642	0.033	GGSDGYGSGRGFGDGYNGYGGGPGGG
1	RRGDGRRRGGGGRGQGGRGRGGGFKG	P22626	ROA2_HUMAN	197	222	+	0.000686	0.033	QSSRSGRGGNFGFGDSRGGGGNFGPG
1	RRGDGRRRGGGGRGQGGRGRGGGFKG	P22626	ROA2_HUMAN	201	226	+	0.000686	0.033	SGRGGNFGFGDSRGGGGNFGPGPGSN
1	RRGDGRRRGGGGRGQGGRGRGGGFKG	P22626	ROA2_HUMAN	207	232	+	0.000686	0.033	FGFGDSRGGGGNFGPGPGSNFRGGSD
1	RRGDGRRRGGGGRGQGGRGRGGGFKG	P22626	ROA2_HUMAN	209	234	+	0.000686	0.033	FGDSRGGGGNFGPGPGSNFRGGSDGY
1	RRGDGRRRGGGGRGQGGRGRGGGFKG	P22626	ROA2_HUMAN	211	236	+	0.000686	0.033	DSRGGGGNFGPGPGSNFRGGSDGYGS
1	RRGDGRRRGGGGRGQGGRGRGGGFKG	P22626	ROA2_HUMAN	219	244	+	0.000686	0.033	FGPGPGSNFRGGSDGYGSGRGFGDGY
1	RRGDGRRRGGGGRGQGGRGRGGGFKG	P22626	ROA2_HUMAN	222	247	+	0.000686	0.033	GPGSNFRGGSDGYGSGRGFGDGYNGY
1	RRGDGRRRGGGGRGQGGRGRGGGFKG	P22626	ROA2_HUMAN	313	338	+	0.000686	0.033	YGPMKSGNFGGSRNMGGPYGGGNYGP
1	RRGDGRRRGGGGRGQGGRGRGGGFKG	P22626	ROA2_HUMAN	214	239	+	0.0007	0.033	GGGGNFGPGPGSNFRGGSDGYGSGRG
1	RRGDGRRRGGGGRGQGGRGRGGGFKG	P22626	ROA2_HUMAN	220	245	+	0.0007	0.033	GPGPGSNFRGGSDGYGSGRGFGDGYN
1	RRGDGRRRGGGGRGQGGRGRGGGFKG	P22626	ROA2_HUMAN	225	250	+	0.0007	0.033	SNFRGGSDGYGSGRGFGDGYNGYGGG
1	RRGDGRRRGGGGRGQGGRGRGGGFKG	P22626	ROA2_HUMAN	230	255	+	0.0007	0.033	GSDGYGSGRGFGDGYNGYGGGPGGGN
1	RRGDGRRRGGGGRGQGGRGRGGGFKG	P22626	ROA2_HUMAN	236	261	+	0.0007	0.033	SGRGFGDGYNGYGGGPGGGNFGGSPG
1	RRGDGRRRGGGGRGQGGRGRGGGFKG	P22626	ROA2_HUMAN	240	265	+	0.0007	0.033	FGDGYNGYGGGPGGGNFGGSPGYGGG
1	RRGDGRRRGGGGRGQGGRGRGGGFKG	P22626	ROA2_HUMAN	251	276	+	0.0007	0.033	PGGGNFGGSPGYGGGRGGYGGGGPGY
1	RRGDGRRRGGGGRGQGGRGRGGGFKG	P22626	ROA2_HUMAN	267	292	+	0.0007	0.033	GGYGGGGPGYGNQGGGYGGGYDNYGG
1	RRGDGRRRGGGGRGQGGRGRGGGFKG	P22626	ROA2_HUMAN	268	293	+	0.0007	0.033	GYGGGGPGYGNQGGGYGGGYDNYGGG
1	RRGDGRRRGGGGRGQGGRGRGGGFKG	P22626	ROA2_HUMAN	270	295	+	0.0007	0.033	GGGGPGYGNQGGGYGGGYDNYGGGNY
1	RRGDGRRRGGGGRGQGGRGRGGGFKG	P22626	ROA2_HUMAN	275	300	+	0.0007	0.033	GYGNQGGGYGGGYDNYGGGNYGSGNY
1	RRGDGRRRGGGGRGQGGRGRGGGFKG	P22626	ROA2_HUMAN	278	303	+	0.0007	0.033	NQGGGYGGGYDNYGGGNYGSGNYNDF
1	RRGDGRRRGGGGRGQGGRGRGGGFKG	P22626	ROA2_HUMAN	282	307	+	0.0007	0.033	GYGGGYDNYGGGNYGSGNYNDFGNYN
1	RRGDGRRRGGGGRGQGGRGRGGGFKG	P22626	ROA2_HUMAN	283	308	+	0.0007	0.033	YGGGYDNYGGGNYGSGNYNDFGNYNQ
1	RRGDGRRRGGGGRGQGGRGRGGGFKG	P22626	ROA2_HUMAN	317	342	+	0.0007	0.033	KSGNFGGSRNMGGPYGGGNYGPGGSG
1	RRGDGRRRGGGGRGQGGRGRGGGFKG	P22626	ROA2_HUMAN	323	348	+	0.0007	0.033	GSRNMGGPYGGGNYGPGGSGGSGGYG
1	RRGDGRRRGGGGRGQGGRGRGGGFKG	P22626	ROA2_HUMAN	326	351	+	0.0007	0.033	NMGGPYGGGNYGPGGSGGSGGYGGRS
1	RRGDGRRRGGGGRGQGGRGRGGGFKG	P22626	ROA2_HUMAN	328	353	+	0.0007	0.033	GGPYGGGNYGPGGSGGSGGYGGRSRY
1	RRGDGRRRGGGGRGQGGRGRGGGFKG	P22626	ROA2_HUMAN	43	68	+	0.00124	0.0538	QWGKLTDCVVMRDPASKRSRGFGFVT
1	RRGDGRRRGGGGRGQGGRGRGGGFKG	P22626	ROA2_HUMAN	183	208	+	0.00138	0.0591	EVRKALSRQEMQEVQSSRSGRGGNFG
1	RRGDGRRRGGGGRGQGGRGRGGGFKG	P22626	ROA2_HUMAN	217	242	+	0.00313	0.11	GNFGPGPGSNFRGGSDGYGSGRGFGD
1	RRGDGRRRGGGGRGQGGRGRGGGFKG	P22626	ROA2_HUMAN	294	319	+	0.00317	0.111	NYGSGNYNDFGNYNQQPSNYGPMKSG
1	RRGDGRRRGGGGRGQGGRGRGGGFKG	P22626	ROA2_HUMAN	189	214	+	0.0038	0.113	SRQEMQEVQSSRSGRGGNFGFGDSRG
1	RRGDGRRRGGGGRGQGGRGRGGGFKG	P22626	ROA2_HUMAN	193	218	+	0.0038	0.113	MQEVQSSRSGRGGNFGFGDSRGGGGN
1	RRGDGRRRGGGGRGQGGRGRGGGFKG	P22626	ROA2_HUMAN	198	223	+	0.0038	0.113	SSRSGRGGNFGFGDSRGGGGNFGPGP
1	RRGDGRRRGGGGRGQGGRGRGGGFKG	P22626	ROA2_HUMAN	216	241	+	0.0038	0.113	GGNFGPGPGSNFRGGSDGYGSGRGFG
1	RRGDGRRRGGGGRGQGGRGRGGGFKG	P22626	ROA2_HUMAN	223	248	+	0.0038	0.113	PGSNFRGGSDGYGSGRGFGDGYNGYG
1	RRGDGRRRGGGGRGQGGRGRGGGFKG	P22626	ROA2_HUMAN	308	333	+	0.0038	0.113	QQPSNYGPMKSGNFGGSRNMGGPYGG
1	RRGDGRRRGGGGRGQGGRGRGGGFKG	P22626	ROA2_HUMAN	192	217	+	0.00395	0.113	EMQEVQSSRSGRGGNFGFGDSRGGGG
1	RRGDGRRRGGGGRGQGGRGRGGGFKG	P22626	ROA2_HUMAN	215	240	+	0.00395	0.113	GGGNFGPGPGSNFRGGSDGYGSGRGF
1	RRGDGRRRGGGGRGQGGRGRGGGFKG	P22626	ROA2_HUMAN	218	243	+	0.00395	0.113	NFGPGPGSNFRGGSDGYGSGRGFGDG
1	RRGDGRRRGGGGRGQGGRGRGGGFKG	P22626	ROA2_HUMAN	224	249	+	0.00395	0.113	GSNFRGGSDGYGSGRGFGDGYNGYGG
1	RRGDGRRRGGGGRGQGGRGRGGGFKG	P22626	ROA2_HUMAN	272	297	+	0.00395	0.113	GGPGYGNQGGGYGGGYDNYGGGNYGS
1	RRGDGRRRGGGGRGQGGRGRGGGFKG	P22626	ROA2_HUMAN	277	302	+	0.00395	0.113	GNQGGGYGGGYDNYGGGNYGSGNYND
1	RRGDGRRRGGGGRGQGGRGRGGGFKG	P22626	ROA2_HUMAN	314	339	+	0.00395	0.113	GPMKSGNFGGSRNMGGPYGGGNYGPG
1	RRGDGRRRGGGGRGQGGRGRGGGFKG	P22626	ROA2_HUMAN	315	340	+	0.00395	0.113	PMKSGNFGGSRNMGGPYGGGNYGPGG
1	RRGDGRRRGGGGRGQGGRGRGGGFKG	P22626	ROA2_HUMAN	322	347	+	0.00395	0.113	GGSRNMGGPYGGGNYGPGGSGGSGGY
1	RRGDGRRRGGGGRGQGGRGRGGGFKG	P22626	ROA2_HUMAN	186	211	+	0.00811	0.189	KALSRQEMQEVQSSRSGRGGNFGFGD
1	RRGDGRRRGGGGRGQGGRGRGGGFKG	P22626	ROA2_HUMAN	88	113	+	0.00939	0.211	GRVVEPKRAVAREESGKPGAHVTVKK
1	RRGDGRRRGGGGRGQGGRGRGGGFKG	P22626	ROA2_HUMAN	128	153	+	0.00939	0.211	LRDYFEEYGKIDTIEIITDRQSGKKR
1	RRGDGRRRGGGGRGQGGRGRGGGFKG	P51991	ROA3_HUMAN	240	265	+	1e-08	8.78e-06	GGNFGGRGGYGGGGGGSRGSYGGGDG
1	RRGDGRRRGGGGRGQGGRGRGGGFKG	P51991	ROA3_HUMAN	286	311	+	1.01e-08	8.78e-06	RGGYGGGGPGYGNQGGGYGGGGGYDG
1	RRGDGRRRGGGGRGQGGRGRGGGFKG	P51991	ROA3_HUMAN	207	232	+	9.9e-08	5.01e-05	MQSAGSQRGRGGGSGNFMGRGGNFGG
1	RRGDGRRRGGGGRGQGGRGRGGGFKG	P51991	ROA3_HUMAN	220	245	+	9.9e-08	5.01e-05	SGNFMGRGGNFGGGGGNFGRGGNFGG
1	RRGDGRRRGGGGRGQGGRGRGGGFKG	P51991	ROA3_HUMAN	209	234	+	1.18e-07	5.01e-05	SAGSQRGRGGGSGNFMGRGGNFGGGG
1	RRGDGRRRGGGGRGQGGRGRGGGFKG	P51991	ROA3_HUMAN	245	270	+	1.26e-07	5.01e-05	GRGGYGGGGGGSRGSYGGGDGGYNGF
1	RRGDGRRRGGGGRGQGGRGRGGGFKG	P51991	ROA3_HUMAN	270	295	+	1.27e-07	5.01e-05	FGGDGGNYGGGPGYSSRGGYGGGGPG
1	RRGDGRRRGGGGRGQGGRGRGGGFKG	P51991	ROA3_HUMAN	225	250	+	1.28e-07	5.01e-05	GRGGNFGGGGGNFGRGGNFGGRGGYG
1	RRGDGRRRGGGGRGQGGRGRGGGFKG	P51991	ROA3_HUMAN	229	254	+	1.28e-07	5.01e-05	NFGGGGGNFGRGGNFGGRGGYGGGGG
1	RRGDGRRRGGGGRGQGGRGRGGGFKG	P51991	ROA3_HUMAN	232	257	+	1.28e-07	5.01e-05	GGGGNFGRGGNFGGRGGYGGGGGGSR
1	RRGDGRRRGGGGRGQGGRGRGGGFKG	P51991	ROA3_HUMAN	250	275	+	1.28e-07	5.01e-05	GGGGGGSRGSYGGGDGGYNGFGGDGG
1	RRGDGRRRGGGGRGQGGRGRGGGFKG	P51991	ROA3_HUMAN	280	305	+	1.28e-07	5.01e-05	GPGYSSRGGYGGGGPGYGNQGGGYGG
1	RRGDGRRRGGGGRGQGGRGRGGGFKG	P51991	ROA3_HUMAN	223	248	+	1.28e-07	5.01e-05	FMGRGGNFGGGGGNFGRGGNFGGRGG
1	RRGDGRRRGGGGRGQGGRGRGGGFKG	P51991	ROA3_HUMAN	230	255	+	1.28e-07	5.01e-05	FGGGGGNFGRGGNFGGRGGYGGGGGG
1	RRGDGRRRGGGGRGQGGRGRGGGFKG	P51991	ROA3_HUMAN	285	310	+	1.24e-06	0.000291	SRGGYGGGGPGYGNQGGGYGGGGGYD
1	RRGDGRRRGGGGRGQGGRGRGGGFKG	P51991	ROA3_HUMAN	227	252	+	1.36e-06	0.000291	GGNFGGGGGNFGRGGNFGGRGGYGGG
1	RRGDGRRRGGGGRGQGGRGRGGGFKG	P51991	ROA3_HUMAN	234	259	+	1.36e-06	0.000291	GGNFGRGGNFGGRGGYGGGGGGSRGS
1	RRGDGRRRGGGGRGQGGRGRGGGFKG	P51991	ROA3_HUMAN	238	263	+	1.36e-06	0.000291	GRGGNFGGRGGYGGGGGGSRGSYGGG
1	RRGDGRRRGGGGRGQGGRGRGGGFKG	P51991	ROA3_HUMAN	239	264	+	1.36e-06	0.000291	RGGNFGGRGGYGGGGGGSRGSYGGGD
1	RRGDGRRRGGGGRGQGGRGRGGGFKG	P51991	ROA3_HUMAN	295	320	+	1.36e-06	0.000291	GYGNQGGGYGGGGGYDGYNEGGNFGG
1	RRGDGRRRGGGGRGQGGRGRGGGFKG	P51991	ROA3_HUMAN	213	238	+	1.39e-06	0.000291	QRGRGGGSGNFMGRGGNFGGGGGNFG
1	RRGDGRRRGGGGRGQGGRGRGGGFKG	P51991	ROA3_HUMAN	219	244	+	1.39e-06	0.000291	GSGNFMGRGGNFGGGGGNFGRGGNFG
1	RRGDGRRRGGGGRGQGGRGRGGGFKG	P51991	ROA3_HUMAN	233	258	+	1.39e-06	0.000291	GGGNFGRGGNFGGRGGYGGGGGGSRG
1	RRGDGRRRGGGGRGQGGRGRGGGFKG	P51991	ROA3_HUMAN	241	266	+	1.39e-06	0.000291	GNFGGRGGYGGGGGGSRGSYGGGDGG
1	RRGDGRRRGGGGRGQGGRGRGGGFKG	P51991	ROA3_HUMAN	267	292	+	1.39e-06	0.000291	YNGFGGDGGNYGGGPGYSSRGGYGGG
1	RRGDGRRRGGGGRGQGGRGRGGGFKG	P51991	ROA3_HUMAN	279	304	+	1.39e-06	0.000291	GGPGYSSRGGYGGGGPGYGNQGGGYG
1	RRGDGRRRGGGGRGQGGRGRGGGFKG	P51991	ROA3_HUMAN	347	372	+	1.39e-06	0.000291	KGGSFGGRSSGSPYGGGYGSGGGSGG
1	RRGDGRRRGGGGRGQGGRGRGGGFKG	P51991	ROA3_HUMAN	236	261	+	1.39e-06	0.000291	NFGRGGNFGGRGGYGGGGGGSRGSYG
1	RRGDGRRRGGGGRGQGGRGRGGGFKG	P51991	ROA3_HUMAN	237	262	+	1.39e-06	0.000291	FGRGGNFGGRGGYGGGGGGSRGSYGG
1	RRGDGRRRGGGGRGQGGRGRGGGFKG	P51991	ROA3_HUMAN	243	268	+	1.39e-06	0.000291	FGGRGGYGGGGGGSRGSYGGGDGGYN
1	RRGDGRRRGGGGRGQGGRGRGGGFKG	P51991	ROA3_HUMAN	253	278	+	1.39e-06	0.000291	GGGSRGSYGGGDGGYNGFGGDGGNYG
1	RRGDGRRRGGGGRGQGGRGRGGGFKG	P51991	ROA3_HUMAN	282	307	+	1.39e-06	0.000291	GYSSRGGYGGGGPGYGNQGGGYGGGG
1	RRGDGRRRGGGGRGQGGRGRGGGFKG	P51991	ROA3_HUMAN	284	309	+	1.39e-06	0.000291	SSRGGYGGGGPGYGNQGGGYGGGGGY
1	RRGDGRRRGGGGRGQGGRGRGGGFKG	P51991	ROA3_HUMAN	291	316	+	1.39e-06	0.000291	GGGPGYGNQGGGYGGGGGYDGYNEGG
1	RRGDGRRRGGGGRGQGGRGRGGGFKG	P51991	ROA3_HUMAN	214	239	+	7.49e-06	0.00148	RGRGGGSGNFMGRGGNFGGGGGNFGR
1	RRGDGRRRGGGGRGQGGRGRGGGFKG	P51991	ROA3_HUMAN	247	272	+	1.24e-05	0.00155	GGYGGGGGGSRGSYGGGDGGYNGFGG
1	RRGDGRRRGGGGRGQGGRGRGGGFKG	P51991	ROA3_HUMAN	261	286	+	1.27e-05	0.00155	GGGDGGYNGFGGDGGNYGGGPGYSSR
1	RRGDGRRRGGGGRGQGGRGRGGGFKG	P51991	ROA3_HUMAN	210	235	+	1.3e-05	0.00155	AGSQRGRGGGSGNFMGRGGNFGGGGG
1	RRGDGRRRGGGGRGQGGRGRGGGFKG	P51991	ROA3_HUMAN	215	240	+	1.3e-05	0.00155	GRGGGSGNFMGRGGNFGGGGGNFGRG
1	RRGDGRRRGGGGRGQGGRGRGGGFKG	P51991	ROA3_HUMAN	216	241	+	1.3e-05	0.00155	RGGGSGNFMGRGGNFGGGGGNFGRGG
1	RRGDGRRRGGGGRGQGGRGRGGGFKG	P51991	ROA3_HUMAN	222	247	+	1.3e-05	0.00155	NFMGRGGNFGGGGGNFGRGGNFGGRG
1	RRGDGRRRGGGGRGQGGRGRGGGFKG	P51991	ROA3_HUMAN	226	251	+	1.3e-05	0.00155	RGGNFGGGGGNFGRGGNFGGRGGYGG
1	RRGDGRRRGGGGRGQGGRGRGGGFKG	P51991	ROA3_HUMAN	246	271	+	1.3e-05	0.00155	RGGYGGGGGGSRGSYGGGDGGYNGFG
1	RRGDGRRRGGGGRGQGGRGRGGGFKG	P51991	ROA3_HUMAN	251	276	+	1.3e-05	0.00155	GGGGGSRGSYGGGDGGYNGFGGDGGN
1	RRGDGRRRGGGGRGQGGRGRGGGFKG	P51991	ROA3_HUMAN	256	281	+	1.3e-05	0.00155	SRGSYGGGDGGYNGFGGDGGNYGGGP
1	RRGDGRRRGGGGRGQGGRGRGGGFKG	P51991	ROA3_HUMAN	257	282	+	1.3e-05	0.00155	RGSYGGGDGGYNGFGGDGGNYGGGPG
1	RRGDGRRRGGGGRGQGGRGRGGGFKG	P51991	ROA3_HUMAN	269	294	+	1.3e-05	0.00155	GFGGDGGNYGGGPGYSSRGGYGGGGP
1	RRGDGRRRGGGGRGQGGRGRGGGFKG	P51991	ROA3_HUMAN	349	374	+	1.3e-05	0.00155	GSFGGRSSGSPYGGGYGSGGGSGGYG
1	RRGDGRRRGGGGRGQGGRGRGGGFKG	P51991	ROA3_HUMAN	353	378	+	1.3e-05	0.00155	GRSSGSPYGGGYGSGGGSGGYGSRRF
1	RRGDGRRRGGGGRGQGGRGRGGGFKG	P51991	ROA3_HUMAN	217	242	+	1.3e-05	0.00155	GGGSGNFMGRGGNFGGGGGNFGRGGN
1	RRGDGRRRGGGGRGQGGRGRGGGFKG	P51991	ROA3_HUMAN	231	256	+	1.3e-05	0.00155	GGGGGNFGRGGNFGGRGGYGGGGGGS
1	RRGDGRRRGGGGRGQGGRGRGGGFKG	P51991	ROA3_HUMAN	242	267	+	1.3e-05	0.00155	NFGGRGGYGGGGGGSRGSYGGGDGGY
1	RRGDGRRRGGGGRGQGGRGRGGGFKG	P51991	ROA3_HUMAN	244	269	+	1.3e-05	0.00155	GGRGGYGGGGGGSRGSYGGGDGGYNG
1	RRGDGRRRGGGGRGQGGRGRGGGFKG	P51991	ROA3_HUMAN	254	279	+	1.3e-05	0.00155	GGSRGSYGGGDGGYNGFGGDGGNYGG
1	RRGDGRRRGGGGRGQGGRGRGGGFKG	P51991	ROA3_HUMAN	272	297	+	1.3e-05	0.00155	GDGGNYGGGPGYSSRGGYGGGGPGYG
1	RRGDGRRRGGGGRGQGGRGRGGGFKG	P51991	ROA3_HUMAN	277	302	+	1.3e-05	0.00155	YGGGPGYSSRGGYGGGGPGYGNQGGG
1	RRGDGRRRGGGGRGQGGRGRGGGFKG	P51991	ROA3_HUMAN	289	314	+	1.3e-05	0.00155	YGGGGPGYGNQGGGYGGGGGYDGYNE
1	RRGDGRRRGGGGRGQGGRGRGGGFKG	P51991	ROA3_HUMAN	293	318	+	1.3e-05	0.00155	GPGYGNQGGGYGGGGGYDGYNEGGNF
1	RRGDGRRRGGGGRGQGGRGRGGGFKG	P51991	ROA3_HUMAN	298	323	+	1.3e-05	0.00155	NQGGGYGGGGGYDGYNEGGNFGGGNY
1	RRGDGRRRGGGGRGQGGRGRGGGFKG	P51991	ROA3_HUMAN	300	325	+	1.3e-05	0.00155	GGGYGGGGGYDGYNEGGNFGGGNYGG
1	RRGDGRRRGGGGRGQGGRGRGGGFKG	P51991	ROA3_HUMAN	211	236	+	0.000103	0.00761	GSQRGRGGGSGNFMGRGGNFGGGGGN
1	RRGDGRRRGGGGRGQGGRGRGGGFKG	P51991	ROA3_HUMAN	252	277	+	0.000103	0.00761	GGGGSRGSYGGGDGGYNGFGGDGGNY
1	RRGDGRRRGGGGRGQGGRGRGGGFKG	P51991	ROA3_HUMAN	281	306	+	0.000103	0.00761	PGYSSRGGYGGGGPGYGNQGGGYGGG
1	RRGDGRRRGGGGRGQGGRGRGGGFKG	P51991	ROA3_HUMAN	342	367	+	0.000103	0.00761	NYGPMKGGSFGGRSSGSPYGGGYGSG
1	RRGDGRRRGGGGRGQGGRGRGGGFKG	P51991	ROA3_HUMAN	224	249	+	0.000104	0.00761	MGRGGNFGGGGGNFGRGGNFGGRGGY
1	RRGDGRRRGGGGRGQGGRGRGGGFKG	P51991	ROA3_HUMAN	249	274	+	0.000104	0.00761	YGGGGGGSRGSYGGGDGGYNGFGGDG
1	RRGDGRRRGGGGRGQGGRGRGGGFKG	P51991	ROA3_HUMAN	258	283	+	0.000104	0.00761	GSYGGGDGGYNGFGGDGGNYGGGPGY
1	RRGDGRRRGGGGRGQGGRGRGGGFKG	P51991	ROA3_HUMAN	259	284	+	0.000104	0.00761	SYGGGDGGYNGFGGDGGNYGGGPGYS
1	RRGDGRRRGGGGRGQGGRGRGGGFKG	P51991	ROA3_HUMAN	262	287	+	0.000104	0.00761	GGDGGYNGFGGDGGNYGGGPGYSSRG
1	RRGDGRRRGGGGRGQGGRGRGGGFKG	P51991	ROA3_HUMAN	271	296	+	0.000104	0.00761	GGDGGNYGGGPGYSSRGGYGGGGPGY
1	RRGDGRRRGGGGRGQGGRGRGGGFKG	P51991	ROA3_HUMAN	275	300	+	0.000104	0.00761	GNYGGGPGYSSRGGYGGGGPGYGNQG
1	RRGDGRRRGGGGRGQGGRGRGGGFKG	P51991	ROA3_HUMAN	283	308	+	0.000104	0.00761	YSSRGGYGGGGPGYGNQGGGYGGGGG
1	RRGDGRRRGGGGRGQGGRGRGGGFKG	P51991	ROA3_HUMAN	287	312	+	0.000104	0.00761	GGYGGGGPGYGNQGGGYGGGGGYDGY
1	RRGDGRRRGGGGRGQGGRGRGGGFKG	P51991	ROA3_HUMAN	290	315	+	0.000104	0.00761	GGGGPGYGNQGGGYGGGGGYDGYNEG
1	RRGDGRRRGGGGRGQGGRGRGGGFKG	P51991	ROA3_HUMAN	296	321	+	0.000104	0.00761	YGNQGGGYGGGGGYDGYNEGGNFGGG
1	RRGDGRRRGGGGRGQGGRGRGGGFKG	P51991	ROA3_HUMAN	299	324	+	0.000104	0.00761	QGGGYGGGGGYDGYNEGGNFGGGNYG
1	RRGDGRRRGGGGRGQGGRGRGGGFKG	P51991	ROA3_HUMAN	303	328	+	0.000104	0.00761	YGGGGGYDGYNEGGNFGGGNYGGGGN
1	RRGDGRRRGGGGRGQGGRGRGGGFKG	P51991	ROA3_HUMAN	304	329	+	0.000104	0.00761	GGGGGYDGYNEGGNFGGGNYGGGGNY
1	RRGDGRRRGGGGRGQGGRGRGGGFKG	P51991	ROA3_HUMAN	305	330	+	0.000104	0.00761	GGGGYDGYNEGGNFGGGNYGGGGNYN
1	RRGDGRRRGGGGRGQGGRGRGGGFKG	P51991	ROA3_HUMAN	306	331	+	0.000104	0.00761	GGGYDGYNEGGNFGGGNYGGGGNYND
1	RRGDGRRRGGGGRGQGGRGRGGGFKG	P51991	ROA3_HUMAN	311	336	+	0.000104	0.00761	GYNEGGNFGGGNYGGGGNYNDFGNYS
1	RRGDGRRRGGGGRGQGGRGRGGGFKG	P51991	ROA3_HUMAN	352	377	+	0.000104	0.00761	GGRSSGSPYGGGYGSGGGSGGYGSRR
1	RRGDGRRRGGGGRGQGGRGRGGGFKG	P51991	ROA3_HUMAN	57	82	+	0.000126	0.00911	KWGTLTDCVVMRDPQTKRSRGFGFVT
1	RRGDGRRRGGGGRGQGGRGRGGGFKG	P51991	ROA3_HUMAN	4	29	+	0.00042	0.0276	KPPPGRPQPDSGRRRRRRGEEGHDPK
1	RRGDGRRRGGGGRGQGGRGRGGGFKG	P51991	ROA3_HUMAN	328	353	+	0.000422	0.0277	NYNDFGNYSGQQQSNYGPMKGGSFGG
1	RRGDGRRRGGGGRGQGGRGRGGGFKG	P51991	ROA3_HUMAN	309	334	+	0.000604	0.033	YDGYNEGGNFGGGNYGGGGNYNDFGN
1	RRGDGRRRGGGGRGQGGRGRGGGFKG	P51991	ROA3_HUMAN	307	332	+	0.000642	0.033	GGYDGYNEGGNFGGGNYGGGGNYNDF
1	RRGDGRRRGGGGRGQGGRGRGGGFKG	P51991	ROA3_HUMAN	208	233	+	0.000686	0.033	QSAGSQRGRGGGSGNFMGRGGNFGGG
1	RRGDGRRRGGGGRGQGGRGRGGGFKG	P51991	ROA3_HUMAN	274	299	+	0.000686	0.033	GGNYGGGPGYSSRGGYGGGGPGYGNQ
1	RRGDGRRRGGGGRGQGGRGRGGGFKG	P51991	ROA3_HUMAN	348	373	+	0.000686	0.033	GGSFGGRSSGSPYGGGYGSGGGSGGY
1	RRGDGRRRGGGGRGQGGRGRGGGFKG	P51991	ROA3_HUMAN	206	231	+	0.0007	0.033	EMQSAGSQRGRGGGSGNFMGRGGNFG
1	RRGDGRRRGGGGRGQGGRGRGGGFKG	P51991	ROA3_HUMAN	212	237	+	0.0007	0.033	SQRGRGGGSGNFMGRGGNFGGGGGNF
1	RRGDGRRRGGGGRGQGGRGRGGGFKG	P51991	ROA3_HUMAN	218	243	+	0.0007	0.033	GGSGNFMGRGGNFGGGGGNFGRGGNF
1	RRGDGRRRGGGGRGQGGRGRGGGFKG	P51991	ROA3_HUMAN	228	253	+	0.0007	0.033	GNFGGGGGNFGRGGNFGGRGGYGGGG
1	RRGDGRRRGGGGRGQGGRGRGGGFKG	P51991	ROA3_HUMAN	235	260	+	0.0007	0.033	GNFGRGGNFGGRGGYGGGGGGSRGSY
1	RRGDGRRRGGGGRGQGGRGRGGGFKG	P51991	ROA3_HUMAN	248	273	+	0.0007	0.033	GYGGGGGGSRGSYGGGDGGYNGFGGD
1	RRGDGRRRGGGGRGQGGRGRGGGFKG	P51991	ROA3_HUMAN	260	285	+	0.0007	0.033	YGGGDGGYNGFGGDGGNYGGGPGYSS
1	RRGDGRRRGGGGRGQGGRGRGGGFKG	P51991	ROA3_HUMAN	263	288	+	0.0007	0.033	GDGGYNGFGGDGGNYGGGPGYSSRGG
1	RRGDGRRRGGGGRGQGGRGRGGGFKG	P51991	ROA3_HUMAN	264	289	+	0.0007	0.033	DGGYNGFGGDGGNYGGGPGYSSRGGY
1	RRGDGRRRGGGGRGQGGRGRGGGFKG	P51991	ROA3_HUMAN	265	290	+	0.0007	0.033	GGYNGFGGDGGNYGGGPGYSSRGGYG
1	RRGDGRRRGGGGRGQGGRGRGGGFKG	P51991	ROA3_HUMAN	266	291	+	0.0007	0.033	GYNGFGGDGGNYGGGPGYSSRGGYGG
1	RRGDGRRRGGGGRGQGGRGRGGGFKG	P51991	ROA3_HUMAN	276	301	+	0.0007	0.033	NYGGGPGYSSRGGYGGGGPGYGNQGG
1	RRGDGRRRGGGGRGQGGRGRGGGFKG	P51991	ROA3_HUMAN	278	303	+	0.0007	0.033	GGGPGYSSRGGYGGGGPGYGNQGGGY
1	RRGDGRRRGGGGRGQGGRGRGGGFKG	P51991	ROA3_HUMAN	288	313	+	0.0007	0.033	GYGGGGPGYGNQGGGYGGGGGYDGYN
1	RRGDGRRRGGGGRGQGGRGRGGGFKG	P51991	ROA3_HUMAN	294	319	+	0.0007	0.033	PGYGNQGGGYGGGGGYDGYNEGGNFG
1	RRGDGRRRGGGGRGQGGRGRGGGFKG	P51991	ROA3_HUMAN	297	322	+	0.0007	0.033	GNQGGGYGGGGGYDGYNEGGNFGGGN
1	RRGDGRRRGGGGRGQGGRGRGGGFKG	P51991	ROA3_HUMAN	302	327	+	0.0007	0.033	GYGGGGGYDGYNEGGNFGGGNYGGGG
1	RRGDGRRRGGGGRGQGGRGRGGGFKG	P51991	ROA3_HUMAN	312	337	+	0.0007	0.033	YNEGGNFGGGNYGGGGNYNDFGNYSG
1	RRGDGRRRGGGGRGQGGRGRGGGFKG	P51991	ROA3_HUMAN	317	342	+	0.0007	0.033	NFGGGNYGGGGNYNDFGNYSGQQQSN
1	RRGDGRRRGGGGRGQGGRGRGGGFKG	P51991	ROA3_HUMAN	340	365	+	0.0007	0.033	QSNYGPMKGGSFGGRSSGSPYGGGYG
1	RRGDGRRRGGGGRGQGGRGRGGGFKG	P51991	ROA3_HUMAN	344	369	+	0.0007	0.033	GPMKGGSFGGRSSGSPYGGGYGSGGG
1	RRGDGRRRGGGGRGQGGRGRGGGFKG	P51991	ROA3_HUMAN	346	371	+	0.0007	0.033	MKGGSFGGRSSGSPYGGGYGSGGGSG
1	RRGDGRRRGGGGRGQGGRGRGGGFKG	P51991	ROA3_HUMAN	350	375	+	0.0007	0.033	SFGGRSSGSPYGGGYGSGGGSGGYGS
1	RRGDGRRRGGGGRGQGGRGRGGGFKG	P51991	ROA3_HUMAN	351	376	+	0.0007	0.033	FGGRSSGSPYGGGYGSGGGSGGYGSR
1	RRGDGRRRGGGGRGQGGRGRGGGFKG	P51991	ROA3_HUMAN	15	40	+	0.000841	0.0383	GRRRRRRGEEGHDPKEPEQLRKLFIG
1	RRGDGRRRGGGGRGQGGRGRGGGFKG	P51991	ROA3_HUMAN	148	173	+	0.000925	0.0418	KYGKIETIEVMEDRQSGKKRGFAFVT
1	RRGDGRRRGGGGRGQGGRGRGGGFKG	P51991	ROA3_HUMAN	16	41	+	0.00111	0.0487	RRRRRRGEEGHDPKEPEQLRKLFIGG
1	RRGDGRRRGGGGRGQGGRGRGGGFKG	P51991	ROA3_HUMAN	12	37	+	0.00147	0.0629	PDSGRRRRRRGEEGHDPKEPEQLRKL
1	RRGDGRRRGGGGRGQGGRGRGGGFKG	P51991	ROA3_HUMAN	199	224	+	0.00221	0.0874	KKALSKQEMQSAGSQRGRGGGSGNFM
1	RRGDGRRRGGGGRGQGGRGRGGGFKG	P51991	ROA3_HUMAN	197	222	+	0.00309	0.109	EVKKALSKQEMQSAGSQRGRGGGSGN
1	RRGDGRRRGGGGRGQGGRGRGGGFKG	P51991	ROA3_HUMAN	200	225	+	0.00313	0.11	KALSKQEMQSAGSQRGRGGGSGNFMG
1	RRGDGRRRGGGGRGQGGRGRGGGFKG	P51991	ROA3_HUMAN	324	349	+	0.00317	0.111	GGGGNYNDFGNYSGQQQSNYGPMKGG
1	RRGDGRRRGGGGRGQGGRGRGGGFKG	P51991	ROA3_HUMAN	202	227	+	0.0038	0.113	LSKQEMQSAGSQRGRGGGSGNFMGRG
1	RRGDGRRRGGGGRGQGGRGRGGGFKG	P51991	ROA3_HUMAN	221	246	+	0.0038	0.113	GNFMGRGGNFGGGGGNFGRGGNFGGR
1	RRGDGRRRGGGGRGQGGRGRGGGFKG	P51991	ROA3_HUMAN	335	360	+	0.0038	0.113	YSGQQQSNYGPMKGGSFGGRSSGSPY
1	RRGDGRRRGGGGRGQGGRGRGGGFKG	P51991	ROA3_HUMAN	337	362	+	0.0038	0.113	GQQQSNYGPMKGGSFGGRSSGSPYGG
1	RRGDGRRRGGGGRGQGGRGRGGGFKG	P51991	ROA3_HUMAN	323	348	+	0.00385	0.113	YGGGGNYNDFGNYSGQQQSNYGPMKG
1	RRGDGRRRGGGGRGQGGRGRGGGFKG	P51991	ROA3_HUMAN	203	228	+	0.00395	0.113	SKQEMQSAGSQRGRGGGSGNFMGRGG
1	RRGDGRRRGGGGRGQGGRGRGGGFKG	P51991	ROA3_HUMAN	255	280	+	0.00395	0.113	GSRGSYGGGDGGYNGFGGDGGNYGGG
1	RRGDGRRRGGGGRGQGGRGRGGGFKG	P51991	ROA3_HUMAN	268	293	+	0.00395	0.113	NGFGGDGGNYGGGPGYSSRGGYGGGG
1	RRGDGRRRGGGGRGQGGRGRGGGFKG	P51991	ROA3_HUMAN	273	298	+	0.00395	0.113	DGGNYGGGPGYSSRGGYGGGGPGYGN
1	RRGDGRRRGGGGRGQGGRGRGGGFKG	P51991	ROA3_HUMAN	292	317	+	0.00395	0.113	GGPGYGNQGGGYGGGGGYDGYNEGGN
1	RRGDGRRRGGGGRGQGGRGRGGGFKG	P51991	ROA3_HUMAN	301	326	+	0.00395	0.113	GGYGGGGGYDGYNEGGNFGGGNYGGG
1	RRGDGRRRGGGGRGQGGRGRGGGFKG	P51991	ROA3_HUMAN	308	333	+	0.00395	0.113	GYDGYNEGGNFGGGNYGGGGNYNDFG
1	RRGDGRRRGGGGRGQGGRGRGGGFKG	P51991	ROA3_HUMAN	315	340	+	0.00395	0.113	GGNFGGGNYGGGGNYNDFGNYSGQQQ
1	RRGDGRRRGGGGRGQGGRGRGGGFKG	P51991	ROA3_HUMAN	316	341	+	0.00395	0.113	GNFGGGNYGGGGNYNDFGNYSGQQQS
1	RRGDGRRRGGGGRGQGGRGRGGGFKG	P51991	ROA3_HUMAN	341	366	+	0.00395	0.113	SNYGPMKGGSFGGRSSGSPYGGGYGS
1	RRGDGRRRGGGGRGQGGRGRGGGFKG	P51991	ROA3_HUMAN	343	368	+	0.00395	0.113	YGPMKGGSFGGRSSGSPYGGGYGSGG
1	RRGDGRRRGGGGRGQGGRGRGGGFKG	P51991	ROA3_HUMAN	345	370	+	0.00395	0.113	PMKGGSFGGRSSGSPYGGGYGSGGGS
1	RRGDGRRRGGGGRGQGGRGRGGGFKG	P51991	ROA3_HUMAN	19	44	+	0.00565	0.146	RRRGEEGHDPKEPEQLRKLFIGGLSF
1	RRGDGRRRGGGGRGQGGRGRGGGFKG	P51991	ROA3_HUMAN	2	27	+	0.0075	0.177	EVKPPPGRPQPDSGRRRRRRGEEGHD
1	RRGDGRRRGGGGRGQGGRGRGGGFKG	P51991	ROA3_HUMAN	9	34	+	0.0075	0.177	RPQPDSGRRRRRRGEEGHDPKEPEQL
1	RRGDGRRRGGGGRGQGGRGRGGGFKG	P51991	ROA3_HUMAN	11	36	+	0.0075	0.177	QPDSGRRRRRRGEEGHDPKEPEQLRK
1	RRGDGRRRGGGGRGQGGRGRGGGFKG	P51991	ROA3_HUMAN	13	38	+	0.0075	0.177	DSGRRRRRRGEEGHDPKEPEQLRKLF
1	RRGDGRRRGGGGRGQGGRGRGGGFKG	P51991	ROA3_HUMAN	14	39	+	0.0075	0.177	SGRRRRRRGEEGHDPKEPEQLRKLFI
1	RRGDGRRRGGGGRGQGGRGRGGGFKG	P51991	ROA3_HUMAN	18	43	+	0.0075	0.177	RRRRGEEGHDPKEPEQLRKLFIGGLS
1	RRGDGRRRGGGGRGQGGRGRGGGFKG	P51991	ROA3_HUMAN	142	167	+	0.00939	0.211	LRDYFEKYGKIETIEVMEDRQSGKKR
1	RRGDGRRRGGGGRGQGGRGRGGGFKG	Q15424	SAFB1_HUMAN	764	789	+	2.79e-06	0.00058	RREGSRSMMGEREGQHYPERHGGPER
1	RRGDGRRRGGGGRGQGGRGRGGGFKG	Q15424	SAFB1_HUMAN	789	814	+	1.04e-05	0.00155	RHGRDSRDGWGGYGSDKRMSEGRGLP
1	RRGDGRRRGGGGRGQGGRGRGGGFKG	Q15424	SAFB1_HUMAN	848	873	+	1.24e-05	0.00155	RWQGGERSMSGHSGPGHMMNRGGMSG
1	RRGDGRRRGGGGRGQGGRGRGGGFKG	Q15424	SAFB1_HUMAN	883	908	+	1.24e-05	0.00155	SRGHPIPHGGMQGGFGGQSRGSRPSD
1	RRGDGRRRGGGGRGQGGRGRGGGFKG	Q15424	SAFB1_HUMAN	867	892	+	7.32e-05	0.00761	NRGGMSGRGSFAPGGASRGHPIPHGG
1	RRGDGRRRGGGGRGQGGRGRGGGFKG	Q15424	SAFB1_HUMAN	775	800	+	9.48e-05	0.00761	REGQHYPERHGGPERHGRDSRDGWGG
1	RRGDGRRRGGGGRGQGGRGRGGGFKG	Q15424	SAFB1_HUMAN	820	845	+	0.000165	0.0117	DWGDHGRREDDRSWQGTADGGMMDRD
1	RRGDGRRRGGGGRGQGGRGRGGGFKG	Q15424	SAFB1_HUMAN	826	851	+	0.000221	0.0155	RREDDRSWQGTADGGMMDRDHKRWQG
1	RRGDGRRRGGGGRGQGGRGRGGGFKG	Q15424	SAFB1_HUMAN	842	867	+	0.000365	0.025	MDRDHKRWQGGERSMSGHSGPGHMMN
1	RRGDGRRRGGGGRGQGGRGRGGGFKG	Q15424	SAFB1_HUMAN	814	839	+	0.00042	0.0276	PPPPRRDWGDHGRREDDRSWQGTADG
1	RRGDGRRRGGGGRGQGGRGRGGGFKG	Q15424	SAFB1_HUMAN	854	879	+	0.000439	0.0286	RSMSGHSGPGHMMNRGGMSGRGSFAP
1	RRGDGRRRGGGGRGQGGRGRGGGFKG	Q15424	SAFB1_HUMAN	874	899	+	0.000439	0.0286	RGSFAPGGASRGHPIPHGGMQGGFGG
1	RRGDGRRRGGGGRGQGGRGRGGGFKG	Q15424	SAFB1_HUMAN	888	913	+	0.000439	0.0286	IPHGGMQGGFGGQSRGSRPSDARFTR
1	RRGDGRRRGGGGRGQGGRGRGGGFKG	Q15424	SAFB1_HUMAN	836	861	+	0.000458	0.0296	TADGGMMDRDHKRWQGGERSMSGHSG
1	RRGDGRRRGGGGRGQGGRGRGGGFKG	Q15424	SAFB1_HUMAN	777	802	+	0.0006	0.033	GQHYPERHGGPERHGRDSRDGWGGYG
1	RRGDGRRRGGGGRGQGGRGRGGGFKG	Q15424	SAFB1_HUMAN	782	807	+	0.0006	0.033	ERHGGPERHGRDSRDGWGGYGSDKRM
1	RRGDGRRRGGGGRGQGGRGRGGGFKG	Q15424	SAFB1_HUMAN	787	812	+	0.0006	0.033	PERHGRDSRDGWGGYGSDKRMSEGRG
1	RRGDGRRRGGGGRGQGGRGRGGGFKG	Q15424	SAFB1_HUMAN	831	856	+	0.0006	0.033	RSWQGTADGGMMDRDHKRWQGGERSM
1	RRGDGRRRGGGGRGQGGRGRGGGFKG	Q15424	SAFB1_HUMAN	843	868	+	0.0006	0.033	DRDHKRWQGGERSMSGHSGPGHMMNR
1	RRGDGRRRGGGGRGQGGRGRGGGFKG	Q15424	SAFB1_HUMAN	865	890	+	0.000686	0.033	MMNRGGMSGRGSFAPGGASRGHPIPH
1	RRGDGRRRGGGGRGQGGRGRGGGFKG	Q15424	SAFB1_HUMAN	877	902	+	0.000686	0.033	FAPGGASRGHPIPHGGMQGGFGGQSR
1	RRGDGRRRGGGGRGQGGRGRGGGFKG	Q15424	SAFB1_HUMAN	878	903	+	0.000686	0.033	APGGASRGHPIPHGGMQGGFGGQSRG
1	RRGDGRRRGGGGRGQGGRGRGGGFKG	Q15424	SAFB1_HUMAN	859	884	+	0.0007	0.033	HSGPGHMMNRGGMSGRGSFAPGGASR
1	RRGDGRRRGGGGRGQGGRGRGGGFKG	Q15424	SAFB1_HUMAN	860	885	+	0.0007	0.033	SGPGHMMNRGGMSGRGSFAPGGASRG
1	RRGDGRRRGGGGRGQGGRGRGGGFKG	Q15424	SAFB1_HUMAN	871	896	+	0.0007	0.033	MSGRGSFAPGGASRGHPIPHGGMQGG
1	RRGDGRRRGGGGRGQGGRGRGGGFKG	Q15424	SAFB1_HUMAN	644	669	+	0.000711	0.0332	RLEIARERLAFQRQRLERERMERERL
1	RRGDGRRRGGGGRGQGGRGRGGGFKG	Q15424	SAFB1_HUMAN	745	770	+	0.00105	0.0467	RFHDFDHRDRGRYPDHSVDRREGSRS
1	RRGDGRRRGGGGRGQGGRGRGGGFKG	Q15424	SAFB1_HUMAN	747	772	+	0.00105	0.0467	HDFDHRDRGRYPDHSVDRREGSRSMM
1	RRGDGRRRGGGGRGQGGRGRGGGFKG	Q15424	SAFB1_HUMAN	387	412	+	0.00169	0.0709	DDSDTKRLSKEEKGRSSCGRNFWVSG
1	RRGDGRRRGGGGRGQGGRGRGGGFKG	Q15424	SAFB1_HUMAN	801	826	+	0.00169	0.0709	YGSDKRMSEGRGLPPPPRRDWGDHGR
1	RRGDGRRRGGGGRGQGGRGRGGGFKG	Q15424	SAFB1_HUMAN	827	852	+	0.00169	0.0709	REDDRSWQGTADGGMMDRDHKRWQGG
1	RRGDGRRRGGGGRGQGGRGRGGGFKG	Q15424	SAFB1_HUMAN	752	777	+	0.00196	0.0786	RDRGRYPDHSVDRREGSRSMMGEREG
1	RRGDGRRRGGGGRGQGGRGRGGGFKG	Q15424	SAFB1_HUMAN	763	788	+	0.00196	0.0786	DRREGSRSMMGEREGQHYPERHGGPE
1	RRGDGRRRGGGGRGQGGRGRGGGFKG	Q15424	SAFB1_HUMAN	783	808	+	0.00196	0.0786	RHGGPERHGRDSRDGWGGYGSDKRMS
1	RRGDGRRRGGGGRGQGGRGRGGGFKG	Q15424	SAFB1_HUMAN	794	819	+	0.00196	0.0786	SRDGWGGYGSDKRMSEGRGLPPPPRR
1	RRGDGRRRGGGGRGQGGRGRGGGFKG	Q15424	SAFB1_HUMAN	819	844	+	0.00196	0.0786	RDWGDHGRREDDRSWQGTADGGMMDR
1	RRGDGRRRGGGGRGQGGRGRGGGFKG	Q15424	SAFB1_HUMAN	546	571	+	0.00241	0.0935	PSERSRATKSGSRGTERTVVMDKSKG
1	RRGDGRRRGGGGRGQGGRGRGGGFKG	Q15424	SAFB1_HUMAN	520	545	+	0.00258	0.0995	DRKDDAKKGDDGSGEKSKDQDDQKPG
1	RRGDGRRRGGGGRGQGGRGRGGGFKG	Q15424	SAFB1_HUMAN	790	815	+	0.00258	0.0995	HGRDSRDGWGGYGSDKRMSEGRGLPP
1	RRGDGRRRGGGGRGQGGRGRGGGFKG	Q15424	SAFB1_HUMAN	88	113	+	0.00309	0.109	RSSKGRKPEEEGVEDNGLEENSGDGQ
1	RRGDGRRRGGGGRGQGGRGRGGGFKG	Q15424	SAFB1_HUMAN	769	794	+	0.00309	0.109	RSMMGEREGQHYPERHGGPERHGRDS
1	RRGDGRRRGGGGRGQGGRGRGGGFKG	Q15424	SAFB1_HUMAN	776	801	+	0.00309	0.109	EGQHYPERHGGPERHGRDSRDGWGGY
1	RRGDGRRRGGGGRGQGGRGRGGGFKG	Q15424	SAFB1_HUMAN	778	803	+	0.00309	0.109	QHYPERHGGPERHGRDSRDGWGGYGS
1	RRGDGRRRGGGGRGQGGRGRGGGFKG	Q15424	SAFB1_HUMAN	792	817	+	0.00309	0.109	RDSRDGWGGYGSDKRMSEGRGLPPPP
1	RRGDGRRRGGGGRGQGGRGRGGGFKG	Q15424	SAFB1_HUMAN	800	825	+	0.00309	0.109	GYGSDKRMSEGRGLPPPPRRDWGDHG
1	RRGDGRRRGGGGRGQGGRGRGGGFKG	Q15424	SAFB1_HUMAN	847	872	+	0.00309	0.109	KRWQGGERSMSGHSGPGHMMNRGGMS
1	RRGDGRRRGGGGRGQGGRGRGGGFKG	Q15424	SAFB1_HUMAN	849	874	+	0.00309	0.109	WQGGERSMSGHSGPGHMMNRGGMSGR
1	RRGDGRRRGGGGRGQGGRGRGGGFKG	Q15424	SAFB1_HUMAN	862	887	+	0.00309	0.109	PGHMMNRGGMSGRGSFAPGGASRGHP
1	RRGDGRRRGGGGRGQGGRGRGGGFKG	Q15424	SAFB1_HUMAN	784	809	+	0.0038	0.113	HGGPERHGRDSRDGWGGYGSDKRMSE
1	RRGDGRRRGGGGRGQGGRGRGGGFKG	Q15424	SAFB1_HUMAN	853	878	+	0.0038	0.113	ERSMSGHSGPGHMMNRGGMSGRGSFA
1	RRGDGRRRGGGGRGQGGRGRGGGFKG	Q15424	SAFB1_HUMAN	855	880	+	0.0038	0.113	SMSGHSGPGHMMNRGGMSGRGSFAPG
1	RRGDGRRRGGGGRGQGGRGRGGGFKG	Q15424	SAFB1_HUMAN	873	898	+	0.0038	0.113	GRGSFAPGGASRGHPIPHGGMQGGFG
1	RRGDGRRRGGGGRGQGGRGRGGGFKG	Q15424	SAFB1_HUMAN	781	806	+	0.00385	0.113	PERHGGPERHGRDSRDGWGGYGSDKR
1	RRGDGRRRGGGGRGQGGRGRGGGFKG	Q15424	SAFB1_HUMAN	850	875	+	0.00395	0.113	QGGERSMSGHSGPGHMMNRGGMSGRG
1	RRGDGRRRGGGGRGQGGRGRGGGFKG	Q15424	SAFB1_HUMAN	870	895	+	0.00395	0.113	GMSGRGSFAPGGASRGHPIPHGGMQG
1	RRGDGRRRGGGGRGQGGRGRGGGFKG	Q15424	SAFB1_HUMAN	876	901	+	0.00395	0.113	SFAPGGASRGHPIPHGGMQGGFGGQS
1	RRGDGRRRGGGGRGQGGRGRGGGFKG	Q15424	SAFB1_HUMAN	881	906	+	0.00395	0.113	GASRGHPIPHGGMQGGFGGQSRGSRP
1	RRGDGRRRGGGGRGQGGRGRGGGFKG	Q15424	SAFB1_HUMAN	684	709	+	0.00398	0.113	QERIHREREELRRQQELRYEQERRPA
1	RRGDGRRRGGGGRGQGGRGRGGGFKG	Q15424	SAFB1_HUMAN	690	715	+	0.00398	0.113	EREELRRQQELRYEQERRPAVRRPYD
1	RRGDGRRRGGGGRGQGGRGRGGGFKG	Q15424	SAFB1_HUMAN	712	737	+	0.00405	0.114	RPYDLDRRDDAYWPEAKRAALDERYH
1	RRGDGRRRGGGGRGQGGRGRGGGFKG	Q15424	SAFB1_HUMAN	632	657	+	0.00405	0.114	RMQAQWEREERERLEIARERLAFQRQ
1	RRGDGRRRGGGGRGQGGRGRGGGFKG	Q15424	SAFB1_HUMAN	639	664	+	0.00405	0.114	REERERLEIARERLAFQRQRLERERM
1	RRGDGRRRGGGGRGQGGRGRGGGFKG	Q15424	SAFB1_HUMAN	649	674	+	0.00405	0.114	RERLAFQRQRLERERMERERLERERM
1	RRGDGRRRGGGGRGQGGRGRGGGFKG	Q15424	SAFB1_HUMAN	651	676	+	0.00405	0.114	RLAFQRQRLERERMERERLERERMHV
1	RRGDGRRRGGGGRGQGGRGRGGGFKG	Q15424	SAFB1_HUMAN	656	681	+	0.00405	0.114	RQRLERERMERERLERERMHVEHERR
1	RRGDGRRRGGGGRGQGGRGRGGGFKG	Q15424	SAFB1_HUMAN	661	686	+	0.00405	0.114	RERMERERLERERMHVEHERRREQER
1	RRGDGRRRGGGGRGQGGRGRGGGFKG	Q15424	SAFB1_HUMAN	689	714	+	0.00405	0.114	REREELRRQQELRYEQERRPAVRRPY
1	RRGDGRRRGGGGRGQGGRGRGGGFKG	Q15424	SAFB1_HUMAN	695	720	+	0.00405	0.114	RRQQELRYEQERRPAVRRPYDLDRRD
1	RRGDGRRRGGGGRGQGGRGRGGGFKG	Q15424	SAFB1_HUMAN	700	725	+	0.00405	0.114	LRYEQERRPAVRRPYDLDRRDDAYWP
1	RRGDGRRRGGGGRGQGGRGRGGGFKG	Q15424	SAFB1_HUMAN	706	731	+	0.00405	0.114	RRPAVRRPYDLDRRDDAYWPEAKRAA
1	RRGDGRRRGGGGRGQGGRGRGGGFKG	Q15424	SAFB1_HUMAN	23	48	+	0.00475	0.126	SSETGTRRLSDLRVIDLRAELRKRNV
1	RRGDGRRRGGGGRGQGGRGRGGGFKG	Q15424	SAFB1_HUMAN	735	760	+	0.00475	0.126	RYHSDFNRQDRFHDFDHRDRGRYPDH
1	RRGDGRRRGGGGRGQGGRGRGGGFKG	Q15424	SAFB1_HUMAN	30	55	+	0.00576	0.148	RLSDLRVIDLRAELRKRNVDSSGNKS
1	RRGDGRRRGGGGRGQGGRGRGGGFKG	Q15424	SAFB1_HUMAN	490	515	+	0.00576	0.148	KTSDKRDSDGKKEKSSNSDRSTNLKR
1	RRGDGRRRGGGGRGQGGRGRGGGFKG	Q15424	SAFB1_HUMAN	39	64	+	0.00588	0.15	LRAELRKRNVDSSGNKSVLMERLKKA
1	RRGDGRRRGGGGRGQGGRGRGGGFKG	Q15424	SAFB1_HUMAN	756	781	+	0.00659	0.165	RYPDHSVDRREGSRSMMGEREGQHYP
1	RRGDGRRRGGGGRGQGGRGRGGGFKG	Q15424	SAFB1_HUMAN	401	426	+	0.0075	0.177	RSSCGRNFWVSGLSSTTRATDLKNLF
1	RRGDGRRRGGGGRGQGGRGRGGGFKG	Q15424	SAFB1_HUMAN	758	783	+	0.0075	0.177	PDHSVDRREGSRSMMGEREGQHYPER
1	RRGDGRRRGGGGRGQGGRGRGGGFKG	Q15424	SAFB1_HUMAN	799	824	+	0.0075	0.177	GGYGSDKRMSEGRGLPPPPRRDWGDH
1	RRGDGRRRGGGGRGQGGRGRGGGFKG	Q15424	SAFB1_HUMAN	806	831	+	0.0075	0.177	RMSEGRGLPPPPRRDWGDHGRREDDR
1	RRGDGRRRGGGGRGQGGRGRGGGFKG	Q15424	SAFB1_HUMAN	812	837	+	0.0075	0.177	GLPPPPRRDWGDHGRREDDRSWQGTA
1	RRGDGRRRGGGGRGQGGRGRGGGFKG	Q15424	SAFB1_HUMAN	825	850	+	0.0075	0.177	GRREDDRSWQGTADGGMMDRDHKRWQ
1	RRGDGRRRGGGGRGQGGRGRGGGFKG	Q15424	SAFB1_HUMAN	886	911	+	0.00873	0.201	HPIPHGGMQGGFGGQSRGSRPSDARF
1	RRGDGRRRGGGGRGQGGRGRGGGFKG	Q14151	SAFB2_HUMAN	799	824	+	9.46e-06	0.00155	HYGDDRHGHGGPPERHGRDSRDGWGG
1	RRGDGRRRGGGGRGQGGRGRGGGFKG	Q14151	SAFB2_HUMAN	813	838	+	1.04e-05	0.00155	RHGRDSRDGWGGYGSDKRLSEGRGLP
1	RRGDGRRRGGGGRGQGGRGRGGGFKG	Q14151	SAFB2_HUMAN	877	902	+	1.24e-05	0.00155	RWQGGERGLSGPSGPGHMASRGGVAG
1	RRGDGRRRGGGGRGQGGRGRGGGFKG	Q14151	SAFB2_HUMAN	894	919	+	1.24e-05	0.00155	MASRGGVAGRGGFAQGGHSQGHVVPG
1	RRGDGRRRGGGGRGQGGRGRGGGFKG	Q14151	SAFB2_HUMAN	823	848	+	7.32e-05	0.00761	GGYGSDKRLSEGRGLPPPPRGGRDWG
1	RRGDGRRRGGGGRGQGGRGRGGGFKG	Q14151	SAFB2_HUMAN	883	908	+	7.53e-05	0.00761	RGLSGPSGPGHMASRGGVAGRGGFAQ
1	RRGDGRRRGGGGRGQGGRGRGGGFKG	Q14151	SAFB2_HUMAN	788	813	+	9.48e-05	0.00761	RPMMGDHRDGQHYGDDRHGHGGPPER
1	RRGDGRRRGGGGRGQGGRGRGGGFKG	Q14151	SAFB2_HUMAN	896	921	+	9.48e-05	0.00761	SRGGVAGRGGFAQGGHSQGHVVPGGG
1	RRGDGRRRGGGGRGQGGRGRGGGFKG	Q14151	SAFB2_HUMAN	899	924	+	9.55e-05	0.00761	GVAGRGGFAQGGHSQGHVVPGGGLEG
1	RRGDGRRRGGGGRGQGGRGRGGGFKG	Q14151	SAFB2_HUMAN	889	914	+	0.000104	0.00761	SGPGHMASRGGVAGRGGFAQGGHSQG
1	RRGDGRRRGGGGRGQGGRGRGGGFKG	Q14151	SAFB2_HUMAN	783	808	+	0.000239	0.0167	RREGSRPMMGDHRDGQHYGDDRHGHG
1	RRGDGRRRGGGGRGQGGRGRGGGFKG	Q14151	SAFB2_HUMAN	400	425	+	0.000321	0.0222	RVGSGSGRNLWVSGLSSTTRATDLKN
1	RRGDGRRRGGGGRGQGGRGRGGGFKG	Q14151	SAFB2_HUMAN	776	801	+	0.00042	0.0276	YQDHAIDRREGSRPMMGDHRDGQHYG
1	RRGDGRRRGGGGRGQGGRGRGGGFKG	Q14151	SAFB2_HUMAN	818	843	+	0.00042	0.0276	SRDGWGGYGSDKRLSEGRGLPPPPRG
1	RRGDGRRRGGGGRGQGGRGRGGGFKG	Q14151	SAFB2_HUMAN	784	809	+	0.000458	0.0296	REGSRPMMGDHRDGQHYGDDRHGHGG
1	RRGDGRRRGGGGRGQGGRGRGGGFKG	Q14151	SAFB2_HUMAN	865	890	+	0.000458	0.0296	AMDAGAASREHARWQGGERGLSGPSG
1	RRGDGRRRGGGGRGQGGRGRGGGFKG	Q14151	SAFB2_HUMAN	790	815	+	0.000524	0.033	MMGDHRDGQHYGDDRHGHGGPPERHG
1	RRGDGRRRGGGGRGQGGRGRGGGFKG	Q14151	SAFB2_HUMAN	804	829	+	0.0006	0.033	RHGHGGPPERHGRDSRDGWGGYGSDK
1	RRGDGRRRGGGGRGQGGRGRGGGFKG	Q14151	SAFB2_HUMAN	811	836	+	0.0006	0.033	PERHGRDSRDGWGGYGSDKRLSEGRG
1	RRGDGRRRGGGGRGQGGRGRGGGFKG	Q14151	SAFB2_HUMAN	871	896	+	0.0006	0.033	ASREHARWQGGERGLSGPSGPGHMAS
1	RRGDGRRRGGGGRGQGGRGRGGGFKG	Q14151	SAFB2_HUMAN	872	897	+	0.0006	0.033	SREHARWQGGERGLSGPSGPGHMASR
1	RRGDGRRRGGGGRGQGGRGRGGGFKG	Q14151	SAFB2_HUMAN	876	901	+	0.0006	0.033	ARWQGGERGLSGPSGPGHMASRGGVA
1	RRGDGRRRGGGGRGQGGRGRGGGFKG	Q14151	SAFB2_HUMAN	793	818	+	0.000642	0.033	DHRDGQHYGDDRHGHGGPPERHGRDS
1	RRGDGRRRGGGGRGQGGRGRGGGFKG	Q14151	SAFB2_HUMAN	882	907	+	0.000686	0.033	ERGLSGPSGPGHMASRGGVAGRGGFA
1	RRGDGRRRGGGGRGQGGRGRGGGFKG	Q14151	SAFB2_HUMAN	884	909	+	0.000686	0.033	GLSGPSGPGHMASRGGVAGRGGFAQG
1	RRGDGRRRGGGGRGQGGRGRGGGFKG	Q14151	SAFB2_HUMAN	903	928	+	0.000686	0.033	RGGFAQGGHSQGHVVPGGGLEGGGVA
1	RRGDGRRRGGGGRGQGGRGRGGGFKG	Q14151	SAFB2_HUMAN	888	913	+	0.0007	0.033	PSGPGHMASRGGVAGRGGFAQGGHSQ
1	RRGDGRRRGGGGRGQGGRGRGGGFKG	Q14151	SAFB2_HUMAN	900	925	+	0.0007	0.033	VAGRGGFAQGGHSQGHVVPGGGLEGG
1	RRGDGRRRGGGGRGQGGRGRGGGFKG	Q14151	SAFB2_HUMAN	901	926	+	0.0007	0.033	AGRGGFAQGGHSQGHVVPGGGLEGGG
1	RRGDGRRRGGGGRGQGGRGRGGGFKG	Q14151	SAFB2_HUMAN	633	658	+	0.000711	0.0332	IRETERRREREQREREQRLEAFHERK
1	RRGDGRRRGGGGRGQGGRGRGGGFKG	Q14151	SAFB2_HUMAN	674	699	+	0.000711	0.0332	RQRLERERMERERLERERMRVERERR
1	RRGDGRRRGGGGRGQGGRGRGGGFKG	Q14151	SAFB2_HUMAN	679	704	+	0.000711	0.0332	RERMERERLERERMRVERERRKEQER
1	RRGDGRRRGGGGRGQGGRGRGGGFKG	Q14151	SAFB2_HUMAN	730	755	+	0.000778	0.0358	RPYDLDRRDDAYWPEGKRVAMEDRYR
1	RRGDGRRRGGGGRGQGGRGRGGGFKG	Q14151	SAFB2_HUMAN	736	761	+	0.000778	0.0358	RRDDAYWPEGKRVAMEDRYRADFPRP
1	RRGDGRRRGGGGRGQGGRGRGGGFKG	Q14151	SAFB2_HUMAN	754	779	+	0.000778	0.0358	YRADFPRPDHRFHDFDHRDRGQYQDH
1	RRGDGRRRGGGGRGQGGRGRGGGFKG	Q14151	SAFB2_HUMAN	708	733	+	0.000783	0.0358	EREELRRQQEQLRYEQERRPGRRPYD
1	RRGDGRRRGGGGRGQGGRGRGGGFKG	Q14151	SAFB2_HUMAN	713	738	+	0.000783	0.0358	RRQQEQLRYEQERRPGRRPYDLDRRD
1	RRGDGRRRGGGGRGQGGRGRGGGFKG	Q14151	SAFB2_HUMAN	764	789	+	0.00105	0.0467	RFHDFDHRDRGQYQDHAIDRREGSRP
1	RRGDGRRRGGGGRGQGGRGRGGGFKG	Q14151	SAFB2_HUMAN	766	791	+	0.00105	0.0467	HDFDHRDRGQYQDHAIDRREGSRPMM
1	RRGDGRRRGGGGRGQGGRGRGGGFKG	Q14151	SAFB2_HUMAN	720	745	+	0.00111	0.0487	RYEQERRPGRRPYDLDRRDDAYWPEG
1	RRGDGRRRGGGGRGQGGRGRGGGFKG	Q14151	SAFB2_HUMAN	724	749	+	0.00111	0.0487	ERRPGRRPYDLDRRDDAYWPEGKRVA
1	RRGDGRRRGGGGRGQGGRGRGGGFKG	Q14151	SAFB2_HUMAN	825	850	+	0.00169	0.0709	YGSDKRLSEGRGLPPPPRGGRDWGEH
1	RRGDGRRRGGGGRGQGGRGRGGGFKG	Q14151	SAFB2_HUMAN	830	855	+	0.00196	0.0786	RLSEGRGLPPPPRGGRDWGEHNQRLE
1	RRGDGRRRGGGGRGQGGRGRGGGFKG	Q14151	SAFB2_HUMAN	916	941	+	0.00221	0.0874	VVPGGGLEGGGVASQDRGSRVPHPHP
1	RRGDGRRRGGGGRGQGGRGRGGGFKG	Q14151	SAFB2_HUMAN	554	579	+	0.00241	0.0935	PTNRSRVTKSGSRGMERTVVMDKSKG
1	RRGDGRRRGGGGRGQGGRGRGGGFKG	Q14151	SAFB2_HUMAN	393	418	+	0.00258	0.0995	IIKDEKGRVGSGSGRNLWVSGLSSTT
1	RRGDGRRRGGGGRGQGGRGRGGGFKG	Q14151	SAFB2_HUMAN	800	825	+	0.00258	0.0995	YGDDRHGHGGPPERHGRDSRDGWGGY
1	RRGDGRRRGGGGRGQGGRGRGGGFKG	Q14151	SAFB2_HUMAN	814	839	+	0.00258	0.0995	HGRDSRDGWGGYGSDKRLSEGRGLPP
1	RRGDGRRRGGGGRGQGGRGRGGGFKG	Q14151	SAFB2_HUMAN	388	413	+	0.00309	0.109	KDIKPIIKDEKGRVGSGSGRNLWVSG
1	RRGDGRRRGGGGRGQGGRGRGGGFKG	Q14151	SAFB2_HUMAN	395	420	+	0.00309	0.109	KDEKGRVGSGSGRNLWVSGLSSTTRA
1	RRGDGRRRGGGGRGQGGRGRGGGFKG	Q14151	SAFB2_HUMAN	797	822	+	0.00309	0.109	GQHYGDDRHGHGGPPERHGRDSRDGW
1	RRGDGRRRGGGGRGQGGRGRGGGFKG	Q14151	SAFB2_HUMAN	816	841	+	0.00309	0.109	RDSRDGWGGYGSDKRLSEGRGLPPPP
1	RRGDGRRRGGGGRGQGGRGRGGGFKG	Q14151	SAFB2_HUMAN	828	853	+	0.00309	0.109	DKRLSEGRGLPPPPRGGRDWGEHNQR
1	RRGDGRRRGGGGRGQGGRGRGGGFKG	Q14151	SAFB2_HUMAN	860	885	+	0.00309	0.109	RAWQGAMDAGAASREHARWQGGERGL
1	RRGDGRRRGGGGRGQGGRGRGGGFKG	Q14151	SAFB2_HUMAN	878	903	+	0.00309	0.109	WQGGERGLSGPSGPGHMASRGGVAGR
1	RRGDGRRRGGGGRGQGGRGRGGGFKG	Q14151	SAFB2_HUMAN	891	916	+	0.00309	0.109	PGHMASRGGVAGRGGFAQGGHSQGHV
1	RRGDGRRRGGGGRGQGGRGRGGGFKG	Q14151	SAFB2_HUMAN	897	922	+	0.00309	0.109	RGGVAGRGGFAQGGHSQGHVVPGGGL
1	RRGDGRRRGGGGRGQGGRGRGGGFKG	Q14151	SAFB2_HUMAN	10	35	+	0.0038	0.113	DSGPGTASLGPGVAETGTRRLSELRV
1	RRGDGRRRGGGGRGQGGRGRGGGFKG	Q14151	SAFB2_HUMAN	806	831	+	0.0038	0.113	GHGGPPERHGRDSRDGWGGYGSDKRL
1	RRGDGRRRGGGGRGQGGRGRGGGFKG	Q14151	SAFB2_HUMAN	880	905	+	0.0038	0.113	GGERGLSGPSGPGHMASRGGVAGRGG
1	RRGDGRRRGGGGRGQGGRGRGGGFKG	Q14151	SAFB2_HUMAN	890	915	+	0.0038	0.113	GPGHMASRGGVAGRGGFAQGGHSQGH
1	RRGDGRRRGGGGRGQGGRGRGGGFKG	Q14151	SAFB2_HUMAN	898	923	+	0.0038	0.113	GGVAGRGGFAQGGHSQGHVVPGGGLE
1	RRGDGRRRGGGGRGQGGRGRGGGFKG	Q14151	SAFB2_HUMAN	915	940	+	0.0038	0.113	HVVPGGGLEGGGVASQDRGSRVPHPH
1	RRGDGRRRGGGGRGQGGRGRGGGFKG	Q14151	SAFB2_HUMAN	805	830	+	0.00385	0.113	HGHGGPPERHGRDSRDGWGGYGSDKR
1	RRGDGRRRGGGGRGQGGRGRGGGFKG	Q14151	SAFB2_HUMAN	1	26	+	0.00395	0.113	MAETLPGSGDSGPGTASLGPGVAETG
1	RRGDGRRRGGGGRGQGGRGRGGGFKG	Q14151	SAFB2_HUMAN	879	904	+	0.00395	0.113	QGGERGLSGPSGPGHMASRGGVAGRG
1	RRGDGRRRGGGGRGQGGRGRGGGFKG	Q14151	SAFB2_HUMAN	904	929	+	0.00395	0.113	GGFAQGGHSQGHVVPGGGLEGGGVAS
1	RRGDGRRRGGGGRGQGGRGRGGGFKG	Q14151	SAFB2_HUMAN	905	930	+	0.00395	0.113	GFAQGGHSQGHVVPGGGLEGGGVASQ
1	RRGDGRRRGGGGRGQGGRGRGGGFKG	Q14151	SAFB2_HUMAN	906	931	+	0.00395	0.113	FAQGGHSQGHVVPGGGLEGGGVASQD
1	RRGDGRRRGGGGRGQGGRGRGGGFKG	Q14151	SAFB2_HUMAN	908	933	+	0.00395	0.113	QGGHSQGHVVPGGGLEGGGVASQDRG
1	RRGDGRRRGGGGRGQGGRGRGGGFKG	Q14151	SAFB2_HUMAN	910	935	+	0.00395	0.113	GHSQGHVVPGGGLEGGGVASQDRGSR
1	RRGDGRRRGGGGRGQGGRGRGGGFKG	Q14151	SAFB2_HUMAN	911	936	+	0.00395	0.113	HSQGHVVPGGGLEGGGVASQDRGSRV
1	RRGDGRRRGGGGRGQGGRGRGGGFKG	Q14151	SAFB2_HUMAN	650	675	+	0.00398	0.113	RLEAFHERKEKARLQRERLQLECQRQ
1	RRGDGRRRGGGGRGQGGRGRGGGFKG	Q14151	SAFB2_HUMAN	622	647	+	0.00405	0.114	ERERQRQREREIRETERRREREQRER
1	RRGDGRRRGGGGRGQGGRGRGGGFKG	Q14151	SAFB2_HUMAN	628	653	+	0.00405	0.114	QREREIRETERRREREQREREQRLEA
1	RRGDGRRRGGGGRGQGGRGRGGGFKG	Q14151	SAFB2_HUMAN	638	663	+	0.00405	0.114	RRREREQREREQRLEAFHERKEKARL
1	RRGDGRRRGGGGRGQGGRGRGGGFKG	Q14151	SAFB2_HUMAN	662	687	+	0.00405	0.114	RLQRERLQLECQRQRLERERMERERL
1	RRGDGRRRGGGGRGQGGRGRGGGFKG	Q14151	SAFB2_HUMAN	667	692	+	0.00405	0.114	RLQLECQRQRLERERMERERLERERM
1	RRGDGRRRGGGGRGQGGRGRGGGFKG	Q14151	SAFB2_HUMAN	692	717	+	0.00405	0.114	MRVERERRKEQERIHREREELRRQQE
1	RRGDGRRRGGGGRGQGGRGRGGGFKG	Q14151	SAFB2_HUMAN	735	760	+	0.00409	0.115	DRRDDAYWPEGKRVAMEDRYRADFPR
1	RRGDGRRRGGGGRGQGGRGRGGGFKG	Q14151	SAFB2_HUMAN	759	784	+	0.00462	0.126	PRPDHRFHDFDHRDRGQYQDHAIDRR
1	RRGDGRRRGGGGRGQGGRGRGGGFKG	Q14151	SAFB2_HUMAN	22	47	+	0.00475	0.126	VAETGTRRLSELRVIDLRAELKKRNL
1	RRGDGRRRGGGGRGQGGRGRGGGFKG	Q14151	SAFB2_HUMAN	28	53	+	0.00475	0.126	RRLSELRVIDLRAELKKRNLDTGGNK
1	RRGDGRRRGGGGRGQGGRGRGGGFKG	Q14151	SAFB2_HUMAN	707	732	+	0.00475	0.126	REREELRRQQEQLRYEQERRPGRRPY
1	RRGDGRRRGGGGRGQGGRGRGGGFKG	Q14151	SAFB2_HUMAN	719	744	+	0.00475	0.126	LRYEQERRPGRRPYDLDRRDDAYWPE
1	RRGDGRRRGGGGRGQGGRGRGGGFKG	Q14151	SAFB2_HUMAN	725	750	+	0.00475	0.126	RRPGRRPYDLDRRDDAYWPEGKRVAM
1	RRGDGRRRGGGGRGQGGRGRGGGFKG	Q14151	SAFB2_HUMAN	164	189	+	0.00601	0.153	EYVAAQLRQLPAQPPEHAVDGEGFKN
1	RRGDGRRRGGGGRGQGGRGRGGGFKG	Q14151	SAFB2_HUMAN	771	796	+	0.0075	0.177	RDRGQYQDHAIDRREGSRPMMGDHRD
1	RRGDGRRRGGGGRGQGGRGRGGGFKG	Q14151	SAFB2_HUMAN	844	869	+	0.00873	0.201	GRDWGEHNQRLEEHQARAWQGAMDAG
1	RRGDGRRRGGGGRGQGGRGRGGGFKG	Q14151	SAFB2_HUMAN	29	54	+	0.00939	0.211	RLSELRVIDLRAELKKRNLDTGGNKS
1	RRGDGRRRGGGGRGQGGRGRGGGFKG	Q15393	SF3B3_HUMAN	951	976	+	0.00241	0.0935	AIAPFQGRVLIGVGKLLRVYDLGKKK
1	RRGDGRRRGGGGRGQGGRGRGGGFKG	Q15393	SF3B3_HUMAN	63	88	+	0.00309	0.109	RSLMAFRLTGGTKDYIVVGSDSGRIV
1	RRGDGRRRGGGGRGQGGRGRGGGFKG	Q15393	SF3B3_HUMAN	685	710	+	0.00462	0.126	DLSDTRTRYLGSRPVKLFRVRMQGQE
1	RRGDGRRRGGGGRGQGGRGRGGGFKG	Q15393	SF3B3_HUMAN	268	293	+	0.00475	0.126	RCPIPRRRNDLDDPERGMIFVCSATH
1	RRGDGRRRGGGGRGQGGRGRGGGFKG	Q15393	SF3B3_HUMAN	686	711	+	0.0075	0.177	LSDTRTRYLGSRPVKLFRVRMQGQEA
1	RRGDGRRRGGGGRGQGGRGRGGGFKG	P23246	SFPQ_HUMAN	2	27	+	3.82e-11	2.68e-07	SRDRFRSRGGGGGGFHRRGGGGGRGG
1	RRGDGRRRGGGGRGQGGRGRGGGFKG	P23246	SFPQ_HUMAN	1	26	+	1.13e-07	5.01e-05	MSRDRFRSRGGGGGGFHRRGGGGGRG
1	RRGDGRRRGGGGRGQGGRGRGGGFKG	P23246	SFPQ_HUMAN	6	31	+	1.18e-07	5.01e-05	FRSRGGGGGGFHRRGGGGGRGGLHDF
1	RRGDGRRRGGGGRGQGGRGRGGGFKG	P23246	SFPQ_HUMAN	13	38	+	9.08e-07	0.000291	GGGFHRRGGGGGRGGLHDFRSPPPGM
1	RRGDGRRRGGGGRGQGGRGRGGGFKG	P23246	SFPQ_HUMAN	606	631	+	1.02e-06	0.000291	RERDMRMGGGGAMNMGDPYGSGGQKF
1	RRGDGRRRGGGGRGQGGRGRGGGFKG	P23246	SFPQ_HUMAN	4	29	+	1.36e-06	0.000291	DRFRSRGGGGGGFHRRGGGGGRGGLH
1	RRGDGRRRGGGGRGQGGRGRGGGFKG	P23246	SFPQ_HUMAN	8	33	+	7.49e-06	0.00148	SRGGGGGGFHRRGGGGGRGGLHDFRS
1	RRGDGRRRGGGGRGQGGRGRGGGFKG	P23246	SFPQ_HUMAN	664	689	+	1.07e-05	0.00155	TERFGQGGAGPVGGQGPRGMGPGTPA
1	RRGDGRRRGGGGRGQGGRGRGGGFKG	P23246	SFPQ_HUMAN	3	28	+	1.24e-05	0.00155	RDRFRSRGGGGGGFHRRGGGGGRGGL
1	RRGDGRRRGGGGRGQGGRGRGGGFKG	P23246	SFPQ_HUMAN	12	37	+	1.24e-05	0.00155	GGGGFHRRGGGGGRGGLHDFRSPPPG
1	RRGDGRRRGGGGRGQGGRGRGGGFKG	P23246	SFPQ_HUMAN	605	630	+	1.24e-05	0.00155	PRERDMRMGGGGAMNMGDPYGSGGQK
1	RRGDGRRRGGGGRGQGGRGRGGGFKG	P23246	SFPQ_HUMAN	5	30	+	1.3e-05	0.00155	RFRSRGGGGGGFHRRGGGGGRGGLHD
1	RRGDGRRRGGGGRGQGGRGRGGGFKG	P23246	SFPQ_HUMAN	11	36	+	1.3e-05	0.00155	GGGGGFHRRGGGGGRGGLHDFRSPPP
1	RRGDGRRRGGGGRGQGGRGRGGGFKG	P23246	SFPQ_HUMAN	666	691	+	1.3e-05	0.00155	RFGQGGAGPVGGQGPRGMGPGTPAGY
1	RRGDGRRRGGGGRGQGGRGRGGGFKG	P23246	SFPQ_HUMAN	669	694	+	1.3e-05	0.00155	QGGAGPVGGQGPRGMGPGTPAGYGRG
1	RRGDGRRRGGGGRGQGGRGRGGGFKG	P23246	SFPQ_HUMAN	193	218	+	1.3e-05	0.00155	GPGPGPKQGPGPGGPKGGKMPGGPKP
1	RRGDGRRRGGGGRGQGGRGRGGGFKG	P23246	SFPQ_HUMAN	199	224	+	1.3e-05	0.00155	KQGPGPGGPKGGKMPGGPKPGGGPGL
1	RRGDGRRRGGGGRGQGGRGRGGGFKG	P23246	SFPQ_HUMAN	18	43	+	7.32e-05	0.00761	RRGGGGGRGGLHDFRSPPPGMGLNQN
1	RRGDGRRRGGGGRGQGGRGRGGGFKG	P23246	SFPQ_HUMAN	7	32	+	9.48e-05	0.00761	RSRGGGGGGFHRRGGGGGRGGLHDFR
1	RRGDGRRRGGGGRGQGGRGRGGGFKG	P23246	SFPQ_HUMAN	662	687	+	9.48e-05	0.00761	MRTERFGQGGAGPVGGQGPRGMGPGT
1	RRGDGRRRGGGGRGQGGRGRGGGFKG	P23246	SFPQ_HUMAN	674	699	+	9.48e-05	0.00761	PVGGQGPRGMGPGTPAGYGRGREEYE
1	RRGDGRRRGGGGRGQGGRGRGGGFKG	P23246	SFPQ_HUMAN	655	680	+	9.55e-05	0.00761	GSMMGSDMRTERFGQGGAGPVGGQGP
1	RRGDGRRRGGGGRGQGGRGRGGGFKG	P23246	SFPQ_HUMAN	619	644	+	9.91e-05	0.00761	NMGDPYGSGGQKFPPLGGGGGIGYEA
1	RRGDGRRRGGGGRGQGGRGRGGGFKG	P23246	SFPQ_HUMAN	219	244	+	0.000103	0.00761	GGGPGLSTPGGHPKPPHRGGGEPRGG
1	RRGDGRRRGGGGRGQGGRGRGGGFKG	P23246	SFPQ_HUMAN	657	682	+	0.000103	0.00761	MMGSDMRTERFGQGGAGPVGGQGPRG
1	RRGDGRRRGGGGRGQGGRGRGGGFKG	P23246	SFPQ_HUMAN	661	686	+	0.000103	0.00761	DMRTERFGQGGAGPVGGQGPRGMGPG
1	RRGDGRRRGGGGRGQGGRGRGGGFKG	P23246	SFPQ_HUMAN	201	226	+	0.000104	0.00761	GPGPGGPKGGKMPGGPKPGGGPGLST
1	RRGDGRRRGGGGRGQGGRGRGGGFKG	P23246	SFPQ_HUMAN	617	642	+	0.000104	0.00761	AMNMGDPYGSGGQKFPPLGGGGGIGY
1	RRGDGRRRGGGGRGQGGRGRGGGFKG	P23246	SFPQ_HUMAN	255	280	+	0.000329	0.0227	HHQGPPPGGPGGRSEEKISDSEGFKA
1	RRGDGRRRGGGGRGQGGRGRGGGFKG	P23246	SFPQ_HUMAN	27	52	+	0.000365	0.025	GLHDFRSPPPGMGLNQNRGPMGPGPG
1	RRGDGRRRGGGGRGQGGRGRGGGFKG	P23246	SFPQ_HUMAN	599	624	+	0.00042	0.0276	RMGYMDPRERDMRMGGGGAMNMGDPY
1	RRGDGRRRGGGGRGQGGRGRGGGFKG	P23246	SFPQ_HUMAN	676	701	+	0.00042	0.0276	GGQGPRGMGPGTPAGYGRGREEYEGP
1	RRGDGRRRGGGGRGQGGRGRGGGFKG	P23246	SFPQ_HUMAN	658	683	+	0.000524	0.033	MGSDMRTERFGQGGAGPVGGQGPRGM
1	RRGDGRRRGGGGRGQGGRGRGGGFKG	P23246	SFPQ_HUMAN	19	44	+	0.0006	0.033	RGGGGGRGGLHDFRSPPPGMGLNQNR
1	RRGDGRRRGGGGRGQGGRGRGGGFKG	P23246	SFPQ_HUMAN	9	34	+	0.000686	0.033	RGGGGGGFHRRGGGGGRGGLHDFRSP
1	RRGDGRRRGGGGRGQGGRGRGGGFKG	P23246	SFPQ_HUMAN	37	62	+	0.000686	0.033	GMGLNQNRGPMGPGPGQSGPKPPIPP
1	RRGDGRRRGGGGRGQGGRGRGGGFKG	P23246	SFPQ_HUMAN	217	242	+	0.000686	0.033	KPGGGPGLSTPGGHPKPPHRGGGEPR
1	RRGDGRRRGGGGRGQGGRGRGGGFKG	P23246	SFPQ_HUMAN	603	628	+	0.000686	0.033	MDPRERDMRMGGGGAMNMGDPYGSGG
1	RRGDGRRRGGGGRGQGGRGRGGGFKG	P23246	SFPQ_HUMAN	660	685	+	0.000686	0.033	SDMRTERFGQGGAGPVGGQGPRGMGP
1	RRGDGRRRGGGGRGQGGRGRGGGFKG	P23246	SFPQ_HUMAN	675	700	+	0.000686	0.033	VGGQGPRGMGPGTPAGYGRGREEYEG
1	RRGDGRRRGGGGRGQGGRGRGGGFKG	P23246	SFPQ_HUMAN	184	209	+	0.000692	0.033	PPPPPAAVPGPGPGPKQGPGPGGPKG
1	RRGDGRRRGGGGRGQGGRGRGGGFKG	P23246	SFPQ_HUMAN	208	233	+	0.000692	0.033	KGGKMPGGPKPGGGPGLSTPGGHPKP
1	RRGDGRRRGGGGRGQGGRGRGGGFKG	P23246	SFPQ_HUMAN	185	210	+	0.0007	0.033	PPPPAAVPGPGPGPKQGPGPGGPKGG
1	RRGDGRRRGGGGRGQGGRGRGGGFKG	P23246	SFPQ_HUMAN	194	219	+	0.0007	0.033	PGPGPKQGPGPGGPKGGKMPGGPKPG
1	RRGDGRRRGGGGRGQGGRGRGGGFKG	P23246	SFPQ_HUMAN	195	220	+	0.0007	0.033	GPGPKQGPGPGGPKGGKMPGGPKPGG
1	RRGDGRRRGGGGRGQGGRGRGGGFKG	P23246	SFPQ_HUMAN	612	637	+	0.0007	0.033	MGGGGAMNMGDPYGSGGQKFPPLGGG
1	RRGDGRRRGGGGRGQGGRGRGGGFKG	P23246	SFPQ_HUMAN	626	651	+	0.0007	0.033	SGGQKFPPLGGGGGIGYEANPGVPPA
1	RRGDGRRRGGGGRGQGGRGRGGGFKG	P23246	SFPQ_HUMAN	668	693	+	0.0007	0.033	GQGGAGPVGGQGPRGMGPGTPAGYGR
1	RRGDGRRRGGGGRGQGGRGRGGGFKG	P23246	SFPQ_HUMAN	541	566	+	0.000702	0.033	RRQEELRRMEELHNQEMQKRKEMQLR
1	RRGDGRRRGGGGRGQGGRGRGGGFKG	P23246	SFPQ_HUMAN	535	560	+	0.00075	0.0348	LRQDLMRRQEELRRMEELHNQEMQKR
1	RRGDGRRRGGGGRGQGGRGRGGGFKG	P23246	SFPQ_HUMAN	281	306	+	0.000899	0.0407	NLSLLRRPGEKTYTQRCRLFVGNLPA
1	RRGDGRRRGGGGRGQGGRGRGGGFKG	P23246	SFPQ_HUMAN	601	626	+	0.00169	0.0709	GYMDPRERDMRMGGGGAMNMGDPYGS
1	RRGDGRRRGGGGRGQGGRGRGGGFKG	P23246	SFPQ_HUMAN	25	50	+	0.00196	0.0786	RGGLHDFRSPPPGMGLNQNRGPMGPG
1	RRGDGRRRGGGGRGQGGRGRGGGFKG	P23246	SFPQ_HUMAN	592	617	+	0.00196	0.0786	QREESYSRMGYMDPRERDMRMGGGGA
1	RRGDGRRRGGGGRGQGGRGRGGGFKG	P23246	SFPQ_HUMAN	594	619	+	0.00196	0.0786	EESYSRMGYMDPRERDMRMGGGGAMN
1	RRGDGRRRGGGGRGQGGRGRGGGFKG	P23246	SFPQ_HUMAN	39	64	+	0.00221	0.0874	GLNQNRGPMGPGPGQSGPKPPIPPPP
1	RRGDGRRRGGGGRGQGGRGRGGGFKG	P23246	SFPQ_HUMAN	240	265	+	0.00221	0.0874	EPRGGRQHHPPYHQQHHQGPPPGGPG
1	RRGDGRRRGGGGRGQGGRGRGGGFKG	P23246	SFPQ_HUMAN	308	333	+	0.00225	0.0888	ITEDEFKRLFAKYGEPGEVFINKGKG
1	RRGDGRRRGGGGRGQGGRGRGGGFKG	P23246	SFPQ_HUMAN	32	57	+	0.00309	0.109	RSPPPGMGLNQNRGPMGPGPGQSGPK
1	RRGDGRRRGGGGRGQGGRGRGGGFKG	P23246	SFPQ_HUMAN	235	260	+	0.00309	0.109	HRGGGEPRGGRQHHPPYHQQHHQGPP
1	RRGDGRRRGGGGRGQGGRGRGGGFKG	P23246	SFPQ_HUMAN	593	618	+	0.00309	0.109	REESYSRMGYMDPRERDMRMGGGGAM
1	RRGDGRRRGGGGRGQGGRGRGGGFKG	P23246	SFPQ_HUMAN	313	338	+	0.00313	0.11	FKRLFAKYGEPGEVFINKGKGFGFIK
1	RRGDGRRRGGGGRGQGGRGRGGGFKG	P23246	SFPQ_HUMAN	615	640	+	0.00317	0.111	GGAMNMGDPYGSGGQKFPPLGGGGGI
1	RRGDGRRRGGGGRGQGGRGRGGGFKG	P23246	SFPQ_HUMAN	680	705	+	0.00335	0.113	PRGMGPGTPAGYGRGREEYEGPNKKP
1	RRGDGRRRGGGGRGQGGRGRGGGFKG	P23246	SFPQ_HUMAN	14	39	+	0.0038	0.113	GGFHRRGGGGGRGGLHDFRSPPPGMG
1	RRGDGRRRGGGGRGQGGRGRGGGFKG	P23246	SFPQ_HUMAN	17	42	+	0.0038	0.113	HRRGGGGGRGGLHDFRSPPPGMGLNQ
1	RRGDGRRRGGGGRGQGGRGRGGGFKG	P23246	SFPQ_HUMAN	228	253	+	0.0038	0.113	GGHPKPPHRGGGEPRGGRQHHPPYHQ
1	RRGDGRRRGGGGRGQGGRGRGGGFKG	P23246	SFPQ_HUMAN	600	625	+	0.0038	0.113	MGYMDPRERDMRMGGGGAMNMGDPYG
1	RRGDGRRRGGGGRGQGGRGRGGGFKG	P23246	SFPQ_HUMAN	607	632	+	0.0038	0.113	ERDMRMGGGGAMNMGDPYGSGGQKFP
1	RRGDGRRRGGGGRGQGGRGRGGGFKG	P23246	SFPQ_HUMAN	610	635	+	0.0038	0.113	MRMGGGGAMNMGDPYGSGGQKFPPLG
1	RRGDGRRRGGGGRGQGGRGRGGGFKG	P23246	SFPQ_HUMAN	611	636	+	0.0038	0.113	RMGGGGAMNMGDPYGSGGQKFPPLGG
1	RRGDGRRRGGGGRGQGGRGRGGGFKG	P23246	SFPQ_HUMAN	651	676	+	0.0038	0.113	ATMSGSMMGSDMRTERFGQGGAGPVG
1	RRGDGRRRGGGGRGQGGRGRGGGFKG	P23246	SFPQ_HUMAN	659	684	+	0.0038	0.113	GSDMRTERFGQGGAGPVGGQGPRGMG
1	RRGDGRRRGGGGRGQGGRGRGGGFKG	P23246	SFPQ_HUMAN	663	688	+	0.0038	0.113	RTERFGQGGAGPVGGQGPRGMGPGTP
1	RRGDGRRRGGGGRGQGGRGRGGGFKG	P23246	SFPQ_HUMAN	187	212	+	0.00385	0.113	PPAAVPGPGPGPKQGPGPGGPKGGKM
1	RRGDGRRRGGGGRGQGGRGRGGGFKG	P23246	SFPQ_HUMAN	10	35	+	0.00395	0.113	GGGGGGFHRRGGGGGRGGLHDFRSPP
1	RRGDGRRRGGGGRGQGGRGRGGGFKG	P23246	SFPQ_HUMAN	30	55	+	0.00395	0.113	DFRSPPPGMGLNQNRGPMGPGPGQSG
1	RRGDGRRRGGGGRGQGGRGRGGGFKG	P23246	SFPQ_HUMAN	35	60	+	0.00395	0.113	PPGMGLNQNRGPMGPGPGQSGPKPPI
1	RRGDGRRRGGGGRGQGGRGRGGGFKG	P23246	SFPQ_HUMAN	188	213	+	0.00395	0.113	PAAVPGPGPGPKQGPGPGGPKGGKMP
1	RRGDGRRRGGGGRGQGGRGRGGGFKG	P23246	SFPQ_HUMAN	189	214	+	0.00395	0.113	AAVPGPGPGPKQGPGPGGPKGGKMPG
1	RRGDGRRRGGGGRGQGGRGRGGGFKG	P23246	SFPQ_HUMAN	190	215	+	0.00395	0.113	AVPGPGPGPKQGPGPGGPKGGKMPGG
1	RRGDGRRRGGGGRGQGGRGRGGGFKG	P23246	SFPQ_HUMAN	197	222	+	0.00395	0.113	GPKQGPGPGGPKGGKMPGGPKPGGGP
1	RRGDGRRRGGGGRGQGGRGRGGGFKG	P23246	SFPQ_HUMAN	198	223	+	0.00395	0.113	PKQGPGPGGPKGGKMPGGPKPGGGPG
1	RRGDGRRRGGGGRGQGGRGRGGGFKG	P23246	SFPQ_HUMAN	203	228	+	0.00395	0.113	GPGGPKGGKMPGGPKPGGGPGLSTPG
1	RRGDGRRRGGGGRGQGGRGRGGGFKG	P23246	SFPQ_HUMAN	204	229	+	0.00395	0.113	PGGPKGGKMPGGPKPGGGPGLSTPGG
1	RRGDGRRRGGGGRGQGGRGRGGGFKG	P23246	SFPQ_HUMAN	205	230	+	0.00395	0.113	GGPKGGKMPGGPKPGGGPGLSTPGGH
1	RRGDGRRRGGGGRGQGGRGRGGGFKG	P23246	SFPQ_HUMAN	206	231	+	0.00395	0.113	GPKGGKMPGGPKPGGGPGLSTPGGHP
1	RRGDGRRRGGGGRGQGGRGRGGGFKG	P23246	SFPQ_HUMAN	207	232	+	0.00395	0.113	PKGGKMPGGPKPGGGPGLSTPGGHPK
1	RRGDGRRRGGGGRGQGGRGRGGGFKG	P23246	SFPQ_HUMAN	210	235	+	0.00395	0.113	GKMPGGPKPGGGPGLSTPGGHPKPPH
1	RRGDGRRRGGGGRGQGGRGRGGGFKG	P23246	SFPQ_HUMAN	212	237	+	0.00395	0.113	MPGGPKPGGGPGLSTPGGHPKPPHRG
1	RRGDGRRRGGGGRGQGGRGRGGGFKG	P23246	SFPQ_HUMAN	213	238	+	0.00395	0.113	PGGPKPGGGPGLSTPGGHPKPPHRGG
1	RRGDGRRRGGGGRGQGGRGRGGGFKG	P23246	SFPQ_HUMAN	218	243	+	0.00395	0.113	PGGGPGLSTPGGHPKPPHRGGGEPRG
1	RRGDGRRRGGGGRGQGGRGRGGGFKG	P23246	SFPQ_HUMAN	614	639	+	0.00395	0.113	GGGAMNMGDPYGSGGQKFPPLGGGGG
1	RRGDGRRRGGGGRGQGGRGRGGGFKG	P23246	SFPQ_HUMAN	616	641	+	0.00395	0.113	GAMNMGDPYGSGGQKFPPLGGGGGIG
1	RRGDGRRRGGGGRGQGGRGRGGGFKG	P23246	SFPQ_HUMAN	623	648	+	0.00395	0.113	PYGSGGQKFPPLGGGGGIGYEANPGV
1	RRGDGRRRGGGGRGQGGRGRGGGFKG	P23246	SFPQ_HUMAN	625	650	+	0.00395	0.113	GSGGQKFPPLGGGGGIGYEANPGVPP
1	RRGDGRRRGGGGRGQGGRGRGGGFKG	P23246	SFPQ_HUMAN	671	696	+	0.00395	0.113	GAGPVGGQGPRGMGPGTPAGYGRGRE
1	RRGDGRRRGGGGRGQGGRGRGGGFKG	P23246	SFPQ_HUMAN	574	599	+	0.00398	0.113	REEEMMIRQREMEEQMRRQREESYSR
1	RRGDGRRRGGGGRGQGGRGRGGGFKG	P23246	SFPQ_HUMAN	566	591	+	0.00405	0.114	RQEEERRRREEEMMIRQREMEEQMRR
1	RRGDGRRRGGGGRGQGGRGRGGGFKG	P23246	SFPQ_HUMAN	402	427	+	0.00576	0.148	VIVDDRGRSTGKGIVEFASKPAARKA
1	RRGDGRRRGGGGRGQGGRGRGGGFKG	P23246	SFPQ_HUMAN	608	633	+	0.00811	0.189	RDMRMGGGGAMNMGDPYGSGGQKFPP
1	RRGDGRRRGGGGRGQGGRGRGGGFKG	P23246	SFPQ_HUMAN	267	292	+	0.00939	0.211	RSEEKISDSEGFKANLSLLRRPGEKT
1	RRGDGRRRGGGGRGQGGRGRGGGFKG	P08047	SP1_HUMAN	11	36	+	0.000104	0.00761	MTAVVKIEKGVGGNNGGNGNGGGAFS
1	RRGDGRRRGGGGRGQGGRGRGGGFKG	P08047	SP1_HUMAN	596	621	+	0.00042	0.0276	GRRTRREACTCPYCKDSEGRGSGDPG
1	RRGDGRRRGGGGRGQGGRGRGGGFKG	P08047	SP1_HUMAN	12	37	+	0.000604	0.033	TAVVKIEKGVGGNNGGNGNGGGAFSQ
1	RRGDGRRRGGGGRGQGGRGRGGGFKG	P08047	SP1_HUMAN	18	43	+	0.0007	0.033	EKGVGGNNGGNGNGGGAFSQARSSST
1	RRGDGRRRGGGGRGQGGRGRGGGFKG	P08047	SP1_HUMAN	598	623	+	0.00241	0.0935	RTRREACTCPYCKDSEGRGSGDPGKK
1	RRGDGRRRGGGGRGQGGRGRGGGFKG	P08047	SP1_HUMAN	600	625	+	0.00241	0.0935	RREACTCPYCKDSEGRGSGDPGKKKQ
1	RRGDGRRRGGGGRGQGGRGRGGGFKG	P08047	SP1_HUMAN	23	48	+	0.00317	0.111	GNNGGNGNGGGAFSQARSSSTGSSSS
1	RRGDGRRRGGGGRGQGGRGRGGGFKG	P08047	SP1_HUMAN	22	47	+	0.0038	0.113	GGNNGGNGNGGGAFSQARSSSTGSSS
1	RRGDGRRRGGGGRGQGGRGRGGGFKG	P08047	SP1_HUMAN	7	32	+	0.00395	0.113	SMDEMTAVVKIEKGVGGNNGGNGNGG
1	RRGDGRRRGGGGRGQGGRGRGGGFKG	P08047	SP1_HUMAN	13	38	+	0.00395	0.113	AVVKIEKGVGGNNGGNGNGGGAFSQA
1	RRGDGRRRGGGGRGQGGRGRGGGFKG	P08047	SP1_HUMAN	16	41	+	0.00395	0.113	KIEKGVGGNNGGNGNGGGAFSQARSS
1	RRGDGRRRGGGGRGQGGRGRGGGFKG	P08047	SP1_HUMAN	551	576	+	0.00395	0.113	PLAIANAPGDHGAQLGLHGAGGDGIH
1	RRGDGRRRGGGGRGQGGRGRGGGFKG	P08047	SP1_HUMAN	556	581	+	0.00395	0.113	NAPGDHGAQLGLHGAGGDGIHDDTAG
1	RRGDGRRRGGGGRGQGGRGRGGGFKG	P08047	SP1_HUMAN	560	585	+	0.00395	0.113	DHGAQLGLHGAGGDGIHDDTAGGEEG
1	RRGDGRRRGGGGRGQGGRGRGGGFKG	P08047	SP1_HUMAN	561	586	+	0.00395	0.113	HGAQLGLHGAGGDGIHDDTAGGEEGE
1	RRGDGRRRGGGGRGQGGRGRGGGFKG	P08047	SP1_HUMAN	660	685	+	0.00614	0.156	WSYCGKRFTRSDELQRHKRTHTGEKK
1	RRGDGRRRGGGGRGQGGRGRGGGFKG	P08047	SP1_HUMAN	199	224	+	0.00873	0.201	DGSGQIQIIPGANQQIITNRGSGGNI
1	RRGDGRRRGGGGRGQGGRGRGGGFKG	P08047	SP1_HUMAN	357	382	+	0.00873	0.201	QRVSGLQGSDALNIQQNQTSGGSLQA
1	RRGDGRRRGGGGRGQGGRGRGGGFKG	Q9UBP0	SPAST_HUMAN	364	389	+	0.00241	0.0935	RPELFTGLRAPARGLLLFGPPGNGKT
1	RRGDGRRRGGGGRGQGGRGRGGGFKG	Q9UBP0	SPAST_HUMAN	369	394	+	0.00335	0.113	TGLRAPARGLLLFGPPGNGKTMLAKA
1	RRGDGRRRGGGGRGQGGRGRGGGFKG	Q9UBP0	SPAST_HUMAN	4	29	+	0.0038	0.113	PGGRGKKKGSGGASNPVPPRPPPPCL
1	RRGDGRRRGGGGRGQGGRGRGGGFKG	Q9UBP0	SPAST_HUMAN	156	181	+	0.00451	0.124	LEKGIAVIVTGQGEQCERARRLQAKM
1	RRGDGRRRGGGGRGQGGRGRGGGFKG	Q9UBP0	SPAST_HUMAN	127	152	+	0.00614	0.156	ISIALRIDEDEKAGQKEQAVEWYKKG
1	RRGDGRRRGGGGRGQGGRGRGGGFKG	Q9UBP0	SPAST_HUMAN	266	291	+	0.00955	0.214	APSYSGLSMVSGVKQGSGPAPTTHKG
1	RRGDGRRRGGGGRGQGGRGRGGGFKG	Q07955	SRSF1_HUMAN	92	117	+	6.21e-10	2.3e-06	GRGTGRGGGGGGGGGAPRGRYGPPSR
1	RRGDGRRRGGGGRGQGGRGRGGGFKG	Q07955	SRSF1_HUMAN	90	115	+	6.71e-10	2.3e-06	RSGRGTGRGGGGGGGGGAPRGRYGPP
1	RRGDGRRRGGGGRGQGGRGRGGGFKG	Q07955	SRSF1_HUMAN	85	110	+	9.67e-09	8.78e-06	RVEFPRSGRGTGRGGGGGGGGGAPRG
1	RRGDGRRRGGGGRGQGGRGRGGGFKG	Q07955	SRSF1_HUMAN	83	108	+	1.26e-07	5.01e-05	RLRVEFPRSGRGTGRGGGGGGGGGAP
1	RRGDGRRRGGGGRGQGGRGRGGGFKG	Q07955	SRSF1_HUMAN	88	113	+	1.28e-07	5.01e-05	FPRSGRGTGRGGGGGGGGGAPRGRYG
1	RRGDGRRRGGGGRGQGGRGRGGGFKG	Q07955	SRSF1_HUMAN	78	103	+	9.08e-07	0.000291	DYDGYRLRVEFPRSGRGTGRGGGGGG
1	RRGDGRRRGGGGRGQGGRGRGGGFKG	Q07955	SRSF1_HUMAN	84	109	+	1.36e-06	0.000291	LRVEFPRSGRGTGRGGGGGGGGGAPR
1	RRGDGRRRGGGGRGQGGRGRGGGFKG	Q07955	SRSF1_HUMAN	81	106	+	1.3e-05	0.00155	GYRLRVEFPRSGRGTGRGGGGGGGGG
1	RRGDGRRRGGGGRGQGGRGRGGGFKG	Q07955	SRSF1_HUMAN	80	105	+	9.48e-05	0.00761	DGYRLRVEFPRSGRGTGRGGGGGGGG
1	RRGDGRRRGGGGRGQGGRGRGGGFKG	Q07955	SRSF1_HUMAN	97	122	+	9.48e-05	0.00761	RGGGGGGGGGAPRGRYGPPSRRSENR
1	RRGDGRRRGGGGRGQGGRGRGGGFKG	Q07955	SRSF1_HUMAN	79	104	+	0.000103	0.00761	YDGYRLRVEFPRSGRGTGRGGGGGGG
1	RRGDGRRRGGGGRGQGGRGRGGGFKG	Q07955	SRSF1_HUMAN	86	111	+	0.000103	0.00761	VEFPRSGRGTGRGGGGGGGGGAPRGR
1	RRGDGRRRGGGGRGQGGRGRGGGFKG	Q07955	SRSF1_HUMAN	89	114	+	0.000103	0.00761	PRSGRGTGRGGGGGGGGGAPRGRYGP
1	RRGDGRRRGGGGRGQGGRGRGGGFKG	Q07955	SRSF1_HUMAN	91	116	+	0.000103	0.00761	SGRGTGRGGGGGGGGGAPRGRYGPPS
1	RRGDGRRRGGGGRGQGGRGRGGGFKG	Q07955	SRSF1_HUMAN	94	119	+	0.000103	0.00761	GTGRGGGGGGGGGAPRGRYGPPSRRS
1	RRGDGRRRGGGGRGQGGRGRGGGFKG	Q07955	SRSF1_HUMAN	77	102	+	0.000524	0.033	YDYDGYRLRVEFPRSGRGTGRGGGGG
1	RRGDGRRRGGGGRGQGGRGRGGGFKG	Q07955	SRSF1_HUMAN	74	99	+	0.0006	0.033	RDGYDYDGYRLRVEFPRSGRGTGRGG
1	RRGDGRRRGGGGRGQGGRGRGGGFKG	Q07955	SRSF1_HUMAN	76	101	+	0.0006	0.033	GYDYDGYRLRVEFPRSGRGTGRGGGG
1	RRGDGRRRGGGGRGQGGRGRGGGFKG	Q07955	SRSF1_HUMAN	82	107	+	0.000686	0.033	YRLRVEFPRSGRGTGRGGGGGGGGGA
1	RRGDGRRRGGGGRGQGGRGRGGGFKG	Q07955	SRSF1_HUMAN	87	112	+	0.000686	0.033	EFPRSGRGTGRGGGGGGGGGAPRGRY
1	RRGDGRRRGGGGRGQGGRGRGGGFKG	Q07955	SRSF1_HUMAN	93	118	+	0.000686	0.033	RGTGRGGGGGGGGGAPRGRYGPPSRR
1	RRGDGRRRGGGGRGQGGRGRGGGFKG	Q07955	SRSF1_HUMAN	95	120	+	0.0007	0.033	TGRGGGGGGGGGAPRGRYGPPSRRSE
1	RRGDGRRRGGGGRGQGGRGRGGGFKG	Q07955	SRSF1_HUMAN	217	242	+	0.000783	0.0358	SRSNSRSRSYSPRRSRGSPRYSPRHS
1	RRGDGRRRGGGGRGQGGRGRGGGFKG	Q07955	SRSF1_HUMAN	31	56	+	0.00169	0.0709	DIEDVFYKYGAIRDIDLKNRRGGPPF
1	RRGDGRRRGGGGRGQGGRGRGGGFKG	Q07955	SRSF1_HUMAN	73	98	+	0.00196	0.0786	GRDGYDYDGYRLRVEFPRSGRGTGRG
1	RRGDGRRRGGGGRGQGGRGRGGGFKG	Q07955	SRSF1_HUMAN	111	136	+	0.00196	0.0786	RYGPPSRRSENRVVVSGLPPSGSWQD
1	RRGDGRRRGGGGRGQGGRGRGGGFKG	Q07955	SRSF1_HUMAN	71	96	+	0.00309	0.109	VYGRDGYDYDGYRLRVEFPRSGRGTG
1	RRGDGRRRGGGGRGQGGRGRGGGFKG	Q07955	SRSF1_HUMAN	1	26	+	0.0038	0.113	MSGGGVIRGPAGNNDCRIYVGNLPPD
1	RRGDGRRRGGGGRGQGGRGRGGGFKG	Q07955	SRSF1_HUMAN	96	121	+	0.0038	0.113	GRGGGGGGGGGAPRGRYGPPSRRSEN
1	RRGDGRRRGGGGRGQGGRGRGGGFKG	Q07955	SRSF1_HUMAN	102	127	+	0.0038	0.113	GGGGGAPRGRYGPPSRRSENRVVVSG
1	RRGDGRRRGGGGRGQGGRGRGGGFKG	Q07955	SRSF1_HUMAN	205	230	+	0.00405	0.114	SRSRSRSRSRSRSRSNSRSRSYSPRR
1	RRGDGRRRGGGGRGQGGRGRGGGFKG	Q07955	SRSF1_HUMAN	199	224	+	0.00475	0.126	SPSYGRSRSRSRSRSRSRSRSNSRSR
1	RRGDGRRRGGGGRGQGGRGRGGGFKG	Q07955	SRSF1_HUMAN	211	236	+	0.00475	0.126	SRSRSRSRSNSRSRSYSPRRSRGSPR
1	RRGDGRRRGGGGRGQGGRGRGGGFKG	Q07955	SRSF1_HUMAN	212	237	+	0.00475	0.126	RSRSRSRSNSRSRSYSPRRSRGSPRY
1	RRGDGRRRGGGGRGQGGRGRGGGFKG	Q07955	SRSF1_HUMAN	213	238	+	0.00475	0.126	SRSRSRSNSRSRSYSPRRSRGSPRYS
1	RRGDGRRRGGGGRGQGGRGRGGGFKG	Q07955	SRSF1_HUMAN	223	248	+	0.00475	0.126	SRSYSPRRSRGSPRYSPRHSRSRSRT
1	RRGDGRRRGGGGRGQGGRGRGGGFKG	Q07955	SRSF1_HUMAN	38	63	+	0.0052	0.137	KYGAIRDIDLKNRRGGPPFAFVEFED
1	RRGDGRRRGGGGRGQGGRGRGGGFKG	Q07955	SRSF1_HUMAN	43	68	+	0.00659	0.165	RDIDLKNRRGGPPFAFVEFEDPRDAE
1	RRGDGRRRGGGGRGQGGRGRGGGFKG	Q07955	SRSF1_HUMAN	66	91	+	0.00659	0.165	DAEDAVYGRDGYDYDGYRLRVEFPRS
1	RRGDGRRRGGGGRGQGGRGRGGGFKG	Q07955	SRSF1_HUMAN	192	217	+	0.00659	0.165	VKVDGPRSPSYGRSRSRSRSRSRSRS
1	RRGDGRRRGGGGRGQGGRGRGGGFKG	Q07955	SRSF1_HUMAN	105	130	+	0.0075	0.177	GGAPRGRYGPPSRRSENRVVVSGLPP
1	RRGDGRRRGGGGRGQGGRGRGGGFKG	Q07955	SRSF1_HUMAN	117	142	+	0.0075	0.177	RRSENRVVVSGLPPSGSWQDLKDHMR
1	RRGDGRRRGGGGRGQGGRGRGGGFKG	Q07955	SRSF1_HUMAN	65	90	+	0.00811	0.189	RDAEDAVYGRDGYDYDGYRLRVEFPR
1	RRGDGRRRGGGGRGQGGRGRGGGFKG	Q13148	TADBP_HUMAN	274	299	+	1.36e-06	0.000291	GRFGGNPGGFGNQGGFGNSRGGGAGL
1	RRGDGRRRGGGGRGQGGRGRGGGFKG	Q13148	TADBP_HUMAN	266	291	+	1.06e-05	0.00155	SNRQLERSGRFGGNPGGFGNQGGFGN
1	RRGDGRRRGGGGRGQGGRGRGGGFKG	Q13148	TADBP_HUMAN	272	297	+	1.07e-05	0.00155	RSGRFGGNPGGFGNQGGFGNSRGGGA
1	RRGDGRRRGGGGRGQGGRGRGGGFKG	Q13148	TADBP_HUMAN	268	293	+	9.48e-05	0.00761	RQLERSGRFGGNPGGFGNQGGFGNSR
1	RRGDGRRRGGGGRGQGGRGRGGGFKG	Q13148	TADBP_HUMAN	269	294	+	0.000103	0.00761	QLERSGRFGGNPGGFGNQGGFGNSRG
1	RRGDGRRRGGGGRGQGGRGRGGGFKG	Q13148	TADBP_HUMAN	275	300	+	0.000103	0.00761	RFGGNPGGFGNQGGFGNSRGGGAGLG
1	RRGDGRRRGGGGRGQGGRGRGGGFKG	Q13148	TADBP_HUMAN	286	311	+	0.000103	0.00761	QGGFGNSRGGGAGLGNNQGSNMGGGM
1	RRGDGRRRGGGGRGQGGRGRGGGFKG	Q13148	TADBP_HUMAN	288	313	+	0.000103	0.00761	GFGNSRGGGAGLGNNQGSNMGGGMNF
1	RRGDGRRRGGGGRGQGGRGRGGGFKG	Q13148	TADBP_HUMAN	273	298	+	0.000104	0.00761	SGRFGGNPGGFGNQGGFGNSRGGGAG
1	RRGDGRRRGGGGRGQGGRGRGGGFKG	Q13148	TADBP_HUMAN	279	304	+	0.000104	0.00761	NPGGFGNQGGFGNSRGGGAGLGNNQG
1	RRGDGRRRGGGGRGQGGRGRGGGFKG	Q13148	TADBP_HUMAN	280	305	+	0.000104	0.00761	PGGFGNQGGFGNSRGGGAGLGNNQGS
1	RRGDGRRRGGGGRGQGGRGRGGGFKG	Q13148	TADBP_HUMAN	293	318	+	0.000439	0.0286	RGGGAGLGNNQGSNMGGGMNFGAFSI
1	RRGDGRRRGGGGRGQGGRGRGGGFKG	Q13148	TADBP_HUMAN	263	288	+	0.0006	0.033	KHNSNRQLERSGRFGGNPGGFGNQGG
1	RRGDGRRRGGGGRGQGGRGRGGGFKG	Q13148	TADBP_HUMAN	267	292	+	0.0006	0.033	NRQLERSGRFGGNPGGFGNQGGFGNS
1	RRGDGRRRGGGGRGQGGRGRGGGFKG	Q13148	TADBP_HUMAN	374	399	+	0.000604	0.033	YSGSNSGAAIGWGSASNAGSGSGFNG
1	RRGDGRRRGGGGRGQGGRGRGGGFKG	Q13148	TADBP_HUMAN	378	403	+	0.000604	0.033	NSGAAIGWGSASNAGSGSGFNGGFGS
1	RRGDGRRRGGGGRGQGGRGRGGGFKG	Q13148	TADBP_HUMAN	289	314	+	0.000608	0.033	FGNSRGGGAGLGNNQGSNMGGGMNFG
1	RRGDGRRRGGGGRGQGGRGRGGGFKG	Q13148	TADBP_HUMAN	270	295	+	0.000686	0.033	LERSGRFGGNPGGFGNQGGFGNSRGG
1	RRGDGRRRGGGGRGQGGRGRGGGFKG	Q13148	TADBP_HUMAN	276	301	+	0.000686	0.033	FGGNPGGFGNQGGFGNSRGGGAGLGN
1	RRGDGRRRGGGGRGQGGRGRGGGFKG	Q13148	TADBP_HUMAN	287	312	+	0.000686	0.033	GGFGNSRGGGAGLGNNQGSNMGGGMN
1	RRGDGRRRGGGGRGQGGRGRGGGFKG	Q13148	TADBP_HUMAN	292	317	+	0.000686	0.033	SRGGGAGLGNNQGSNMGGGMNFGAFS
1	RRGDGRRRGGGGRGQGGRGRGGGFKG	Q13148	TADBP_HUMAN	384	409	+	0.000692	0.033	GWGSASNAGSGSGFNGGFGSSMDSKS
1	RRGDGRRRGGGGRGQGGRGRGGGFKG	Q13148	TADBP_HUMAN	278	303	+	0.0007	0.033	GNPGGFGNQGGFGNSRGGGAGLGNNQ
1	RRGDGRRRGGGGRGQGGRGRGGGFKG	Q13148	TADBP_HUMAN	285	310	+	0.0007	0.033	NQGGFGNSRGGGAGLGNNQGSNMGGG
1	RRGDGRRRGGGGRGQGGRGRGGGFKG	Q13148	TADBP_HUMAN	256	281	+	0.00309	0.109	HISNAEPKHNSNRQLERSGRFGGNPG
1	RRGDGRRRGGGGRGQGGRGRGGGFKG	Q13148	TADBP_HUMAN	290	315	+	0.00313	0.11	GNSRGGGAGLGNNQGSNMGGGMNFGA
1	RRGDGRRRGGGGRGQGGRGRGGGFKG	Q13148	TADBP_HUMAN	262	287	+	0.0038	0.113	PKHNSNRQLERSGRFGGNPGGFGNQG
1	RRGDGRRRGGGGRGQGGRGRGGGFKG	Q13148	TADBP_HUMAN	265	290	+	0.0038	0.113	NSNRQLERSGRFGGNPGGFGNQGGFG
1	RRGDGRRRGGGGRGQGGRGRGGGFKG	Q13148	TADBP_HUMAN	271	296	+	0.0038	0.113	ERSGRFGGNPGGFGNQGGFGNSRGGG
1	RRGDGRRRGGGGRGQGGRGRGGGFKG	Q13148	TADBP_HUMAN	355	380	+	0.0038	0.113	NQGNMQREPNQAFGSGNNSYSGSNSG
1	RRGDGRRRGGGGRGQGGRGRGGGFKG	Q13148	TADBP_HUMAN	277	302	+	0.00395	0.113	GGNPGGFGNQGGFGNSRGGGAGLGNN
1	RRGDGRRRGGGGRGQGGRGRGGGFKG	Q13148	TADBP_HUMAN	282	307	+	0.00395	0.113	GFGNQGGFGNSRGGGAGLGNNQGSNM
1	RRGDGRRRGGGGRGQGGRGRGGGFKG	Q13148	TADBP_HUMAN	283	308	+	0.00395	0.113	FGNQGGFGNSRGGGAGLGNNQGSNMG
1	RRGDGRRRGGGGRGQGGRGRGGGFKG	Q13148	TADBP_HUMAN	284	309	+	0.00395	0.113	GNQGGFGNSRGGGAGLGNNQGSNMGG
1	RRGDGRRRGGGGRGQGGRGRGGGFKG	Q13148	TADBP_HUMAN	294	319	+	0.00395	0.113	GGGAGLGNNQGSNMGGGMNFGAFSIN
1	RRGDGRRRGGGGRGQGGRGRGGGFKG	Q13148	TADBP_HUMAN	376	401	+	0.00395	0.113	GSNSGAAIGWGSASNAGSGSGFNGGF
1	RRGDGRRRGGGGRGQGGRGRGGGFKG	Q13148	TADBP_HUMAN	35	60	+	0.00565	0.146	FPGACGLRYRNPVSQCMRGVRLVEGI
1	RRGDGRRRGGGGRGQGGRGRGGGFKG	Q13148	TADBP_HUMAN	227	252	+	0.00614	0.156	RAFAFVTFADDQIAQSLCGEDLIIKG
1	RRGDGRRRGGGGRGQGGRGRGGGFKG	Q13148	TADBP_HUMAN	260	285	+	0.00811	0.189	AEPKHNSNRQLERSGRFGGNPGGFGN
1	RRGDGRRRGGGGRGQGGRGRGGGFKG	Q9NYB0	TE2IP_HUMAN	40	65	+	0.00309	0.109	RRLSTLILHGGGTVCRVQEPGAVLLA
1	RRGDGRRRGGGGRGQGGRGRGGGFKG	Q9NYB0	TE2IP_HUMAN	373	398	+	0.00409	0.115	DDEDTREALVKKFGAQNVARRIEFRK
1	RRGDGRRRGGGGRGQGGRGRGGGFKG	Q9NYB0	TE2IP_HUMAN	22	47	+	0.00462	0.126	VRDDGSSMSFYVRPSPAKRRLSTLIL
1	RRGDGRRRGGGGRGQGGRGRGGGFKG	Q9NYB0	TE2IP_HUMAN	177	202	+	0.00565	0.146	WQSLKDRYLKHLRGQEHKYLLGDAPV
1	RRGDGRRRGGGGRGQGGRGRGGGFKG	Q9NYB0	TE2IP_HUMAN	34	59	+	0.0075	0.177	RPSPAKRRLSTLILHGGGTVCRVQEP
1	RRGDGRRRGGGGRGQGGRGRGGGFKG	P54274	TERF1_HUMAN	373	398	+	0.00588	0.15	EKHRARKRQAWLWEEDKNLRSGVRKY
1	RRGDGRRRGGGGRGQGGRGRGGGFKG	Q15554	TERF2_HUMAN	38	63	+	6.47e-06	0.00131	RRSDTMAGGGGSSDGSGRAAGRRASR
1	RRGDGRRRGGGGRGQGGRGRGGGFKG	Q15554	TERF2_HUMAN	26	51	+	1.04e-05	0.00155	RKRPGREGGEGARRSDTMAGGGGSSD
1	RRGDGRRRGGGGRGQGGRGRGGGFKG	Q15554	TERF2_HUMAN	32	57	+	1.24e-05	0.00155	EGGEGARRSDTMAGGGGSSDGSGRAA
1	RRGDGRRRGGGGRGQGGRGRGGGFKG	Q15554	TERF2_HUMAN	50	75	+	7.32e-05	0.00761	SDGSGRAAGRRASRSSGRARRGRHEP
1	RRGDGRRRGGGGRGQGGRGRGGGFKG	Q15554	TERF2_HUMAN	58	83	+	7.32e-05	0.00761	GRRASRSSGRARRGRHEPGLGGPAER
1	RRGDGRRRGGGGRGQGGRGRGGGFKG	Q15554	TERF2_HUMAN	63	88	+	7.32e-05	0.00761	RSSGRARRGRHEPGLGGPAERGAGEA
1	RRGDGRRRGGGGRGQGGRGRGGGFKG	Q15554	TERF2_HUMAN	25	50	+	9.48e-05	0.00761	PRKRPGREGGEGARRSDTMAGGGGSS
1	RRGDGRRRGGGGRGQGGRGRGGGFKG	Q15554	TERF2_HUMAN	48	73	+	0.000221	0.0155	GSSDGSGRAAGRRASRSSGRARRGRH
1	RRGDGRRRGGGGRGQGGRGRGGGFKG	Q15554	TERF2_HUMAN	53	78	+	0.000239	0.0167	SGRAAGRRASRSSGRARRGRHEPGLG
1	RRGDGRRRGGGGRGQGGRGRGGGFKG	Q15554	TERF2_HUMAN	55	80	+	0.000239	0.0167	RAAGRRASRSSGRARRGRHEPGLGGP
1	RRGDGRRRGGGGRGQGGRGRGGGFKG	Q15554	TERF2_HUMAN	21	46	+	0.00042	0.0276	AASQPRKRPGREGGEGARRSDTMAGG
1	RRGDGRRRGGGGRGQGGRGRGGGFKG	Q15554	TERF2_HUMAN	62	87	+	0.00042	0.0276	SRSSGRARRGRHEPGLGGPAERGAGE
1	RRGDGRRRGGGGRGQGGRGRGGGFKG	Q15554	TERF2_HUMAN	64	89	+	0.00042	0.0276	SSGRARRGRHEPGLGGPAERGAGEAR
1	RRGDGRRRGGGGRGQGGRGRGGGFKG	Q15554	TERF2_HUMAN	66	91	+	0.00042	0.0276	GRARRGRHEPGLGGPAERGAGEARLE
1	RRGDGRRRGGGGRGQGGRGRGGGFKG	Q15554	TERF2_HUMAN	27	52	+	0.0006	0.033	KRPGREGGEGARRSDTMAGGGGSSDG
1	RRGDGRRRGGGGRGQGGRGRGGGFKG	Q15554	TERF2_HUMAN	43	68	+	0.0006	0.033	MAGGGGSSDGSGRAAGRRASRSSGRA
1	RRGDGRRRGGGGRGQGGRGRGGGFKG	Q15554	TERF2_HUMAN	36	61	+	0.000686	0.033	GARRSDTMAGGGGSSDGSGRAAGRRA
1	RRGDGRRRGGGGRGQGGRGRGGGFKG	Q15554	TERF2_HUMAN	37	62	+	0.000686	0.033	ARRSDTMAGGGGSSDGSGRAAGRRAS
1	RRGDGRRRGGGGRGQGGRGRGGGFKG	Q15554	TERF2_HUMAN	114	139	+	0.00105	0.0467	RYGDFRQIRDIMQALLVRPLGKEHTV
1	RRGDGRRRGGGGRGQGGRGRGGGFKG	Q15554	TERF2_HUMAN	54	79	+	0.00196	0.0786	GRAAGRRASRSSGRARRGRHEPGLGG
1	RRGDGRRRGGGGRGQGGRGRGGGFKG	Q15554	TERF2_HUMAN	60	85	+	0.00196	0.0786	RASRSSGRARRGRHEPGLGGPAERGA
1	RRGDGRRRGGGGRGQGGRGRGGGFKG	Q15554	TERF2_HUMAN	373	398	+	0.00225	0.0888	PRKDENESSAPADGEGGSELQPKNKR
1	RRGDGRRRGGGGRGQGGRGRGGGFKG	Q15554	TERF2_HUMAN	11	36	+	0.00309	0.109	ASGPGVVRDPAASQPRKRPGREGGEG
1	RRGDGRRRGGGGRGQGGRGRGGGFKG	Q15554	TERF2_HUMAN	20	45	+	0.00309	0.109	PAASQPRKRPGREGGEGARRSDTMAG
1	RRGDGRRRGGGGRGQGGRGRGGGFKG	Q15554	TERF2_HUMAN	31	56	+	0.00309	0.109	REGGEGARRSDTMAGGGGSSDGSGRA
1	RRGDGRRRGGGGRGQGGRGRGGGFKG	Q15554	TERF2_HUMAN	33	58	+	0.00309	0.109	GGEGARRSDTMAGGGGSSDGSGRAAG
1	RRGDGRRRGGGGRGQGGRGRGGGFKG	Q15554	TERF2_HUMAN	69	94	+	0.00309	0.109	RRGRHEPGLGGPAERGAGEARLEEAV
1	RRGDGRRRGGGGRGQGGRGRGGGFKG	Q15554	TERF2_HUMAN	23	48	+	0.0038	0.113	SQPRKRPGREGGEGARRSDTMAGGGG
1	RRGDGRRRGGGGRGQGGRGRGGGFKG	Q15554	TERF2_HUMAN	30	55	+	0.0038	0.113	GREGGEGARRSDTMAGGGGSSDGSGR
1	RRGDGRRRGGGGRGQGGRGRGGGFKG	Q15554	TERF2_HUMAN	34	59	+	0.0038	0.113	GEGARRSDTMAGGGGSSDGSGRAAGR
1	RRGDGRRRGGGGRGQGGRGRGGGFKG	Q15554	TERF2_HUMAN	44	69	+	0.0038	0.113	AGGGGSSDGSGRAAGRRASRSSGRAR
1	RRGDGRRRGGGGRGQGGRGRGGGFKG	Q15554	TERF2_HUMAN	56	81	+	0.0038	0.113	AAGRRASRSSGRARRGRHEPGLGGPA
1	RRGDGRRRGGGGRGQGGRGRGGGFKG	Q15554	TERF2_HUMAN	68	93	+	0.0038	0.113	ARRGRHEPGLGGPAERGAGEARLEEA
1	RRGDGRRRGGGGRGQGGRGRGGGFKG	Q15554	TERF2_HUMAN	311	336	+	0.00445	0.122	PREPARQLRNPPTTIGMMTLKAAFKT
1	RRGDGRRRGGGGRGQGGRGRGGGFKG	Q15554	TERF2_HUMAN	112	137	+	0.00565	0.146	GSRYGDFRQIRDIMQALLVRPLGKEH
1	RRGDGRRRGGGGRGQGGRGRGGGFKG	Q15554	TERF2_HUMAN	19	44	+	0.0075	0.177	DPAASQPRKRPGREGGEGARRSDTMA
1	RRGDGRRRGGGGRGQGGRGRGGGFKG	Q15554	TERF2_HUMAN	77	102	+	0.0075	0.177	LGGPAERGAGEARLEEAVNRWVLKFY
1	RRGDGRRRGGGGRGQGGRGRGGGFKG	O14746	TERT_HUMAN	239	264	+	5.31e-05	0.00603	RRGAAPEPERTPVGQGSWAHPGRTRG
1	RRGDGRRRGGGGRGQGGRGRGGGFKG	O14746	TERT_HUMAN	189	214	+	0.000142	0.0102	HASGPRRRLGCERAWNHSVREAGVPL
1	RRGDGRRRGGGGRGQGGRGRGGGFKG	O14746	TERT_HUMAN	24	49	+	0.000159	0.0113	LATFVRRLGPQGWRLVQRGDPAAFRA
1	RRGDGRRRGGGGRGQGGRGRGGGFKG	O14746	TERT_HUMAN	244	269	+	0.0006	0.033	PEPERTPVGQGSWAHPGRTRGPSDRG
1	RRGDGRRRGGGGRGQGGRGRGGGFKG	O14746	TERT_HUMAN	441	466	+	0.000716	0.0334	EDTDPRRLVQLLRQHSSPWQVYGFVR
1	RRGDGRRRGGGGRGQGGRGRGGGFKG	O14746	TERT_HUMAN	136	161	+	0.000841	0.0383	AWGLLLRRVGDDVLVHLLARCALFVL
1	RRGDGRRRGGGGRGQGGRGRGGGFKG	O14746	TERT_HUMAN	218	243	+	0.00111	0.0487	APGARRRGGSASRSLPLPKRPRRGAA
1	RRGDGRRRGGGGRGQGGRGRGGGFKG	O14746	TERT_HUMAN	223	248	+	0.00111	0.0487	RRGGSASRSLPLPKRPRRGAAPEPER
1	RRGDGRRRGGGGRGQGGRGRGGGFKG	O14746	TERT_HUMAN	652	677	+	0.00111	0.0487	ERLTSRVKALFSVLNYERARRPGLLG
1	RRGDGRRRGGGGRGQGGRGRGGGFKG	O14746	TERT_HUMAN	195	220	+	0.00196	0.0786	RRLGCERAWNHSVREAGVPLGLPAPG
1	RRGDGRRRGGGGRGQGGRGRGGGFKG	O14746	TERT_HUMAN	256	281	+	0.00196	0.0786	WAHPGRTRGPSDRGFCVVSPARPAEE
1	RRGDGRRRGGGGRGQGGRGRGGGFKG	O14746	TERT_HUMAN	352	377	+	0.00196	0.0786	PSLTGARRLVETIFLGSRPWMPGTPR
1	RRGDGRRRGGGGRGQGGRGRGGGFKG	O14746	TERT_HUMAN	120	145	+	0.00309	0.109	RSYLPNTVTDALRGSGAWGLLLRRVG
1	RRGDGRRRGGGGRGQGGRGRGGGFKG	O14746	TERT_HUMAN	125	150	+	0.00309	0.109	NTVTDALRGSGAWGLLLRRVGDDVLV
1	RRGDGRRRGGGGRGQGGRGRGGGFKG	O14746	TERT_HUMAN	190	215	+	0.00309	0.109	ASGPRRRLGCERAWNHSVREAGVPLG
1	RRGDGRRRGGGGRGQGGRGRGGGFKG	O14746	TERT_HUMAN	205	230	+	0.00309	0.109	HSVREAGVPLGLPAPGARRRGGSASR
1	RRGDGRRRGGGGRGQGGRGRGGGFKG	O14746	TERT_HUMAN	207	232	+	0.00309	0.109	VREAGVPLGLPAPGARRRGGSASRSL
1	RRGDGRRRGGGGRGQGGRGRGGGFKG	O14746	TERT_HUMAN	216	241	+	0.00309	0.109	LPAPGARRRGGSASRSLPLPKRPRRG
1	RRGDGRRRGGGGRGQGGRGRGGGFKG	O14746	TERT_HUMAN	464	489	+	0.00417	0.116	FVRACLRRLVPPGLWGSRHNERRFLR
1	RRGDGRRRGGGGRGQGGRGRGGGFKG	O14746	TERT_HUMAN	884	909	+	0.00417	0.116	LRTLVRGVPEYGCVVNLRKTVVNFPV
1	RRGDGRRRGGGGRGQGGRGRGGGFKG	O14746	TERT_HUMAN	29	54	+	0.00475	0.126	RRLGPQGWRLVQRGDPAAFRALVAQC
1	RRGDGRRRGGGGRGQGGRGRGGGFKG	O14746	TERT_HUMAN	469	494	+	0.00588	0.15	LRRLVPPGLWGSRHNERRFLRNTKKF
1	RRGDGRRRGGGGRGQGGRGRGGGFKG	O14746	TERT_HUMAN	10	35	+	0.0075	0.177	VRSLLRSHYREVLPLATFVRRLGPQG
1	RRGDGRRRGGGGRGQGGRGRGGGFKG	O14746	TERT_HUMAN	194	219	+	0.0075	0.177	RRRLGCERAWNHSVREAGVPLGLPAP
1	RRGDGRRRGGGGRGQGGRGRGGGFKG	O14746	TERT_HUMAN	196	221	+	0.0075	0.177	RLGCERAWNHSVREAGVPLGLPAPGA
1	RRGDGRRRGGGGRGQGGRGRGGGFKG	O14746	TERT_HUMAN	217	242	+	0.0075	0.177	PAPGARRRGGSASRSLPLPKRPRRGA
1	RRGDGRRRGGGGRGQGGRGRGGGFKG	O14746	TERT_HUMAN	358	383	+	0.0075	0.177	RRLVETIFLGSRPWMPGTPRRLPRLP
1	RRGDGRRRGGGGRGQGGRGRGGGFKG	O14746	TERT_HUMAN	466	491	+	0.0075	0.177	RACLRRLVPPGLWGSRHNERRFLRNT
1	RRGDGRRRGGGGRGQGGRGRGGGFKG	O14746	TERT_HUMAN	516	541	+	0.0075	0.177	DCAWLRRSPGVGCVPAAEHRLREEIL
1	RRGDGRRRGGGGRGQGGRGRGGGFKG	O14746	TERT_HUMAN	955	980	+	0.0075	0.177	RASLTFNRGFKAGRNMRRKLFGVLRL
1	RRGDGRRRGGGGRGQGGRGRGGGFKG	O14746	TERT_HUMAN	625	650	+	0.00888	0.204	PKPDGLRPIVNMDYVVGARTFRREKR
1	RRGDGRRRGGGGRGQGGRGRGGGFKG	Q9BSI4	TINF2_HUMAN	265	290	+	0.00417	0.116	RRRVQSQWASTRGGHKERPTVMLFPF
1	RRGDGRRRGGGGRGQGGRGRGGGFKG	Q9BSI4	TINF2_HUMAN	7	32	+	0.00429	0.119	AGPAALRFAAAASWQVVRGRCVEHFP
1	RRGDGRRRGGGGRGQGGRGRGGGFKG	Q9BSI4	TINF2_HUMAN	255	280	+	0.00565	0.146	GRHFNLAPLGRRRVQSQWASTRGGHK
1	RRGDGRRRGGGGRGQGGRGRGGGFKG	Q9BSI4	TINF2_HUMAN	260	285	+	0.0075	0.177	LAPLGRRRVQSQWASTRGGHKERPTV
1	RRGDGRRRGGGGRGQGGRGRGGGFKG	Q9BSI4	TINF2_HUMAN	235	260	+	0.00811	0.189	KPGTHLPQGPSSRTHPEPLAGRHFNL
1	RRGDGRRRGGGGRGQGGRGRGGGFKG	Q9BSI4	TINF2_HUMAN	38	63	+	0.00939	0.211	LRSLRAVAPGLVRYRHHERLCMGLKA
1	RRGDGRRRGGGGRGQGGRGRGGGFKG	P43489	TNR4_HUMAN	7	32	+	0.0038	0.113	RLGRGPCAALLLLGLGLSTVTGLHCV
1	RRGDGRRRGGGGRGQGGRGRGGGFKG	P43489	TNR4_HUMAN	204	229	+	0.0038	0.113	TRPVEVPGGRAVAAILGLGLVLGLLG
1	RRGDGRRRGGGGRGQGGRGRGGGFKG	P43489	TNR4_HUMAN	46	71	+	0.00429	0.119	CRPGNGMVSRCSRSQNTVCRPCGPGF
1	RRGDGRRRGGGGRGQGGRGRGGGFKG	P43489	TNR4_HUMAN	48	73	+	0.0052	0.137	PGNGMVSRCSRSQNTVCRPCGPGFYN
[truncated: 110 more rows]
